# Supplementary material for: Sequential Inflammatory and Matrisome Programs Drive Remodeling of the Mouse Carotid–Jugular Arteriovenous Fistula
Source: Cells. 2025 Dec 16;14(24):1998. doi: 10.3390/cells14241998 (PMC12731578; doi:10.3390/cells14241998)
Supplement: Supplementary file 1 [file cells-14-01998-s001.zip]

Archive with 4 entries (4 files):
- Supplementary Data Sets.xlsx
- __MACOSX/._Supplementary Data Sets.xlsx
- Supplementary Figures Mouse AVF 120425.pdf
- __MACOSX/._Supplementary Figures Mouse AVF 120425.pdf
