# Supplementary material for: Sequential Inflammatory and Matrisome Programs Drive Remodeling of the Mouse Carotid–Jugular Arteriovenous Fistula
Source: Cells. 2025 Dec 16;14(24):1998. doi: 10.3390/cells14241998 (PMC12731578; doi:10.3390/cells14241998)
Supplement: Supplementary file 1 [file cells-14-01998-s001.zip › Supplementary Data Sets.xlsx]

## Sheet: Data Set S1
Data Set S1. Differential gene expression analysis among contralateral veins (CL) and the Early, Mid, and Late AVF time points by bulk RNA seq.
Geneid	Early x CL (FoldChange Log2)	Mid x CL (FoldChange Log2)	Late x CL (FoldChange Log2)	logCPM	LR	PValue	FDR
ENSMUSG00000048218	-5.41477	-5.1519	-5.06331	6.65349	299.728	1.1394e-64	2.2895e-60
ENSMUSG00000018830	-5.29751	-3.78527	-2.98154	9.58697	295.466	9.52997e-64	9.57476e-60
ENSMUSG00000001349	-4.22414	-4.06027	-3.4772	8.85489	262.971	1.0238e-56	6.85743e-53
ENSMUSG00000022836	-3.7712	-3.33362	-2.70588	8.68343	262.137	1.55083e-56	7.79057e-53
ENSMUSG00000003477	-6.19796	-6.77703	-4.97208	7.42321	244.819	8.63868e-53	3.47171e-49
ENSMUSG00000001930	-4.28207	-3.15651	-2.79364	8.88997	223.502	3.51214e-48	1.17621e-44
ENSMUSG00000059430	-3.79234	-3.44451	-3.34937	8.69996	201.688	1.82187e-43	5.2298e-40
ENSMUSG00000058135	-3.67619	-2.96879	-2.17637	9.52659	196.067	2.98516e-42	7.49798e-39
ENSMUSG00000027004	10.1451	10.708	11.422	5.10253	195.275	4.42674e-42	9.88344e-39
ENSMUSG00000021379	-4.78497	-4.36116	-3.82503	6.39692	192.021	2.23381e-41	4.48861e-38
ENSMUSG00000026879	-3.9558	-2.8903	-1.68481	11.8779	186.006	4.44977e-40	8.12851e-37
ENSMUSG00000026981	9.0247	8.42223	7.5055	6.28472	184.713	8.46479e-40	1.41743e-36
ENSMUSG00000061100	-6.17409	-4.25968	-2.65418	9.68292	181.878	3.46653e-39	5.35819e-36
ENSMUSG00000062345	9.84157	8.7283	7.55649	5.31566	179.632	1.05926e-38	1.52034e-35
ENSMUSG00000038370	-4.13554	-4.26492	-3.35928	6.36328	179.103	1.3779e-38	1.84583e-35
ENSMUSG00000051906	-4.50074	-5.22829	-3.92793	6.53145	172.275	4.10767e-37	5.15872e-34
ENSMUSG00000022126	9.96338	9.30518	8.1764	4.6492	168.857	2.2461e-36	2.65489e-33
ENSMUSG00000026358	10.1825	11.1097	10.5424	4.13313	163.608	3.05052e-35	3.4054e-32
ENSMUSG00000067818	-3.00076	-3.37644	-2.74894	10.7605	155.039	2.15548e-33	2.27959e-30
ENSMUSG00000062329	-4.81632	-4.61737	-4.37088	8.54964	154.848	2.371e-33	2.38215e-30
ENSMUSG00000020399	9.88715	9.35254	9.24587	3.89227	149.709	3.04449e-32	2.91314e-29
ENSMUSG00000000982	12.9753	11.1173	9.9016	3.72402	146.241	1.70454e-31	1.55687e-28
ENSMUSG00000040170	-3.68461	-2.62542	-2.06178	8.11537	139.427	5.02365e-30	4.38893e-27
ENSMUSG00000041731	-3.92344	-3.9792	-3.78008	5.01607	138.219	9.15002e-30	7.66086e-27
ENSMUSG00000031022	-7.67891	-7.58758	-7.82845	4.61109	137.35	1.40833e-29	1.13196e-26
ENSMUSG00000035783	-2.7116	-2.57696	-1.99715	11.8	131.863	2.14624e-28	1.65872e-25
ENSMUSG00000095788	10.2006	8.65914	8.70882	3.0913	131.449	2.63525e-28	1.96121e-25
ENSMUSG00000054690	-2.88071	-3.1101	-3.06783	7.34626	129.436	7.15385e-28	5.13391e-25
ENSMUSG00000039323	-6.00467	-3.33163	-1.50287	6.84269	128.248	1.29006e-27	8.9388e-25
ENSMUSG00000073530	-8.17622	-5.90356	-3.62529	5.32288	127.935	1.50665e-27	1.00915e-24
ENSMUSG00000074677	8.64462	6.45474	6.19416	4.36599	127.68	1.7099e-27	1.10835e-24
ENSMUSG00000113136	10.8758	7.93736	7.52357	3.44291	124.72	7.42514e-27	4.66252e-24
ENSMUSG00000021870	-2.9316	-2.46799	-2.14866	7.59887	123.545	1.32979e-26	8.09722e-24
ENSMUSG00000037852	-3.53651	-3.08684	-2.34998	9.64817	121.759	3.22595e-26	1.90653e-23
ENSMUSG00000024737	8.59756	7.57048	6.98175	4.0526	121.633	3.43386e-26	1.97143e-23
ENSMUSG00000031562	9.83287	8.38897	8.05289	2.70142	120.974	4.76002e-26	2.65688e-23
ENSMUSG00000045551	9.43439	7.00303	6.41968	5.21364	119.902	8.09962e-26	4.39875e-23
ENSMUSG00000020154	-3.10504	-2.20852	-2.1622	7.83298	119.494	9.91963e-26	5.24539e-23
ENSMUSG00000001131	4.47335	2.39487	2.15287	8.92746	117.484	2.68734e-25	1.3846e-22
ENSMUSG00000032418	-3.34744	-3.50383	-3.32818	6.93776	116.274	4.89443e-25	2.45871e-22
ENSMUSG00000035683	8.87284	8.37341	7.7477	2.90114	114.918	9.58603e-25	4.69809e-22
ENSMUSG00000021950	7.77948	8.1362	8.74696	3.61919	114.105	1.43466e-24	6.86384e-22
ENSMUSG00000034845	-3.61191	-3.75347	-3.11099	8.04552	113.107	2.35273e-24	1.09944e-21
ENSMUSG00000043336	-2.90742	-2.65061	-2.49373	8.42839	112.77	2.78078e-24	1.26993e-21
ENSMUSG00000033213	9.15404	6.86482	6.57992	3.71181	112.076	3.92254e-24	1.75154e-21
ENSMUSG00000039943	-2.57809	-2.14979	-1.97446	6.99284	111.633	4.88545e-24	2.13409e-21
ENSMUSG00000031495	-5.77581	-5.97829	-5.50785	5.23479	111.61	4.94147e-24	2.11264e-21
ENSMUSG00000028776	-2.80834	-2.25127	-1.95457	7.42893	110.873	7.11999e-24	2.98061e-21
ENSMUSG00000024791	11.0735	10.3818	9.62324	2.2095	108.457	2.35655e-23	9.66377e-21
ENSMUSG00000022584	7.09734	3.68641	3.61449	6.22785	107.322	4.13557e-23	1.662e-20
ENSMUSG00000024395	-2.70386	-2.18089	-1.88907	6.86487	107.202	4.38884e-23	1.7292e-20
ENSMUSG00000042367	11.7684	9.61147	8.94087	2.50506	106.948	4.97892e-23	1.92397e-20
ENSMUSG00000050315	-3.37183	-2.43064	-2.02848	7.23926	105.891	8.40465e-23	3.18647e-20
ENSMUSG00000026365	-2.92018	-1.89822	-1.14475	9.76737	105.808	8.75563e-23	3.25807e-20
ENSMUSG00000029802	-2.33677	-2.32126	-2.36921	6.74829	104.746	1.48157e-22	5.41284e-20
ENSMUSG00000040658	10.9674	9.70527	9.51398	1.98875	104.3	1.84829e-22	6.63206e-20
ENSMUSG00000029379	10.3692	8.09468	7.56575	5.19179	104.026	2.11678e-22	7.46222e-20
ENSMUSG00000015652	9.00517	6.71694	5.82295	3.59108	103.22	3.15463e-22	1.09292e-19
ENSMUSG00000010461	10.6504	11.3141	11.0865	2.59344	103.189	3.20339e-22	1.091e-19
ENSMUSG00000038642	3.42377	2.24839	1.74884	10.3383	103.151	3.26526e-22	1.09353e-19
ENSMUSG00000016194	-2.8881	-3.96848	-3.1714	6.35513	102.998	3.52272e-22	1.16042e-19
ENSMUSG00000038725	-5.37133	-4.40453	-2.8525	4.55497	101.853	6.20894e-22	2.0123e-19
ENSMUSG00000026676	-4.02483	-3.25829	-3.15772	6.46204	100.286	1.34903e-21	4.30276e-19
ENSMUSG00000044103	8.79035	8.63744	7.22778	4.09129	100.081	1.49293e-21	4.68734e-19
ENSMUSG00000036067	8.35484	8.11552	8.23139	3.5308	99.7192	1.78594e-21	5.52104e-19
ENSMUSG00000032679	-2.59812	-3.04643	-2.59729	7.63716	99.6733	1.82704e-21	5.56251e-19
ENSMUSG00000037166	-3.29927	-3.96052	-3.26134	5.53785	99.3471	2.14719e-21	6.43966e-19
ENSMUSG00000028517	-2.73512	-1.69546	-1.37918	8.8634	97.7292	4.78309e-21	1.4134e-18
ENSMUSG00000041220	-3.3842	-3.83825	-3.4206	5.89766	97.359	5.74489e-21	1.67301e-18
ENSMUSG00000040488	-3.59623	-1.5095	-0.742223	8.14695	97.0234	6.78313e-21	1.94715e-18
ENSMUSG00000027068	8.03213	8.88283	7.85321	3.31668	96.4979	8.79781e-21	2.4899e-18
ENSMUSG00000041445	-2.6415	-2.31734	-2.10807	6.36492	96.4099	9.1895e-21	2.56464e-18
ENSMUSG00000027456	8.58993	7.82067	7.64485	3.52388	96.102	1.07023e-20	2.94592e-18
ENSMUSG00000026228	-3.64509	-2.93227	-3.11756	5.00583	95.0327	1.81672e-20	4.93314e-18
ENSMUSG00000036533	-2.43877	-2.28626	-2.02352	6.49263	94.7311	2.10918e-20	5.65092e-18
ENSMUSG00000058794	8.24313	6.6192	6.85289	3.6151	94.4516	2.42191e-20	6.40341e-18
ENSMUSG00000073557	-3.18329	-2.05264	-1.78173	7.19835	94.065	2.93256e-20	7.65284e-18
ENSMUSG00000044951	7.1352	8.79111	9.22306	3.22792	93.6167	3.66077e-20	9.43072e-18
ENSMUSG00000028370	7.72498	7.85703	7.61251	3.11605	93.5921	3.70559e-20	9.42532e-18
ENSMUSG00000015932	-2.22229	-1.82705	-1.57109	9.65888	93.2744	4.33627e-20	1.08916e-17
ENSMUSG00000030607	9.36815	11.6445	12.8688	3.27451	93.0917	4.74652e-20	1.17749e-17
ENSMUSG00000031283	-4.43045	-2.73097	-1.86857	8.04853	93.0179	4.92311e-20	1.2064e-17
ENSMUSG00000015354	-2.91479	-2.7915	-1.74184	7.02007	92.9101	5.1928e-20	1.25716e-17
ENSMUSG00000028965	10.4382	10.5024	10.2114	2.01456	92.615	6.00897e-20	1.43743e-17
ENSMUSG00000026921	-2.84909	-2.46981	-2.57983	6.45865	92.3263	6.93168e-20	1.63865e-17
ENSMUSG00000005268	-5.17534	-4.48551	-4.43044	4.88943	91.0755	1.28687e-19	3.00679e-17
ENSMUSG00000033910	-3.55323	-2.12023	-1.62048	7.28783	90.7668	1.49917e-19	3.46258e-17
ENSMUSG00000020218	8.65428	8.94807	9.07409	3.19183	90.354	1.83873e-19	4.19858e-17
ENSMUSG00000040147	-3.52472	-3.21944	-2.74097	6.40786	90.0122	2.17743e-19	4.91609e-17
ENSMUSG00000030579	3.34803	1.53769	1.28463	9.67012	89.8962	2.30598e-19	5.14848e-17
ENSMUSG00000029304	7.74257	5.37424	4.80444	10.8847	89.2285	3.2081e-19	7.08392e-17
ENSMUSG00000021943	-3.27568	-1.89449	-1.19284	8.06895	89.1728	3.29775e-19	7.20271e-17
ENSMUSG00000027399	10.6664	10.4642	9.95072	2.05669	88.7775	4.00967e-19	8.66348e-17
ENSMUSG00000030551	-2.70552	-2.27592	-2.02524	7.09779	88.7015	4.16325e-19	8.89961e-17
ENSMUSG00000024076	-4.88379	-3.82594	-3.04788	5.03297	88.5436	4.50135e-19	9.52106e-17
ENSMUSG00000021134	-2.36791	-1.61569	-1.8652	8.82189	88.5198	4.55458e-19	9.53331e-17
ENSMUSG00000027956	10.2212	9.5468	9.21893	1.44782	88.3083	5.05689e-19	1.04756e-16
ENSMUSG00000041064	10.0828	9.6717	8.90295	1.34733	88.1806	5.38647e-19	1.10445e-16
ENSMUSG00000052430	6.88909	7.94701	7.80752	2.10692	87.8438	6.36253e-19	1.2914e-16
ENSMUSG00000024084	-3.06373	-2.32748	-2.00559	6.20021	86.8771	1.02607e-18	2.06178e-16
ENSMUSG00000096965	10.338	9.58959	10.1499	1.73156	86.3022	1.3634e-18	2.71248e-16
ENSMUSG00000107768	9.05467	9.4908	9.95633	1.11364	85.5393	1.98793e-18	3.91622e-16
ENSMUSG00000040522	7.83825	8.0038	7.69355	3.67722	85.3032	2.23392e-18	4.35809e-16
ENSMUSG00000091387	6.34995	8.31757	9.31167	2.86601	85.2732	2.26737e-18	4.38083e-16
ENSMUSG00000067201	-3.79208	-3.66802	-4.12017	5.09974	84.6837	3.03429e-18	5.80676e-16
ENSMUSG00000042182	8.14026	7.76236	7.7941	2.26988	84.3605	3.55967e-18	6.74792e-16
ENSMUSG00000120140	8.65851	6.89141	5.94435	2.18163	83.7408	4.83527e-18	9.08037e-16
ENSMUSG00000005611	-3.1572	-2.12046	-1.66601	6.10187	83.5767	5.24372e-18	9.75623e-16
ENSMUSG00000121430	8.4497	8.09039	7.86203	1.76238	83.3554	5.84967e-18	1.07838e-15
ENSMUSG00000047104	9.14994	9.77949	9.48667	1.08131	83.3441	5.88241e-18	1.07456e-15
ENSMUSG00000112758	10.6942	6.52649	5.40782	1.2302	82.8465	7.52209e-18	1.3617e-15
ENSMUSG00000085382	-4.83736	-5.04076	-3.77731	3.48361	82.8003	7.69582e-18	1.38071e-15
ENSMUSG00000020493	8.48819	7.64692	6.88906	2.03816	82.6732	8.19458e-18	1.45719e-15
ENSMUSG00000028859	6.82673	5.99934	5.53469	5.60349	82.2628	1.00365e-17	1.76906e-15
ENSMUSG00000020676	-3.0537	-2.54695	-1.94183	7.31529	82.1752	1.04806e-17	1.83127e-15
ENSMUSG00000002104	8.68179	8.9916	8.40693	2.21112	81.7882	1.26885e-17	2.19796e-15
ENSMUSG00000030117	10.403	9.27773	8.4275	4.08289	81.3355	1.58689e-17	2.72539e-15
ENSMUSG00000074934	-3.49252	-2.87687	-3.02336	4.29839	80.9198	1.9486e-17	3.31824e-15
ENSMUSG00000087201	7.31978	8.5394	8.33771	2.60765	80.2835	2.6682e-17	4.50545e-15
ENSMUSG00000036437	-3.63162	-2.55441	-2.33153	5.75936	80.242	2.72351e-17	4.56051e-15
ENSMUSG00000014813	-3.32507	-2.49566	-2.79282	6.4887	80.0354	3.0161e-17	5.00872e-15
ENSMUSG00000031517	-5.66801	-4.58686	-3.26695	6.44785	79.9265	3.18278e-17	5.24219e-15
ENSMUSG00000029436	-4.04326	-3.07464	-2.1457	5.08034	79.3975	4.13297e-17	6.75186e-15
ENSMUSG00000045954	-2.7285	-2.08794	-1.96767	8.44315	79.0496	4.90779e-17	7.953e-15
ENSMUSG00000034206	8.71565	8.0463	7.47412	1.18529	79.0291	4.95756e-17	7.96938e-15
ENSMUSG00000051022	-3.49698	-2.18629	-2.17711	5.92733	78.9736	5.09544e-17	8.12601e-15
ENSMUSG00000059974	-5.59175	-4.48371	-4.6683	4.24029	78.949	5.15766e-17	8.16048e-15
ENSMUSG00000081665	7.84303	7.56132	7.15359	2.03401	78.6592	5.95119e-17	9.34244e-15
ENSMUSG00000001494	7.78331	9.80465	11.4087	1.7275	78.4898	6.47041e-17	1.00788e-14
ENSMUSG00000025153	-3.03326	-2.82844	-2.368	8.1001	78.3309	6.99874e-17	1.08179e-14
ENSMUSG00000017400	9.882	10.6691	10.1663	1.83797	78.2889	7.14514e-17	1.09599e-14
ENSMUSG00000115230	9.30124	9.3922	8.26429	0.759442	78.212	7.4217e-17	1.12979e-14
ENSMUSG00000079597	8.32482	4.8539	3.11684	3.29816	78.2086	7.43424e-17	1.12319e-14
ENSMUSG00000057337	7.04025	8.05188	8.85972	2.11471	78.1946	7.48567e-17	1.12252e-14
ENSMUSG00000027833	-3.7454	-2.96318	-2.65258	5.35834	78.1073	7.81549e-17	1.16329e-14
ENSMUSG00000050335	3.72684	2.3211	1.73917	9.55552	77.7277	9.42657e-17	1.39278e-14
ENSMUSG00000052212	8.88648	7.14277	6.61406	1.62234	77.5909	1.00854e-16	1.47924e-14
ENSMUSG00000026669	7.66724	6.86437	6.38174	2.01757	77.219	1.21177e-16	1.76444e-14
ENSMUSG00000025558	-2.98464	-1.94007	-1.81406	6.66663	76.8149	1.4793e-16	2.1385e-14
ENSMUSG00000035296	8.39923	9.31432	9.13177	3.71744	76.7947	1.49414e-16	2.14452e-14
ENSMUSG00000040181	-3.55432	-2.68075	-2.35592	7.26505	76.7787	1.50602e-16	2.14623e-14
ENSMUSG00000032085	-2.65121	-3.28069	-2.69895	5.39777	76.7571	1.52214e-16	2.15394e-14
ENSMUSG00000021190	2.89757	1.80529	1.59507	8.87306	76.7229	1.54804e-16	2.17527e-14
ENSMUSG00000102813	8.5993	9.50482	9.16803	0.713149	76.706	1.56102e-16	2.17827e-14
ENSMUSG00000024074	-2.57732	-2.08203	-1.55959	6.14691	76.3136	1.89465e-16	2.62559e-14
ENSMUSG00000120333	10.7423	7.97288	7.86618	1.43644	76.3002	1.90728e-16	2.62499e-14
ENSMUSG00000002012	-4.51245	-3.83647	-3.22543	4.66066	76.2009	2.00311e-16	2.73814e-14
ENSMUSG00000056492	-2.33849	-1.72699	-1.6717	7.17744	75.9855	2.22779e-16	3.02468e-14
ENSMUSG00000058715	3.12371	0.929632	0.693418	9.62229	75.6741	2.59783e-16	3.50341e-14
ENSMUSG00000041261	-3.2912	-3.02575	-3.0353	5.86311	75.3837	2.99826e-16	4.01647e-14
ENSMUSG00000120623	-3.30585	-2.77529	-2.33232	5.08529	75.3785	3.00594e-16	4.00009e-14
ENSMUSG00000120851	10.1404	7.21928	6.83662	0.814972	75.3502	3.04815e-16	4.02958e-14
ENSMUSG00000091971	-3.19815	-3.22702	-2.72732	4.88564	74.884	3.83679e-16	5.03899e-14
ENSMUSG00000078773	8.94744	9.01548	8.93264	0.61834	74.8785	3.84719e-16	5.01983e-14
ENSMUSG00000026163	9.12479	9.94239	9.47445	1.12728	74.6828	4.23734e-16	5.49323e-14
ENSMUSG00000023992	7.19145	5.59723	4.96963	6.38886	74.5762	4.46623e-16	5.75285e-14
ENSMUSG00000085316	8.98757	8.39758	8.62522	0.410031	74.3462	5.00283e-16	6.40298e-14
ENSMUSG00000005800	8.83182	5.41607	4.5663	4.0646	74.1082	5.62633e-16	7.15541e-14
ENSMUSG00000074207	-3.81055	-4.15407	-3.91073	6.16301	74.0147	5.89191e-16	7.44604e-14
ENSMUSG00000031142	10.0788	8.2875	8.1518	0.978329	73.8904	6.26469e-16	7.86767e-14
ENSMUSG00000030474	7.83903	7.38043	7.4393	3.03049	73.3489	8.18323e-16	1.02133e-13
ENSMUSG00000002204	5.7988	4.89437	4.6146	4.30243	73.3416	8.21277e-16	1.01869e-13
ENSMUSG00000087060	9.42247	8.67491	8.41865	0.658122	72.9654	9.88766e-16	1.21891e-13
ENSMUSG00000030862	-4.95632	-2.09454	-1.35747	7.63513	72.7941	1.07594e-15	1.31829e-13
ENSMUSG00000021176	7.86045	7.17619	6.68069	1.09812	72.3941	1.31069e-15	1.59618e-13
ENSMUSG00000028186	9.38594	8.94034	8.64522	0.740753	72.3738	1.32386e-15	1.60251e-13
ENSMUSG00000014543	9.32387	8.48453	7.82453	0.467297	72.35	1.33947e-15	1.61169e-13
ENSMUSG00000037145	9.89364	9.33549	9.76744	1.35219	72.1583	1.47236e-15	1.76105e-13
ENSMUSG00000032366	-2.52104	-2.12005	-2.04422	9.97947	72.1129	1.50569e-15	1.79026e-13
ENSMUSG00000046805	4.21933	3.22771	2.82909	7.39175	72.0065	1.58682e-15	1.87562e-13
ENSMUSG00000092586	8.76546	7.12327	7.92773	1.80963	71.9838	1.60467e-15	1.88562e-13
ENSMUSG00000039013	9.3966	9.62734	9.06345	1.02382	71.9781	1.6092e-15	1.87996e-13
ENSMUSG00000040987	-3.80298	-2.43628	-1.96681	4.92732	71.6314	1.9093e-15	2.21766e-13
ENSMUSG00000062007	9.54657	8.61847	8.63991	0.75884	71.2049	2.35627e-15	2.72108e-13
ENSMUSG00000022602	9.13312	9.59046	10.3734	1.33186	71.159	2.41016e-15	2.76742e-13
ENSMUSG00000084939	8.59148	10.6629	10.1046	1.48513	71.0501	2.54323e-15	2.90362e-13
ENSMUSG00000030409	-2.63573	-1.70252	-1.3012	6.76479	70.9837	2.62781e-15	2.98323e-13
ENSMUSG00000019768	-3.37263	-2.10445	-1.96927	5.37069	70.9279	2.7012e-15	3.04932e-13
ENSMUSG00000070524	9.52276	9.19653	8.96491	0.939235	70.6385	3.11549e-15	3.49736e-13
ENSMUSG00000031586	-2.29061	-2.45692	-2.268	6.40401	70.4809	3.36723e-15	3.75895e-13
ENSMUSG00000031779	8.09769	8.5889	8.27963	3.02854	70.3372	3.61447e-15	4.01266e-13
ENSMUSG00000057614	-3.05649	-2.92142	-2.57939	5.46555	70.3037	3.67478e-15	4.0572e-13
ENSMUSG00000024302	-3.53236	-2.81708	-3.12037	6.10126	70.2372	3.79725e-15	4.16951e-13
ENSMUSG00000078640	-4.99343	-4.00926	-3.98958	3.87464	70.0537	4.1568e-15	4.5395e-13
ENSMUSG00000104488	9.69307	8.08256	8.03521	0.66436	69.8215	4.66111e-15	5.06272e-13
ENSMUSG00000029819	13.7975	9.12708	11.7888	4.46386	69.6821	4.99261e-15	5.39363e-13
ENSMUSG00000035385	5.15137	2.43131	2.09241	7.90783	69.2685	6.12177e-15	6.57812e-13
ENSMUSG00000120594	7.00629	7.12962	5.78178	1.66191	69.1035	6.6407e-15	7.09778e-13
ENSMUSG00000107336	8.62584	7.9833	7.8083	-0.0405541	69.0665	6.7629e-15	7.19014e-13
ENSMUSG00000048096	-2.59713	-2.21807	-1.53565	5.48575	69.0131	6.9431e-15	7.34288e-13
ENSMUSG00000032268	-6.20778	-5.22703	-4.62206	5.02527	68.8541	7.50938e-15	7.90018e-13
ENSMUSG00000074419	9.1687	8.75064	8.81959	1.87997	68.8146	7.65696e-15	8.01349e-13
ENSMUSG00000057604	-2.63567	-1.9214	-1.3635	7.03288	68.7655	7.84442e-15	8.16714e-13
ENSMUSG00000004044	-2.15237	-1.36297	-1.13452	9.37957	68.6705	8.2207e-15	8.51478e-13
ENSMUSG00000040809	7.98436	2.04689	1.63922	7.59837	68.6272	8.39795e-15	8.65376e-13
ENSMUSG00000032291	8.93783	4.35233	3.97601	2.85509	68.3044	9.84614e-15	1.00943e-12
ENSMUSG00000012705	-3.10716	-4.71402	-4.42328	7.59842	68.2824	9.95376e-15	1.01528e-12
ENSMUSG00000029373	3.31345	-0.665529	-0.365034	10.1972	68.1814	1.04617e-14	1.0617e-12
ENSMUSG00000043051	9.06579	8.12939	8.43347	0.354746	68.0191	1.13331e-14	1.14436e-12
ENSMUSG00000078670	-2.84306	-2.68674	-1.85031	5.74771	67.7443	1.29769e-14	1.30379e-12
ENSMUSG00000041046	9.33097	9.22815	8.98595	0.859365	67.7296	1.30707e-14	1.30668e-12
ENSMUSG00000021792	-2.23396	-2.71203	-2.71419	5.94726	67.7092	1.32031e-14	1.31339e-12
ENSMUSG00000021196	-2.10807	-1.67186	-1.47564	7.8098	67.6376	1.36773e-14	1.35385e-12
ENSMUSG00000031765	2.11767	-0.663804	-1.1993	10.1638	67.2867	1.62592e-14	1.60153e-12
ENSMUSG00000051682	7.1826	6.70643	6.14342	1.85878	67.2144	1.68489e-14	1.65152e-12
ENSMUSG00000107168	9.40395	8.82044	8.46072	0.687324	67.0562	1.82145e-14	1.77671e-12
ENSMUSG00000079168	-4.75359	-4.96889	-3.66471	4.76315	67.0525	1.8248e-14	1.77138e-12
ENSMUSG00000031502	0.639822	1.83097	2.33143	9.18984	66.8927	1.97435e-14	1.90733e-12
ENSMUSG00000090192	8.71216	6.69505	6.58824	0.834569	66.8665	1.99994e-14	1.92281e-12
ENSMUSG00000040562	-2.19753	-1.8375	-1.74425	8.0793	66.8481	2.01818e-14	1.93111e-12
ENSMUSG00000027560	8.55977	7.19928	7.531	1.57824	66.8367	2.02953e-14	1.93276e-12
ENSMUSG00000055480	9.40416	9.40665	9.66761	1.12037	66.7181	2.15165e-14	2.0394e-12
ENSMUSG00000035258	-3.23587	-1.65035	-0.930236	7.453	66.6334	2.24339e-14	2.11637e-12
ENSMUSG00000022236	8.88191	8.15358	8.16001	0.20155	66.3906	2.52842e-14	2.37412e-12
ENSMUSG00000054871	-3.66969	-4.07086	-3.79248	3.68381	65.9664	3.11609e-14	2.91231e-12
ENSMUSG00000031379	-2.80387	-2.63636	-2.01064	4.65152	65.9056	3.21091e-14	2.98704e-12
ENSMUSG00000044092	6.87505	6.26728	5.77958	2.5901	65.7867	3.40465e-14	3.15268e-12
ENSMUSG00000050350	8.69921	7.84372	8.33032	1.91533	65.0675	4.85212e-14	4.47241e-12
ENSMUSG00000021835	-3.18599	-2.81811	-2.08173	5.22697	65.0319	4.93772e-14	4.53053e-12
ENSMUSG00000042485	-2.11561	-2.50631	-1.94963	7.60847	64.9574	5.12249e-14	4.67869e-12
ENSMUSG00000042357	7.93887	7.25058	7.02763	2.75794	64.6227	6.04021e-14	5.49195e-12
ENSMUSG00000031780	7.16064	8.41373	7.80585	2.04263	64.5122	6.3783e-14	5.77322e-12
ENSMUSG00000023274	8.03799	8.9923	9.34359	2.36679	64.3497	6.90958e-14	6.22606e-12
ENSMUSG00000114554	7.24793	5.23758	5.46162	0.553166	64.1818	7.50525e-14	6.73261e-12
ENSMUSG00000053279	-3.23254	-1.97471	-1.76612	7.44686	64.1563	7.59988e-14	6.7872e-12
ENSMUSG00000009350	9.10953	7.21139	6.97749	0.0174649	63.8484	8.84412e-14	7.86344e-12
ENSMUSG00000063234	9.19786	7.59303	6.61125	0.0991188	63.343	1.13429e-13	1.00408e-11
ENSMUSG00000024990	-2.19771	-3.02631	-2.83561	5.86512	63.1952	1.21992e-13	1.07513e-11
ENSMUSG00000027654	7.00014	6.40631	5.57538	3.25295	62.9076	1.40546e-13	1.23325e-11
ENSMUSG00000120999	7.2264	6.25245	5.88225	0.340811	62.7908	1.48863e-13	1.30055e-11
ENSMUSG00000078521	7.73953	6.20777	5.41881	1.34767	62.7306	1.53348e-13	1.33393e-11
ENSMUSG00000028687	-3.96136	-3.89139	-3.46255	4.0375	62.7204	1.54118e-13	1.33485e-11
ENSMUSG00000087006	-2.69335	-3.63116	-3.34593	4.52044	62.6877	1.56614e-13	1.35064e-11
ENSMUSG00000049719	9.75195	7.22457	7.12943	0.518223	62.6162	1.62229e-13	1.39309e-11
ENSMUSG00000024806	-8.16118	-3.71615	-2.96583	3.12254	62.3851	1.81777e-13	1.55431e-11
ENSMUSG00000025597	-3.22792	-2.33955	-1.25784	5.43225	62.2056	1.98565e-13	1.69066e-11
ENSMUSG00000020532	-2.6821	-2.28357	-2.31027	6.18668	62.139	2.05184e-13	1.73965e-11
ENSMUSG00000109539	7.47264	7.05787	7.09206	1.87148	62.1074	2.08393e-13	1.75943e-11
ENSMUSG00000030616	-4.41024	-2.87213	-2.73148	5.53095	62.0788	2.11355e-13	1.77697e-11
ENSMUSG00000022747	-2.30786	-2.16814	-1.89239	5.52262	61.9884	2.20968e-13	1.85005e-11
ENSMUSG00000030208	1.96015	2.19309	1.954	8.71084	61.9656	2.23457e-13	1.86313e-11
ENSMUSG00000103197	7.8216	7.18358	6.69798	0.34657	61.917	2.28873e-13	1.9004e-11
ENSMUSG00000020577	-2.01233	-2.09916	-2.24875	7.11232	61.8942	2.31458e-13	1.91395e-11
ENSMUSG00000064147	7.77541	7.12986	6.96957	0.992421	61.7974	2.42752e-13	1.99912e-11
ENSMUSG00000096719	9.64217	8.41271	7.29459	0.603277	61.7731	2.45663e-13	2.01484e-11
ENSMUSG00000035873	-3.36072	-3.32567	-2.66978	4.52876	61.7117	2.53202e-13	2.06822e-11
ENSMUSG00000046997	6.75349	6.73055	6.44956	2.50501	61.6915	2.55741e-13	2.08051e-11
ENSMUSG00000017716	5.82384	4.05856	3.30381	5.24865	61.3768	2.98568e-13	2.41912e-11
ENSMUSG00000053687	6.21915	6.39084	5.60953	2.08644	61.2409	3.19229e-13	2.57614e-11
ENSMUSG00000026421	-2.30856	-1.90329	-1.60528	7.91782	61.23	3.20933e-13	2.57953e-11
ENSMUSG00000024907	11.6168	7.98091	9.91184	4.33035	61.184	3.28285e-13	2.62811e-11
ENSMUSG00000108371	10.1851	5.73578	5.49374	0.742145	61.1496	3.33892e-13	2.66239e-11
ENSMUSG00000106609	9.3553	7.72708	6.51683	0.226786	60.9143	3.74881e-13	2.97741e-11
ENSMUSG00000005947	8.26248	9.73333	9.63443	0.860332	60.7994	3.96684e-13	3.13817e-11
ENSMUSG00000019907	-2.32478	-1.67511	-1.55328	8.01542	60.7989	3.96788e-13	3.12669e-11
ENSMUSG00000030747	-2.83345	-2.74287	-1.93329	6.57479	60.6913	4.18342e-13	3.28366e-11
ENSMUSG00000023828	-3.70731	-4.57724	-4.06745	4.80418	60.5273	4.53516e-13	3.54589e-11
ENSMUSG00000021697	9.4479	9.12268	8.74038	0.836535	60.5074	4.57964e-13	3.56679e-11
ENSMUSG00000036832	8.23491	9.03763	9.25877	0.476731	60.476	4.65091e-13	3.60831e-11
ENSMUSG00000016283	8.04908	10.9045	10.8191	1.79132	60.4304	4.75661e-13	3.67613e-11
ENSMUSG00000019992	7.11405	6.37017	6.08142	1.63958	60.4015	4.82461e-13	3.71439e-11
ENSMUSG00000028843	2.95731	1.22012	1.02352	8.53501	60.3477	4.95402e-13	3.79947e-11
ENSMUSG00000107461	8.21669	8.06502	8.08163	-0.160001	60.2774	5.12845e-13	3.91829e-11
ENSMUSG00000051220	6.42592	6.17762	5.63397	2.35606	60.068	5.68492e-13	4.327e-11
ENSMUSG00000054083	6.54926	7.47773	8.06508	-0.855067	60.0609	5.70472e-13	4.32569e-11
ENSMUSG00000071847	-3.21074	-2.6734	-2.84509	4.11129	60.0142	5.83725e-13	4.40954e-11
ENSMUSG00000028600	-4.62203	-2.43621	-1.50143	6.56039	59.9388	6.05782e-13	4.55902e-11
ENSMUSG00000018774	2.86773	1.45544	1.13521	8.65188	59.8759	6.24815e-13	4.68471e-11
ENSMUSG00000031636	-3.30245	-1.84622	-2.36818	8.01424	59.8676	6.27379e-13	4.68645e-11
ENSMUSG00000000682	2.80661	1.0472	0.98915	7.84464	59.7622	6.60755e-13	4.91748e-11
ENSMUSG00000024371	-3.51133	-2.68826	-2.1577	5.54469	59.505	7.4989e-13	5.56026e-11
ENSMUSG00000110127	8.36865	7.51081	7.18807	-0.385401	59.4089	7.86185e-13	5.80794e-11
ENSMUSG00000059187	7.95926	8.15446	7.63647	-0.346956	59.2031	8.69941e-13	6.40315e-11
ENSMUSG00000069516	2.55156	1.75625	1.50019	13.3096	59.1963	8.72851e-13	6.40112e-11
ENSMUSG00000109452	8.27674	8.79679	8.44332	0.16295	59.1768	8.81229e-13	6.43906e-11
ENSMUSG00000026483	-2.47546	-1.65621	-1.42754	6.85211	58.894	1.01274e-12	7.37316e-11
ENSMUSG00000112963	9.15927	8.46683	6.73493	1.4729	58.8655	1.02704e-12	7.45032e-11
ENSMUSG00000024173	9.97998	9.192	8.44018	1.10547	58.8333	1.04343e-12	7.54197e-11
ENSMUSG00000087684	7.1249	8.96175	8.75332	0.0137352	58.8307	1.04479e-12	7.52474e-11
ENSMUSG00000027827	-2.84779	-2.12802	-1.54174	5.2077	58.8132	1.05378e-12	7.56239e-11
ENSMUSG00000062980	-2.35677	-1.25144	-0.79672	7.73548	58.7786	1.07189e-12	7.665e-11
ENSMUSG00000019929	-2.72232	-1.49526	-1.1662	12.4269	58.7425	1.0911e-12	7.77464e-11
ENSMUSG00000073412	3.62978	0.724051	0.528827	6.45364	58.7351	1.09508e-12	7.77547e-11
ENSMUSG00000042284	-2.4999	-1.70826	-1.16076	7.5423	58.7247	1.10066e-12	7.78753e-11
ENSMUSG00000017390	11.8065	10.1243	10.8854	2.85161	58.6909	1.11914e-12	7.89054e-11
ENSMUSG00000066363	10.2388	9.72638	8.98549	1.46223	58.6559	1.13854e-12	7.99923e-11
ENSMUSG00000040605	-2.85999	-1.66597	-1.61374	6.82845	58.4919	1.23419e-12	8.64107e-11
ENSMUSG00000098041	7.04586	7.42698	7.17658	0.147403	58.4732	1.24559e-12	8.69061e-11
ENSMUSG00000026193	1.27508	2.33914	2.44568	11.4129	58.4512	1.2591e-12	8.75447e-11
ENSMUSG00000120253	8.16203	6.25791	6.92304	-0.733965	58.4383	1.26716e-12	8.78012e-11
ENSMUSG00000060002	-2.58218	-2.92854	-2.72084	6.99446	58.3511	1.32264e-12	9.13302e-11
ENSMUSG00000033307	2.17247	-0.481365	-0.685043	8.00404	58.1558	1.45594e-12	1.0019e-10
ENSMUSG00000084989	7.50825	10.3965	10.569	1.40705	58.0331	1.54653e-12	1.06061e-10
ENSMUSG00000085347	8.22673	7.67364	7.86544	-0.295089	58.0284	1.55008e-12	1.05943e-10
ENSMUSG00000074227	-2.40726	-2.44565	-1.80324	5.64054	57.9165	1.63774e-12	1.11555e-10
ENSMUSG00000015316	8.83804	8.44453	9.33637	2.38769	57.888	1.66086e-12	1.12747e-10
ENSMUSG00000086916	8.57008	7.80685	8.19742	-0.0204707	57.8851	1.66322e-12	1.12528e-10
ENSMUSG00000091844	8.46292	6.40083	7.256	-0.473545	57.7229	1.8013e-12	1.21461e-10
ENSMUSG00000021301	9.21498	9.25895	10.2169	1.21384	57.6907	1.83002e-12	1.22985e-10
ENSMUSG00000120082	-2.82556	-3.57885	-3.69866	3.56082	57.6339	1.88184e-12	1.26046e-10
ENSMUSG00000022303	9.35087	11.3179	11.0626	2.25153	57.5026	2.00735e-12	1.34006e-10
ENSMUSG00000090881	8.46763	7.00082	7.18864	-0.410743	57.4789	2.03086e-12	1.35126e-10
ENSMUSG00000109602	8.09126	5.26431	6.07731	-0.976918	57.3538	2.15966e-12	1.43222e-10
ENSMUSG00000000031	8.64499	8.76305	7.14478	6.56905	57.2467	2.27636e-12	1.50464e-10
ENSMUSG00000113041	9.33297	9.38018	9.49867	1.03378	57.2378	2.28639e-12	1.50632e-10
ENSMUSG00000031328	-2.04872	-1.3688	-1.05037	10.6174	57.1038	2.44203e-12	1.6036e-10
ENSMUSG00000103049	8.10037	8.6143	8.5198	0.0649541	56.9096	2.68669e-12	1.75851e-10
ENSMUSG00000035686	-3.99923	-4.16148	-3.8222	8.32286	56.8386	2.78211e-12	1.81506e-10
ENSMUSG00000025473	6.45492	5.53855	4.87555	6.25843	56.827	2.79789e-12	1.81944e-10
ENSMUSG00000121234	8.25435	3.34402	4.0711	-1.04003	56.7333	2.92978e-12	1.89906e-10
ENSMUSG00000102692	6.98547	8.79519	8.91147	-0.0148081	56.6761	3.0133e-12	1.94692e-10
ENSMUSG00000074968	6.88189	8.41496	8.47434	1.64569	56.5334	3.23225e-12	2.08169e-10
ENSMUSG00000034981	-2.89211	-1.82204	-1.32852	6.3795	56.4951	3.29367e-12	2.11447e-10
ENSMUSG00000105891	0.997756	5.98552	6.80898	-2.2437	56.4536	3.36159e-12	2.15121e-10
ENSMUSG00000021565	9.48691	7.07361	8.50728	0.498143	56.453	3.36253e-12	2.14497e-10
ENSMUSG00000097848	9.40184	7.08691	4.97059	0.118301	56.3168	3.59532e-12	2.28621e-10
ENSMUSG00000026185	-2.5259	-1.25879	-1.26588	8.65096	56.3073	3.61208e-12	2.28962e-10
ENSMUSG00000024912	9.24655	5.71298	6.341	-0.043787	56.2785	3.66371e-12	2.31505e-10
ENSMUSG00000030577	7.51585	7.8243	7.88146	2.07329	56.2479	3.71911e-12	2.34269e-10
ENSMUSG00000039405	-2.36379	-1.32944	-1.07225	8.87155	56.2473	3.72025e-12	2.33609e-10
ENSMUSG00000107276	8.07164	7.64996	6.69092	-0.587293	55.9964	4.2084e-12	2.63438e-10
ENSMUSG00000027386	-3.66236	-1.07853	-0.256864	6.57294	55.9666	4.27044e-12	2.66492e-10
ENSMUSG00000037474	6.3018	5.82833	5.25259	3.15554	55.8791	4.45817e-12	2.77345e-10
ENSMUSG00000108478	8.53356	7.73094	7.1689	-0.249256	55.7449	4.76198e-12	2.95331e-10
ENSMUSG00000017466	-2.26414	-1.40762	-1.34444	9.48378	55.7279	4.80185e-12	2.96887e-10
ENSMUSG00000019122	2.65746	1.3384	0.944678	9.17887	55.5882	5.14297e-12	3.17003e-10
ENSMUSG00000022840	-3.11892	-2.74745	-2.77897	5.96548	55.5721	5.18389e-12	3.18548e-10
ENSMUSG00000028152	-2.3868	-2.31389	-2.42196	5.40962	55.5352	5.27883e-12	3.23393e-10
ENSMUSG00000040666	-3.1597	-2.89364	-2.5364	5.51348	55.4612	5.47424e-12	3.34345e-10
ENSMUSG00000093465	7.49166	7.21916	6.91859	0.206241	55.4436	5.52171e-12	3.36222e-10
ENSMUSG00000060063	2.65953	0.793577	0.577466	6.26003	55.3899	5.6694e-12	3.44172e-10
ENSMUSG00000026840	5.39084	5.41227	7.00126	1.13167	55.3534	5.77194e-12	3.49341e-10
ENSMUSG00000051048	6.61171	7.2136	6.92257	5.31061	55.2751	5.99813e-12	3.61941e-10
ENSMUSG00000019848	10.104	10.6106	9.73021	1.79977	55.275	5.99865e-12	3.60889e-10
ENSMUSG00000074569	7.60927	8.24084	8.67762	-0.145802	55.0493	6.70189e-12	4.01993e-10
ENSMUSG00000046610	8.61268	8.78647	9.27712	0.533325	55.0459	6.71302e-12	4.01462e-10
ENSMUSG00000079105	-6.53394	-4.76826	-2.78714	6.92603	55.0205	6.7974e-12	4.05302e-10
ENSMUSG00000120978	8.13593	8.81623	8.78182	0.217857	55.0075	6.84085e-12	4.06686e-10
ENSMUSG00000029581	4.42851	4.1483	3.74616	4.63973	54.9997	6.86708e-12	4.07042e-10
ENSMUSG00000048988	8.65574	8.51726	8.33175	0.210038	54.8845	7.26712e-12	4.29487e-10
ENSMUSG00000097756	7.95356	9.1636	9.36086	0.483553	54.8752	7.30013e-12	4.30172e-10
ENSMUSG00000110914	9.37702	9.62906	9.03754	1.01018	54.8197	7.50194e-12	4.40772e-10
ENSMUSG00000052396	9.99235	7.14884	6.66884	0.676492	54.8115	7.53239e-12	4.41271e-10
ENSMUSG00000030711	-3.1941	-2.8833	-2.82827	6.83631	54.5985	8.36286e-12	4.88498e-10
ENSMUSG00000020722	11.275	12.2687	10.832	3.1445	54.5897	8.39918e-12	4.89198e-10
ENSMUSG00000120343	7.52502	4.94089	4.30137	0.193888	54.4697	8.90934e-12	5.17411e-10
ENSMUSG00000052516	7.6555	9.46806	9.62233	0.637072	54.4388	9.04542e-12	5.238e-10
ENSMUSG00000050503	-3.17812	-3.67227	-2.58714	4.59867	54.4319	9.0759e-12	5.24055e-10
ENSMUSG00000044811	5.0937	3.72817	3.34246	6.89075	54.3564	9.41896e-12	5.42305e-10
ENSMUSG00000050700	5.38117	7.75951	8.74295	-0.625629	54.3187	9.59511e-12	5.50869e-10
ENSMUSG00000031927	9.13292	5.60978	4.3119	-0.219969	54.1137	1.06114e-11	6.0748e-10
ENSMUSG00000047250	-1.90009	-2.01355	-2.01086	6.34809	54.1136	1.06119e-11	6.05783e-10
ENSMUSG00000046442	-3.55106	-3.12052	-2.93883	2.75632	54.0688	1.08477e-11	6.17491e-10
ENSMUSG00000040552	4.54054	3.31549	2.98199	8.20379	53.8735	1.19398e-11	6.77738e-10
ENSMUSG00000028949	-3.99339	-3.67948	-3.38948	3.4397	53.8555	1.20457e-11	6.81821e-10
ENSMUSG00000026494	6.43006	7.75192	8.06871	3.88417	53.8334	1.21774e-11	6.87336e-10
ENSMUSG00000113909	8.79839	10.4634	10.4917	1.57708	53.8242	1.22324e-11	6.88507e-10
ENSMUSG00000028327	9.32149	9.85376	8.88893	1.0346	53.7804	1.2498e-11	7.01491e-10
ENSMUSG00000051029	8.46212	7.80565	7.92951	-0.137261	53.6444	1.33615e-11	7.47872e-10
ENSMUSG00000022790	8.75469	8.98319	9.32626	0.651354	53.625	1.3489e-11	7.52913e-10
ENSMUSG00000033740	6.99029	6.76813	6.09892	0.329416	53.5884	1.37339e-11	7.64458e-10
ENSMUSG00000019278	-2.86782	-2.52444	-1.68991	7.10901	53.5173	1.42219e-11	7.89431e-10
ENSMUSG00000041649	6.03565	6.56501	6.57163	1.39163	53.5107	1.42678e-11	7.89799e-10
ENSMUSG00000026180	6.73616	5.34026	4.49325	4.00248	53.4893	1.44184e-11	7.95941e-10
ENSMUSG00000016526	8.191	7.43503	7.38493	0.730163	53.466	1.45842e-11	8.02888e-10
ENSMUSG00000069792	2.1816	-0.591965	-0.712443	9.99129	53.4559	1.46571e-11	8.04701e-10
ENSMUSG00000037217	8.16789	6.63409	8.6063	2.41588	53.3903	1.51365e-11	8.28752e-10
ENSMUSG00000071561	9.28041	3.46339	0	-0.170596	53.3695	1.52919e-11	8.34989e-10
ENSMUSG00000058427	7.6947	6.21982	5.15316	4.75502	53.2911	1.58923e-11	8.6542e-10
ENSMUSG00000021903	-2.59599	-1.69397	-1.65997	4.8101	53.156	1.6982e-11	9.22261e-10
ENSMUSG00000104145	8.34691	8.15891	8.51171	0.0343043	52.9732	1.8576e-11	1.00611e-09
ENSMUSG00000027977	8.5091	9.67291	9.40056	0.81904	52.9706	1.85998e-11	1.00469e-09
ENSMUSG00000038173	-3.7829	-3.5851	-3.42538	5.60803	52.9473	1.88145e-11	1.01356e-09
ENSMUSG00000106648	8.54195	8.24523	8.05513	0.0268721	52.9392	1.88895e-11	1.01488e-09
ENSMUSG00000044528	8.27619	7.79887	8.06974	1.59754	52.8959	1.92949e-11	1.0339e-09
ENSMUSG00000046694	-3.56502	-3.17058	-3.05863	4.36409	52.8791	1.94545e-11	1.03968e-09
ENSMUSG00000028655	8.98967	7.68253	7.4221	0.0535024	52.7716	2.05093e-11	1.09314e-09
ENSMUSG00000116626	8.7643	8.21913	8.28346	0.180453	52.7389	2.0841e-11	1.10788e-09
ENSMUSG00000038963	8.93707	7.32777	7.07012	1.77659	52.7246	2.09873e-11	1.11271e-09
ENSMUSG00000120804	8.38857	6.17573	5.70754	-0.724199	52.7165	2.10714e-11	1.11423e-09
ENSMUSG00000029761	-1.73266	-1.13886	-0.949446	9.44086	52.6293	2.19923e-11	1.15988e-09
ENSMUSG00000056054	5.82044	2.72537	1.76462	8.3411	52.6034	2.22742e-11	1.17167e-09
ENSMUSG00000019987	7.37931	2.28661	1.04882	7.96497	52.5988	2.2324e-11	1.17123e-09
ENSMUSG00000064272	8.74016	8.71809	8.73157	0.397933	52.5692	2.26505e-11	1.18526e-09
ENSMUSG00000101517	8.4085	7.22293	5.72683	-0.566968	52.4847	2.36106e-11	1.23229e-09
ENSMUSG00000022766	8.0695	7.95498	8.62477	-0.084906	52.3722	2.49509e-11	1.29887e-09
ENSMUSG00000021287	6.31022	6.45093	6.47523	2.19628	52.3259	2.55238e-11	1.32526e-09
ENSMUSG00000030380	8.00583	8.42587	8.66707	0.0233685	52.2153	2.69471e-11	1.39556e-09
ENSMUSG00000008036	2.24732	0.830444	0.629072	6.81627	52.2018	2.71266e-11	1.40124e-09
ENSMUSG00000053338	6.49413	4.88394	3.96036	2.55913	52.1587	2.77067e-11	1.42754e-09
ENSMUSG00000120024	8.67561	8.05619	7.29646	1.77504	52.1559	2.77444e-11	1.42582e-09
ENSMUSG00000068697	10.845	11.521	11.5178	5.2235	52.1492	2.78359e-11	1.42687e-09
ENSMUSG00000004552	9.77165	8.57406	8.31451	0.833767	52.1229	2.81976e-11	1.44174e-09
ENSMUSG00000114662	8.04108	6.48185	6.10914	-0.892224	52.112	2.83487e-11	1.44578e-09
ENSMUSG00000108067	9.6619	9.19289	9.12499	1.04372	52.0884	2.868e-11	1.45898e-09
ENSMUSG00000049409	5.99137	7.03367	6.89007	2.86789	51.9444	3.07787e-11	1.56179e-09
ENSMUSG00000049848	8.41054	9.3067	8.74559	0.465345	51.8984	3.14815e-11	1.59342e-09
ENSMUSG00000056031	7.62615	8.54226	7.63472	-0.336827	51.8484	3.22646e-11	1.62896e-09
ENSMUSG00000078817	9.20801	8.27517	7.49832	0.310649	51.8151	3.27962e-11	1.65165e-09
ENSMUSG00000037406	6.31421	6.52005	6.54968	1.3045	51.7963	3.30998e-11	1.66277e-09
ENSMUSG00000097111	7.18045	8.10926	7.52854	-0.662463	51.7903	3.31969e-11	1.66349e-09
ENSMUSG00000113848	8.94147	5.90527	6.01079	-0.300109	51.7748	3.34503e-11	1.67201e-09
ENSMUSG00000045608	8.23826	9.06915	8.97963	0.393555	51.7192	3.43754e-11	1.71399e-09
ENSMUSG00000039958	-2.15923	-1.85081	-2.09435	5.72566	51.6714	3.51907e-11	1.7503e-09
ENSMUSG00000035373	4.37135	2.28291	1.62539	8.57566	51.6235	3.60284e-11	1.78754e-09
ENSMUSG00000003134	-2.78527	-1.86611	-1.96073	5.27726	51.5576	3.72132e-11	1.84178e-09
ENSMUSG00000021125	6.79531	4.90285	4.22827	2.24022	51.4927	3.84157e-11	1.89662e-09
ENSMUSG00000001827	6.86529	8.35007	8.61345	-0.310514	51.3316	4.15766e-11	2.04765e-09
ENSMUSG00000087222	7.71661	7.90259	7.8138	-0.47293	51.3063	4.20947e-11	2.06809e-09
ENSMUSG00000036655	-4.27597	-2.20008	-1.78984	5.04332	51.2461	4.33563e-11	2.12488e-09
ENSMUSG00000037754	-2.68092	-2.23775	-2.1479	5.19561	51.2433	4.34161e-11	2.12264e-09
ENSMUSG00000046826	8.3394	7.438	7.40068	-0.37873	51.2131	4.40639e-11	2.14908e-09
ENSMUSG00000022330	-3.98985	-2.93419	-3.163	5.59041	51.2066	4.42048e-11	2.15073e-09
ENSMUSG00000109903	9.90102	4.82008	5.1339	0.454319	51.1878	4.46147e-11	2.16543e-09
ENSMUSG00000030206	9.48935	7.31292	7.32477	0.344641	51.099	4.66015e-11	2.25641e-09
ENSMUSG00000034120	-1.73273	-2.45951	-2.71449	5.89812	51.0593	4.75174e-11	2.29523e-09
ENSMUSG00000052911	-2.82324	-1.29313	-0.54208	7.53984	51.0577	4.75563e-11	2.2916e-09
ENSMUSG00000004709	7.14989	7.10899	6.77414	2.94244	51	4.89215e-11	2.35175e-09
ENSMUSG00000000627	9.52725	10.2722	10.2443	1.60272	50.9587	4.99224e-11	2.39413e-09
ENSMUSG00000020644	-1.55389	-1.77113	-1.79131	8.32426	50.8354	5.3034e-11	2.5373e-09
ENSMUSG00000028967	-2.29794	-2.32425	-1.28611	8.20123	50.7958	5.4074e-11	2.58091e-09
ENSMUSG00000024975	-2.40545	-2.17419	-1.86879	6.26769	50.7828	5.44221e-11	2.59137e-09
ENSMUSG00000053441	10	11.0036	9.71357	1.9162	50.7669	5.48463e-11	2.60539e-09
ENSMUSG00000029371	8.70685	7.13442	6.62258	6.6951	50.7511	5.5274e-11	2.61952e-09
ENSMUSG00000041605	9.01443	8.66919	7.76281	0.324657	50.7135	5.63036e-11	2.66203e-09
ENSMUSG00000044006	5.56832	7.00966	10.0155	0.112628	50.7002	5.66704e-11	2.67308e-09
ENSMUSG00000086298	9.85935	9.34087	9.49639	1.26534	50.6635	5.77015e-11	2.71535e-09
ENSMUSG00000063364	6.69967	7.43932	7.40523	0.694555	50.6527	5.80067e-11	2.72334e-09
ENSMUSG00000002980	-2.18074	-1.8424	-1.38185	6.72601	50.6244	5.88182e-11	2.75499e-09
ENSMUSG00000104164	8.32841	8.54744	7.46271	-0.0950514	50.5525	6.09279e-11	2.84717e-09
ENSMUSG00000049723	5.36019	7.23899	6.39939	8.03248	50.5469	6.10979e-11	2.8485e-09
ENSMUSG00000025582	7.85403	8.05845	7.35645	-0.474109	50.5218	6.18532e-11	2.87703e-09
ENSMUSG00000112895	7.74197	7.46659	7.25448	-0.701294	50.4997	6.25265e-11	2.90164e-09
ENSMUSG00000106464	7.19189	7.16662	7.41307	-0.963667	50.449	6.41025e-11	2.96792e-09
ENSMUSG00000041741	-2.3152	-1.18689	-0.631643	6.41058	50.4137	6.52222e-11	3.01282e-09
ENSMUSG00000060459	8.70136	8.7553	9.05541	1.67768	50.3607	6.69375e-11	3.08496e-09
ENSMUSG00000051225	8.33814	6.90495	6.44609	-0.605459	50.2883	6.93588e-11	3.18923e-09
ENSMUSG00000045322	7.67264	6.82873	6.4842	-1.00671	50.2636	7.02055e-11	3.2208e-09
ENSMUSG00000007655	-1.50676	-1.48968	-1.49381	9.8422	50.2063	7.2203e-11	3.30489e-09
ENSMUSG00000026928	6.19393	6.44601	5.81709	2.02761	50.1676	7.35895e-11	3.3607e-09
ENSMUSG00000025491	2.62264	-0.170627	-0.851846	6.00348	50.1397	7.46026e-11	3.39924e-09
ENSMUSG00000040331	-2.234	-3.06385	-3.19504	5.41708	50.1335	7.48305e-11	3.40191e-09
ENSMUSG00000030427	6.52734	6.20546	6.31917	3.49666	50.107	7.58062e-11	3.43849e-09
ENSMUSG00000105062	8.12753	8.01182	7.84571	-0.268387	50.0357	7.85063e-11	3.55294e-09
ENSMUSG00000038816	-2.66433	-1.56345	-1.01509	5.08977	50.0166	7.92448e-11	3.5783e-09
ENSMUSG00000034071	8.23087	9.68603	9.85858	0.921048	50.0027	7.9788e-11	3.59476e-09
ENSMUSG00000111147	9.31829	6.90369	7.48874	0.199048	49.9574	8.15769e-11	3.66713e-09
ENSMUSG00000117485	9.2597	8.14813	7.16572	0.283011	49.8555	8.57599e-11	3.84656e-09
ENSMUSG00000097184	6.61983	8.16618	8.17691	-0.58499	49.7798	8.90005e-11	3.98302e-09
ENSMUSG00000099655	6.78923	5.34588	5.972	-0.0857426	49.77	8.94281e-11	3.99326e-09
ENSMUSG00000001663	-1.77611	-2.48852	-2.03826	7.0263	49.7634	8.97185e-11	3.99735e-09
ENSMUSG00000021986	10.2453	7.53434	7.9279	1.00374	49.7432	9.06132e-11	4.02828e-09
ENSMUSG00000023078	-2.76755	-5.22576	-4.57882	5.67526	49.709	9.21452e-11	4.08734e-09
ENSMUSG00000108079	8.02657	8.69022	8.40609	0.0317219	49.6991	9.25943e-11	4.09821e-09
ENSMUSG00000068079	-4.25267	-4.33542	-5.3028	1.25997	49.6696	9.39425e-11	4.14875e-09
ENSMUSG00000026113	-1.85436	-2.30062	-2.12613	6.02925	49.5625	9.90085e-11	4.36289e-09
ENSMUSG00000017344	-3.52578	-2.62766	-2.57599	5.35061	49.5332	1.00442e-10	4.41636e-09
ENSMUSG00000121189	8.19601	7.80257	7.50044	-0.3593	49.5023	1.01975e-10	4.474e-09
ENSMUSG00000032327	7.20056	7.96238	8.67689	2.74351	49.3394	1.10452e-10	4.83535e-09
ENSMUSG00000032344	5.9366	5.6517	5.23293	2.46066	49.2605	1.14809e-10	5.01514e-09
ENSMUSG00000062515	-1.27259	-3.0166	-3.22932	10.334	49.2485	1.15485e-10	5.03375e-09
ENSMUSG00000050556	-4.27584	-3.27404	-3.37541	4.66607	49.2381	1.16073e-10	5.04844e-09
ENSMUSG00000028289	8.44679	9.4862	9.99131	0.958283	49.2235	1.16907e-10	5.07371e-09
ENSMUSG00000072437	6.0322	4.71238	4.88168	0.17766	49.2139	1.17459e-10	5.0867e-09
ENSMUSG00000030144	6.60003	4.21958	3.33983	6.13372	49.2054	1.17951e-10	5.09701e-09
ENSMUSG00000086813	7.82344	7.38196	7.20258	-0.694257	49.1655	1.20282e-10	5.1866e-09
ENSMUSG00000120697	6.34304	5.70038	5.6244	0.352051	49.1258	1.22644e-10	5.2771e-09
ENSMUSG00000018486	5.78522	7.42704	6.54546	3.30638	49.1183	1.23095e-10	5.28517e-09
ENSMUSG00000045092	-1.75776	-1.4734	-1.4821	7.58037	49.0787	1.25509e-10	5.37737e-09
ENSMUSG00000073821	8.23089	8.77739	7.67498	-0.0220898	49.0606	1.26629e-10	5.41381e-09
ENSMUSG00000013974	6.8855	5.08376	4.81299	3.84369	49.0298	1.28556e-10	5.48453e-09
ENSMUSG00000041696	-2.01762	-1.54132	-1.16683	6.52281	49.0044	1.30163e-10	5.54132e-09
ENSMUSG00000028262	7.0356	7.97408	7.43182	2.56659	48.9956	1.30725e-10	5.55348e-09
ENSMUSG00000105049	7.97603	8.601	8.14417	-0.0830161	48.8447	1.40765e-10	5.96736e-09
ENSMUSG00000048824	8.56793	5.80843	5.56085	-0.62742	48.8268	1.42007e-10	6.00735e-09
ENSMUSG00000105990	8.60347	8.79097	8.40852	0.28092	48.7915	1.44481e-10	6.09915e-09
ENSMUSG00000032554	-2.16225	-1.75562	-1.65725	9.14806	48.7811	1.45222e-10	6.11758e-09
ENSMUSG00000002881	-1.90631	-1.96857	-1.85695	6.96772	48.737	1.48391e-10	6.23803e-09
ENSMUSG00000029307	6.48592	8.36793	9.07375	-0.159716	48.6963	1.51383e-10	6.35048e-09
ENSMUSG00000024301	7.12983	7.11685	5.98673	-0.141694	48.6934	1.51596e-10	6.34618e-09
ENSMUSG00000021256	7.36492	7.62656	6.76789	-0.914125	48.6604	1.54071e-10	6.43638e-09
ENSMUSG00000102543	5.94969	7.327	7.49763	1.5833	48.6218	1.57015e-10	6.54577e-09
ENSMUSG00000022884	-1.90259	-1.47628	-1.51482	8.14693	48.5241	1.64714e-10	6.85252e-09
ENSMUSG00000110159	8.73751	8.53498	8.67521	0.335784	48.4623	1.69782e-10	7.04878e-09
ENSMUSG00000002944	-1.4338	-1.56084	-2.05047	9.20426	48.3538	1.79052e-10	7.4183e-09
ENSMUSG00000073394	7.32701	6.63734	6.59506	-1.19928	48.3503	1.79363e-10	7.4159e-09
ENSMUSG00000102277	8.35911	7.82208	7.90902	-0.189842	48.3269	1.81428e-10	7.48585e-09
ENSMUSG00000026034	-1.744	-1.31955	-1.54924	7.70447	48.2657	1.86951e-10	7.69795e-09
ENSMUSG00000052125	6.17322	5.85505	5.7474	1.28587	48.2465	1.88716e-10	7.75471e-09
ENSMUSG00000059588	-2.29494	-1.35696	-1.4601	7.77211	48.2419	1.89141e-10	7.75634e-09
ENSMUSG00000085781	8.54247	6.81168	5.20134	-0.567416	48.1755	1.95403e-10	7.9968e-09
ENSMUSG00000032518	1.85747	0.552164	0.339866	9.37194	48.1528	1.97588e-10	8.06978e-09
ENSMUSG00000103343	6.71573	7.40097	7.52059	0.803993	48.0958	2.03182e-10	8.28141e-09
ENSMUSG00000041608	8.61015	5.64936	6.67738	1.24845	48.0933	2.03434e-10	8.27489e-09
ENSMUSG00000103144	7.1407	8.61357	8.24003	-0.289949	48.0837	2.04387e-10	8.29686e-09
ENSMUSG00000113757	7.93939	7.86769	7.33393	-0.495805	48.0023	2.12711e-10	8.61739e-09
ENSMUSG00000024330	7.12234	8.2285	8.71697	-0.256186	47.9225	2.21195e-10	8.94304e-09
ENSMUSG00000026807	8.98778	9.1448	8.96883	0.681367	47.8846	2.25338e-10	9.09223e-09
ENSMUSG00000114670	8.24278	5.74537	0	-0.976754	47.8637	2.27655e-10	9.16734e-09
ENSMUSG00000040350	6.30799	6.87236	6.92518	2.1344	47.8415	2.30146e-10	9.24911e-09
ENSMUSG00000020185	6.52524	6.26038	5.70961	2.31406	47.8363	2.30728e-10	9.25399e-09
ENSMUSG00000103898	7.56291	9.26545	9.14251	0.356059	47.8041	2.34396e-10	9.38239e-09
ENSMUSG00000037108	8.00626	8.86976	8.83498	0.21279	47.7701	2.38338e-10	9.52119e-09
ENSMUSG00000028464	-2.27024	-2.16513	-2.23822	9.0918	47.7536	2.4027e-10	9.57933e-09
ENSMUSG00000107369	-3.72665	-2.96606	-1.88192	0.711163	47.6773	2.4943e-10	9.92483e-09
ENSMUSG00000085327	6.49411	3.99453	3.92146	-0.339752	47.643	2.53647e-10	1.00727e-08
ENSMUSG00000102662	8.67972	8.75929	7.84918	0.195207	47.6324	2.54971e-10	1.01053e-08
ENSMUSG00000035246	10.6406	9.72416	10.7881	2.10289	47.605	2.58415e-10	1.02216e-08
ENSMUSG00000033863	-1.94758	-1.60881	-1.61313	7.17066	47.5385	2.66972e-10	1.05394e-08
ENSMUSG00000036960	7.85831	8.51912	8.47655	-0.0577368	47.4789	2.74884e-10	1.08304e-08
ENSMUSG00000026725	8.07677	7.94687	6.84725	4.05475	47.4148	2.83654e-10	1.11541e-08
ENSMUSG00000044533	1.91373	0.634371	0.396325	9.28917	47.3849	2.87842e-10	1.12967e-08
ENSMUSG00000028957	-2.19283	-2.07849	-1.33435	6.08812	47.3723	2.89625e-10	1.13445e-08
ENSMUSG00000037601	2.05706	0.432393	0.300008	6.54408	47.3652	2.90638e-10	1.1362e-08
ENSMUSG00000032484	9.57866	7.24876	7.07682	2.19991	47.3528	2.92405e-10	1.14089e-08
ENSMUSG00000107227	8.48751	8.35349	8.5239	0.142668	47.3047	2.99375e-10	1.16582e-08
ENSMUSG00000102715	7.5886	8.37558	7.24659	-0.488364	47.2402	3.08986e-10	1.20092e-08
ENSMUSG00000120941	7.90197	7.0215	6.38256	-0.856761	47.24	3.09012e-10	1.1987e-08
ENSMUSG00000027474	-2.83101	-2.89764	-3.03358	3.72813	47.2027	3.14708e-10	1.21845e-08
ENSMUSG00000005413	3.86983	2.06995	1.89479	7.29509	47.0822	3.33844e-10	1.29005e-08
ENSMUSG00000006342	-3.33846	-1.95399	-1.2067	6.43775	47.0779	3.34551e-10	1.2903e-08
ENSMUSG00000022228	-2.23733	-2.23802	-2.27636	5.71044	47.0506	3.39047e-10	1.30514e-08
ENSMUSG00000039007	-2.44437	-1.46237	-0.930118	7.36667	47.0291	3.42638e-10	1.31644e-08
ENSMUSG00000030306	-3.06424	-2.12193	-1.55729	5.65419	47.0261	3.43153e-10	1.3159e-08
ENSMUSG00000025006	-2.16203	-1.71227	-1.55819	7.20681	47.0099	3.45876e-10	1.32381e-08
ENSMUSG00000020660	7.37633	5.20057	5.5579	-0.423155	46.981	3.50818e-10	1.34018e-08
ENSMUSG00000055322	-2.02363	-1.13383	-0.796835	8.59884	46.9787	3.51203e-10	1.3391e-08
ENSMUSG00000097093	8.09545	8.08752	8.21343	-0.170381	46.8925	3.66344e-10	1.39419e-08
ENSMUSG00000024379	-2.55689	-2.50624	-2.19704	4.08137	46.8806	3.68494e-10	1.39972e-08
ENSMUSG00000058420	10.0061	8.63857	9.82203	2.55269	46.8715	3.70133e-10	1.40329e-08
ENSMUSG00000019932	7.24061	8.96606	10.939	1.18992	46.7798	3.87142e-10	1.46501e-08
ENSMUSG00000068220	1.83277	-0.351058	-0.567537	11.0531	46.7267	3.97333e-10	1.50075e-08
ENSMUSG00000102742	8.03873	9.25112	8.82049	0.354265	46.6895	4.04652e-10	1.52553e-08
ENSMUSG00000014837	8.75913	9.72582	9.58473	0.966866	46.6797	4.06589e-10	1.52996e-08
ENSMUSG00000057322	1.38059	-1.23902	-1.40046	7.42592	46.6653	4.09465e-10	1.5379e-08
ENSMUSG00000102474	8.36486	8.93634	8.58132	0.276662	46.6551	4.11525e-10	1.54276e-08
ENSMUSG00000103897	7.79795	9.20241	9.27232	0.428238	46.6335	4.15891e-10	1.55622e-08
ENSMUSG00000045231	7.84992	7.82407	8.10107	-0.363982	46.5035	4.43234e-10	1.65546e-08
ENSMUSG00000001240	-1.59289	-1.91639	-1.70438	6.80761	46.4807	4.48206e-10	1.67092e-08
ENSMUSG00000079014	7.82787	7.38965	6.85635	1.05836	46.4568	4.53477e-10	1.68744e-08
ENSMUSG00000023336	-2.44057	-1.64577	-1.02645	5.52017	46.456	4.53662e-10	1.68501e-08
ENSMUSG00000105954	8.8646	7.83283	6.69183	-0.0798705	46.4139	4.6312e-10	1.71696e-08
ENSMUSG00000028565	-1.73245	-1.25598	-1.13896	7.03734	46.3951	4.67404e-10	1.72965e-08
ENSMUSG00000050708	2.13446	1.02572	0.677474	10.9063	46.3266	4.83337e-10	1.78533e-08
ENSMUSG00000115480	8.92413	6.16012	5.30448	-0.332784	46.3155	4.85975e-10	1.79178e-08
ENSMUSG00000045319	-3.87627	-2.90468	-2.90134	3.21015	46.2565	5.00204e-10	1.84086e-08
ENSMUSG00000000673	9.34363	9.53903	10.0968	1.27609	46.251	5.01559e-10	1.84247e-08
ENSMUSG00000049526	7.6434	7.58606	7.2628	1.09818	46.2174	5.09874e-10	1.8696e-08
ENSMUSG00000120912	8.13936	9.07506	8.7298	0.291159	46.2002	5.14203e-10	1.88204e-08
ENSMUSG00000049107	-3.6443	-2.78079	-1.96428	4.2344	46.1677	5.22433e-10	1.90869e-08
ENSMUSG00000032436	2.51857	1.36879	1.16346	6.84376	46.1662	5.22838e-10	1.9067e-08
ENSMUSG00000043333	8.64532	8.56445	8.34994	0.221518	46.1126	5.36732e-10	1.95382e-08
ENSMUSG00000031101	4.27192	4.11391	3.9603	4.87055	46.0713	5.47696e-10	1.99013e-08
ENSMUSG00000069607	7.81418	6.67052	6.24822	-0.986553	46.0603	5.50652e-10	1.99726e-08
ENSMUSG00000074232	3.86758	7.29525	7.23705	-1.5707	46.0327	5.58144e-10	2.02078e-08
ENSMUSG00000017724	9.06813	8.80348	9.53536	0.799896	46.0137	5.63346e-10	2.03595e-08
ENSMUSG00000043631	-3.10149	-1.8434	-1.4137	6.84688	46.0065	5.65352e-10	2.03953e-08
ENSMUSG00000072972	8.64215	7.43883	7.4153	-0.199907	45.9969	5.68006e-10	2.04543e-08
ENSMUSG00000025362	1.76057	-0.219946	-0.461553	8.03763	45.9962	5.68201e-10	2.04247e-08
ENSMUSG00000114707	8.22365	7.63384	7.83218	-0.312443	45.9871	5.70734e-10	2.04791e-08
ENSMUSG00000001020	3.65419	1.28314	1.23815	3.93432	45.9794	5.72896e-10	2.05201e-08
ENSMUSG00000096960	9.11729	7.13679	6.28148	-0.0395292	45.9458	5.82396e-10	2.08232e-08
ENSMUSG00000085192	7.27142	7.77465	7.21865	-0.81629	45.9435	5.83056e-10	2.08098e-08
ENSMUSG00000037826	-2.65142	-2.44285	-2.31653	5.10065	45.9207	5.89585e-10	2.10055e-08
ENSMUSG00000102258	6.39998	8.24853	7.99874	-0.656203	45.9153	5.91156e-10	2.10242e-08
ENSMUSG00000054006	4.88031	7.18245	7.10327	-1.57564	45.9079	5.93302e-10	2.10633e-08
ENSMUSG00000051586	-2.65375	-1.95438	-1.81261	5.23604	45.9028	5.94801e-10	2.10793e-08
ENSMUSG00000112925	7.92469	7.94854	7.30518	-0.485254	45.8251	6.17858e-10	2.18578e-08
ENSMUSG00000015314	6.93308	6.35611	6.46026	2.07441	45.793	6.27629e-10	2.21645e-08
ENSMUSG00000034220	4.86988	5.96035	5.8963	4.05452	45.7617	6.37312e-10	2.24669e-08
ENSMUSG00000031841	-1.93929	-1.4293	-1.01217	7.65347	45.7108	6.53414e-10	2.29942e-08
ENSMUSG00000121398	6.2103	6.11761	5.38109	1.29642	45.6299	6.79809e-10	2.38813e-08
ENSMUSG00000021098	7.61955	7.3372	6.01712	0.179611	45.5934	6.92041e-10	2.42685e-08
ENSMUSG00000061615	7.3269	5.82426	5.13351	-1.51812	45.5851	6.94857e-10	2.43248e-08
ENSMUSG00000039103	-2.52434	-2.19871	-2.06037	5.99692	45.5417	7.09785e-10	2.48042e-08
ENSMUSG00000046456	7.91739	8.03298	7.38474	-0.449315	45.5339	7.12508e-10	2.48561e-08
ENSMUSG00000115816	8.6957	8.66802	7.78304	0.164768	45.3985	7.6133e-10	2.65133e-08
ENSMUSG00000078956	8.0285	9.41879	8.73189	0.395766	45.3946	7.62777e-10	2.65177e-08
ENSMUSG00000043091	2.01712	0.631972	0.396306	6.23109	45.3887	7.64994e-10	2.65489e-08
ENSMUSG00000114213	7.98408	9.11567	8.78397	0.277324	45.3677	7.729e-10	2.6777e-08
ENSMUSG00000101122	8.43091	9.52221	9.28885	0.706033	45.3378	7.84269e-10	2.71241e-08
ENSMUSG00000109005	8.40308	8.19308	7.79152	-0.106835	45.2908	8.02521e-10	2.77077e-08
ENSMUSG00000106646	7.79059	8.42197	8.1832	-0.194946	45.2746	8.08938e-10	2.78813e-08
ENSMUSG00000043832	2.11291	1.06376	0.952102	7.7033	45.2582	8.15427e-10	2.80568e-08
ENSMUSG00000021702	4.131	5.48578	5.69265	6.66076	45.2318	8.26051e-10	2.83738e-08
ENSMUSG00000037010	6.06975	5.66881	5.98546	2.88167	45.228	8.27592e-10	2.83782e-08
ENSMUSG00000110433	7.7033	7.79155	7.04982	-0.673222	45.2117	8.3422e-10	2.85567e-08
ENSMUSG00000032122	4.83018	4.42138	4.1546	5.35218	45.1214	8.71912e-10	2.97963e-08
ENSMUSG00000101970	-2.02047	-2.73577	-2.81795	5.44464	45.1169	8.73814e-10	2.98106e-08
ENSMUSG00000111264	7.19327	6.68917	6.37423	0.507422	45.0175	9.17378e-10	3.12437e-08
ENSMUSG00000030087	-2.91761	-2.74257	-2.28618	4.29557	45.0124	9.19667e-10	3.12687e-08
ENSMUSG00000005681	7.71015	6.14532	6.12677	-1.14072	44.9188	9.62773e-10	3.2679e-08
ENSMUSG00000107009	7.41829	7.42095	7.98433	-0.652162	44.9025	9.70483e-10	3.28851e-08
ENSMUSG00000068587	7.9847	8.62148	8.46843	0.0128654	44.8957	9.73708e-10	3.29389e-08
ENSMUSG00000036256	-1.99009	-2.10616	-1.7566	9.47742	44.8901	9.76379e-10	3.29737e-08
ENSMUSG00000114996	8.8672	9.08052	9.0241	0.628386	44.8857	9.78492e-10	3.29896e-08
ENSMUSG00000094845	5.17814	6.20086	5.60427	0.321825	44.8366	1.0023e-09	3.37358e-08
ENSMUSG00000099398	6.65925	6.62466	6.35613	3.5496	44.8332	1.00396e-09	3.3735e-08
ENSMUSG00000104068	8.02128	8.14837	7.24447	-0.393624	44.8307	1.00518e-09	3.37198e-08
ENSMUSG00000096950	7.54704	7.82697	7.51468	-0.63161	44.8089	1.01598e-09	3.40252e-08
ENSMUSG00000005054	1.77342	-0.183768	-0.432305	8.68268	44.7967	1.02203e-09	3.41707e-08
ENSMUSG00000030825	8.94943	7.34296	8.14855	0.109228	44.7725	1.03421e-09	3.45205e-08
ENSMUSG00000115405	8.20691	9.34288	8.2019	0.292269	44.7539	1.04366e-09	3.47782e-08
ENSMUSG00000071540	8.74782	10.2133	10.6028	1.523	44.7351	1.05331e-09	3.50418e-08
ENSMUSG00000093858	6.74927	7.9651	7.3334	-0.881805	44.7063	1.06827e-09	3.54808e-08
ENSMUSG00000028871	-5.36891	-4.035	-3.58892	3.44226	44.6928	1.07535e-09	3.56568e-08
ENSMUSG00000084137	8.72597	7.39042	6.88607	-0.227659	44.6874	1.07818e-09	3.56919e-08
ENSMUSG00000043969	6.64024	6.69622	6.44247	-0.401351	44.642	1.10244e-09	3.64349e-08
ENSMUSG00000111189	7.4295	7.04751	6.72076	-1.04568	44.6135	1.11788e-09	3.68845e-08
ENSMUSG00000068196	4.54034	6.19475	6.61151	8.03769	44.5646	1.14495e-09	3.77159e-08
ENSMUSG00000113775	8.29157	8.01256	7.99882	-0.158689	44.493	1.18577e-09	3.89964e-08
ENSMUSG00000062991	6.80977	6.37745	5.63945	3.38901	44.4885	1.1884e-09	3.90191e-08
ENSMUSG00000012443	5.96929	5.68524	5.06421	3.91175	44.4296	1.22315e-09	4.00945e-08
ENSMUSG00000079227	4.31887	3.65668	3.16256	6.27947	44.4287	1.22368e-09	4.00467e-08
ENSMUSG00000107109	7.77727	7.89207	7.68309	-0.484471	44.4019	1.23982e-09	4.05089e-08
ENSMUSG00000056973	-3.39265	-3.66678	-3.08857	6.33824	44.3378	1.27933e-09	4.17318e-08
ENSMUSG00000037266	-1.54412	-1.55602	-1.57199	9.07557	44.2907	1.30915e-09	4.26354e-08
ENSMUSG00000036931	5.22084	4.80492	4.24419	2.94485	44.2823	1.31453e-09	4.27413e-08
ENSMUSG00000047446	-1.90489	-1.83925	-1.54921	6.95723	44.2736	1.32011e-09	4.28536e-08
ENSMUSG00000093765	7.49679	8.35499	7.69496	-0.435844	44.2537	1.33307e-09	4.32045e-08
ENSMUSG00000018566	-4.07283	-3.73523	-3.18733	5.37039	44.2499	1.33552e-09	4.32141e-08
ENSMUSG00000024121	2.04627	0.793758	0.565509	7.44724	44.2452	1.33858e-09	4.32433e-08
ENSMUSG00000048498	7.15185	6.14462	6.0097	0.688655	44.2429	1.3401e-09	4.32229e-08
ENSMUSG00000021520	-0.850678	-1.96876	-1.98042	8.70906	44.1773	1.38378e-09	4.45605e-08
ENSMUSG00000093674	1.69171	-0.229004	-0.447884	9.88532	44.1555	1.39867e-09	4.49677e-08
ENSMUSG00000050377	-5.93026	-4.34163	-4.36365	2.00509	44.1076	1.43181e-09	4.59597e-08
ENSMUSG00000085274	6.14538	5.61283	5.37976	-0.0927166	43.9964	1.51187e-09	4.84522e-08
ENSMUSG00000079053	7.81726	7.04292	6.59106	-0.871474	43.9807	1.52346e-09	4.8746e-08
ENSMUSG00000024953	1.74107	0.0473401	-0.111155	8.04251	43.9794	1.5245e-09	4.87016e-08
ENSMUSG00000038296	-3.11291	-1.99381	-1.49085	4.76208	43.9777	1.52576e-09	4.86644e-08
ENSMUSG00000110084	8.13902	9.69009	9.16139	0.659579	43.971	1.53075e-09	4.87464e-08
ENSMUSG00000035828	-2.64414	-2.28171	-1.58683	5.12927	43.9685	1.53258e-09	4.87273e-08
ENSMUSG00000091577	6.34133	7.84565	7.55404	0.196964	43.9605	1.53859e-09	4.88413e-08
ENSMUSG00000021750	-3.88743	-3.63901	-3.99488	4.72415	43.949	1.54729e-09	4.90397e-08
ENSMUSG00000040613	3.39856	2.84181	2.53855	6.62276	43.9349	1.55804e-09	4.93027e-08
ENSMUSG00000072893	-2.69836	-2.56432	-2.54821	4.25632	43.9015	1.58366e-09	5.00346e-08
ENSMUSG00000104867	8.40075	7.90224	7.9666	-0.139235	43.8689	1.6091e-09	5.07586e-08
ENSMUSG00000075502	8.25931	8.61462	7.91299	-0.0231501	43.8581	1.61766e-09	5.09487e-08
ENSMUSG00000118330	7.05674	7.69362	7.32597	-0.888702	43.8559	1.61941e-09	5.09241e-08
ENSMUSG00000040747	2.0833	0.915142	0.562916	8.22729	43.8442	1.62867e-09	5.11353e-08
ENSMUSG00000024261	10.8444	6.5472	9.51733	4.6067	43.8303	1.63977e-09	5.14034e-08
ENSMUSG00000056201	1.70256	0.617417	0.393361	9.23967	43.8186	1.64923e-09	5.16194e-08
ENSMUSG00000103473	6.40302	6.13199	6.20091	-0.122198	43.7779	1.68233e-09	5.25735e-08
ENSMUSG00000083009	-4.5904	-3.85816	-4.56726	1.05534	43.7588	1.69816e-09	5.29859e-08
ENSMUSG00000000058	-1.83243	-1.32748	-1.01735	8.14589	43.7468	1.70814e-09	5.32147e-08
ENSMUSG00000051499	7.83394	8.79285	8.98567	0.191928	43.7414	1.71263e-09	5.32718e-08
ENSMUSG00000040459	-1.54803	-2.62486	-2.69815	6.70156	43.7234	1.72777e-09	5.36597e-08
ENSMUSG00000075224	8.9421	9.63093	10.074	1.16423	43.6795	1.76532e-09	5.47414e-08
ENSMUSG00000074071	5.93193	6.1157	6.83106	1.05654	43.6361	1.80314e-09	5.5828e-08
ENSMUSG00000020140	7.22175	8.38195	7.63891	3.53608	43.6183	1.81892e-09	5.62298e-08
ENSMUSG00000106856	8.51132	7.34067	7.33502	-0.307617	43.6056	1.8303e-09	5.64946e-08
ENSMUSG00000102224	5.58466	8.67481	8.53139	-0.383823	43.5751	1.85772e-09	5.72531e-08
ENSMUSG00000032387	-1.96931	-2.20738	-1.74957	5.19994	43.5687	1.86363e-09	5.73472e-08
ENSMUSG00000121230	8.40116	6.62587	6.57703	-0.58475	43.4879	1.93874e-09	5.95674e-08
ENSMUSG00000052270	5.71524	2.69905	1.98233	3.95895	43.4873	1.93928e-09	5.94929e-08
ENSMUSG00000109781	6.54299	6.16301	5.70306	1.11133	43.476	1.94997e-09	5.97297e-08
ENSMUSG00000103427	8.21327	8.75178	8.75958	0.215869	43.4718	1.95404e-09	5.97634e-08
ENSMUSG00000118369	6.56728	6.19472	5.55396	-0.115097	43.3603	2.06352e-09	6.30159e-08
ENSMUSG00000109555	6.15712	6.95153	7.03328	0.249798	43.3472	2.07675e-09	6.33236e-08
ENSMUSG00000108064	7.39981	8.38436	7.97135	-0.385787	43.3393	2.08486e-09	6.34745e-08
ENSMUSG00000105082	6.07421	6.4738	7.47305	-1.42708	43.3363	2.08785e-09	6.34694e-08
ENSMUSG00000007891	1.84998	1.34014	0.952598	10.2767	43.3147	2.11005e-09	6.40475e-08
ENSMUSG00000086413	7.79399	4.54527	4.22224	-1.3636	43.3128	2.11201e-09	6.40101e-08
ENSMUSG00000087135	7.9639	6.04551	5.57079	-1.04422	43.2943	2.1312e-09	6.44946e-08
ENSMUSG00000102639	8.49805	6.45276	6.31491	-0.563977	43.2825	2.14351e-09	6.47696e-08
ENSMUSG00000111293	7.41762	8.8921	8.55959	-0.0186523	43.2112	2.21962e-09	6.69684e-08
ENSMUSG00000102425	7.09069	7.70147	7.50416	-0.829596	43.1931	2.23927e-09	6.746e-08
ENSMUSG00000047675	1.67192	0.0493117	-0.161612	8.57933	43.1827	2.25077e-09	6.77049e-08
ENSMUSG00000042345	8.16279	8.94179	9.07125	0.359902	43.1307	2.30868e-09	6.93432e-08
ENSMUSG00000115855	7.54283	6.36407	6.5626	-1.14206	43.0714	2.37652e-09	7.12744e-08
ENSMUSG00000006519	2.17999	0.846389	0.670377	8.69483	43.0633	2.38598e-09	7.14515e-08
ENSMUSG00000054598	7.04327	7.78837	7.06903	-0.91994	43.0379	2.41586e-09	7.22386e-08
ENSMUSG00000104197	8.08037	8.40871	7.76536	-0.191852	43.0264	2.42944e-09	7.25365e-08
ENSMUSG00000097523	7.90191	7.18149	5.8756	-0.876261	42.9673	2.50062e-09	7.4551e-08
ENSMUSG00000049871	6.15739	5.60865	5.9505	2.22206	42.9158	2.56436e-09	7.63383e-08
ENSMUSG00000092526	6.20548	7.37408	6.97113	-0.176344	42.8987	2.586e-09	7.68684e-08
ENSMUSG00000040537	-2.26874	-1.88366	-1.55982	4.82231	42.8563	2.64015e-09	7.8362e-08
ENSMUSG00000031898	7.37677	6.26035	5.12046	-1.42342	42.8526	2.6449e-09	7.83873e-08
ENSMUSG00000026828	8.2039	8.71311	6.98063	-0.155708	42.8477	2.65124e-09	7.84595e-08
ENSMUSG00000001510	2.33889	5.70424	7.34269	-2.01551	42.7598	2.76766e-09	8.17843e-08
ENSMUSG00000112637	6.83462	8.19022	8.26848	-0.501601	42.7579	2.77022e-09	8.17399e-08
ENSMUSG00000090559	7.59973	7.75746	7.51597	-0.631148	42.7511	2.77947e-09	8.18924e-08
ENSMUSG00000096010	7.57047	8.32242	6.36178	-0.636936	42.7335	2.80346e-09	8.24783e-08
ENSMUSG00000049265	-2.77108	-3.21346	-2.51662	3.91973	42.7164	2.82704e-09	8.30504e-08
ENSMUSG00000035095	6.46156	7.95039	7.87123	2.07208	42.7009	2.84842e-09	8.35564e-08
ENSMUSG00000024670	8.7676	10.0805	10.1005	1.27585	42.6845	2.87138e-09	8.41072e-08
ENSMUSG00000022408	7.66366	8.44525	8.08635	-0.254756	42.6347	2.94217e-09	8.60553e-08
ENSMUSG00000105824	6.48899	8.12213	8.10438	-0.650831	42.6263	2.95426e-09	8.62834e-08
ENSMUSG00000117313	7.19379	6.33499	6.70831	0.459291	42.6173	2.96726e-09	8.6537e-08
ENSMUSG00000102748	5.32887	7.33269	7.38093	0.367049	42.5085	3.12933e-09	9.11315e-08
ENSMUSG00000032625	-3.56073	-2.6633	-2.27494	5.07749	42.4969	3.14708e-09	9.15159e-08
ENSMUSG00000090877	-2.46732	-2.48724	-1.77435	6.39262	42.4532	3.21514e-09	9.33597e-08
ENSMUSG00000057719	6.69524	8.66331	9.2244	0.0336189	42.4416	3.23334e-09	9.37529e-08
ENSMUSG00000054905	8.43331	5.12444	4.67832	-0.817824	42.4217	3.26496e-09	9.45333e-08
ENSMUSG00000075286	8.24489	6.04594	7.40865	-0.608757	42.4183	3.27043e-09	9.45555e-08
ENSMUSG00000002020	2.96774	4.34013	5.07087	7.31058	42.3357	3.40511e-09	9.83077e-08
ENSMUSG00000109600	7.85948	8.86218	8.69749	0.124513	42.3195	3.43221e-09	9.89481e-08
ENSMUSG00000068874	-2.07916	-1.50042	-0.952002	5.81721	42.3006	3.46407e-09	9.97235e-08
ENSMUSG00000094707	5.52699	6.52961	8.17511	-1.18885	42.2693	3.51749e-09	1.01116e-07
ENSMUSG00000027635	5.48997	5.52029	5.38994	2.69719	42.2085	3.62354e-09	1.04016e-07
ENSMUSG00000062859	6.33958	7.28603	7.29173	-1.22831	42.2072	3.62577e-09	1.03932e-07
ENSMUSG00000025887	-1.91345	-1.29925	-1.23357	6.10979	42.1696	3.69308e-09	1.0571e-07
ENSMUSG00000071537	7.79966	7.79564	8.30937	-0.324964	42.168	3.69583e-09	1.05639e-07
ENSMUSG00000062794	8.46625	9.02811	8.92538	0.436735	42.1655	3.70045e-09	1.05621e-07
ENSMUSG00000120705	8.30032	7.64155	6.71571	-0.459189	42.16	3.71043e-09	1.05755e-07
ENSMUSG00000120406	7.67243	6.94403	6.55825	-0.973696	42.1137	3.79525e-09	1.08019e-07
ENSMUSG00000085531	8.16258	7.67025	6.51662	-0.553691	42.1032	3.81489e-09	1.08425e-07
ENSMUSG00000086109	7.51326	7.43559	6.69378	-0.915805	42.0837	3.85144e-09	1.09309e-07
ENSMUSG00000038917	8.81568	7.18296	6.67582	-0.224852	42.0805	3.85739e-09	1.09324e-07
ENSMUSG00000037944	8.09021	7.76538	7.97061	3.16497	42.0789	3.86044e-09	1.09256e-07
ENSMUSG00000090665	8.7821	8.95681	8.54609	0.437123	42.0759	3.86598e-09	1.09259e-07
ENSMUSG00000031762	2.12653	-1.15172	-2.30204	4.87319	42.0597	3.89677e-09	1.09974e-07
ENSMUSG00000046598	-3.24522	-3.22359	-2.6618	2.94816	42.0579	3.90019e-09	1.09916e-07
ENSMUSG00000029675	0.11865	2.21911	2.14879	10.5576	41.9872	4.03722e-09	1.13619e-07
ENSMUSG00000071562	8.11985	2.968	1.70129	0.969913	41.9761	4.05935e-09	1.14082e-07
ENSMUSG00000026011	7.25363	9.13656	8.281	-0.0282616	41.9664	4.07854e-09	1.14461e-07
ENSMUSG00000069670	7.74118	7.61337	8.06189	-0.465821	41.9286	4.15454e-09	1.16431e-07
ENSMUSG00000075225	7.85572	8.1385	7.851	-0.344115	41.8995	4.21403e-09	1.17934e-07
ENSMUSG00000114117	-3.72005	-5.27758	-3.81768	-1.94956	41.8857	4.24262e-09	1.18569e-07
ENSMUSG00000056158	4.62887	6.92228	7.60182	-1.49071	41.8667	4.28216e-09	1.19508e-07
ENSMUSG00000103749	8.61105	8.77274	8.97416	0.429513	41.8327	4.35393e-09	1.21342e-07
ENSMUSG00000087052	7.68561	5.05475	5.58963	-1.31814	41.8281	4.36366e-09	1.21445e-07
ENSMUSG00000040714	7.60868	8.43355	9.10006	0.0748069	41.7928	4.43957e-09	1.23387e-07
ENSMUSG00000020044	-0.992739	1.27876	1.74288	9.36585	41.792	4.44128e-09	1.23264e-07
ENSMUSG00000053317	1.5226	-0.549734	-0.815531	8.05811	41.7518	4.52936e-09	1.25535e-07
ENSMUSG00000103546	8.19705	8.33567	7.1093	-0.275264	41.7306	4.57656e-09	1.26668e-07
ENSMUSG00000034156	7.55201	6.9378	6.99379	0.281998	41.728	4.58233e-09	1.26654e-07
ENSMUSG00000110630	8.05484	4.61523	5.86619	-1.05429	41.6933	4.66069e-09	1.28643e-07
ENSMUSG00000040234	-2.05899	-1.34206	-1.11358	6.57977	41.6612	4.73429e-09	1.30495e-07
ENSMUSG00000003779	6.46582	6.6304	6.03852	3.18884	41.6453	4.77128e-09	1.31335e-07
ENSMUSG00000038178	2.5177	2.03439	1.94473	5.87613	41.6395	4.78486e-09	1.31528e-07
ENSMUSG00000028128	-2.57436	-1.93324	-0.838319	7.91086	41.6077	4.85987e-09	1.33407e-07
ENSMUSG00000031451	-2.28645	-0.193486	0.644087	9.49543	41.5499	4.99904e-09	1.37041e-07
ENSMUSG00000029710	-2.46884	-1.45516	-1.16966	5.74031	41.5027	5.11544e-09	1.4004e-07
ENSMUSG00000030000	10.2513	9.19009	10.8188	1.85528	41.5012	5.11941e-09	1.39958e-07
ENSMUSG00000056128	5.2765	7.18038	6.56621	-1.67711	41.5	5.12234e-09	1.39848e-07
ENSMUSG00000031710	13.2628	9.37837	10.6038	3.88295	41.4712	5.19474e-09	1.41633e-07
ENSMUSG00000097393	8.45973	7.73065	6.45451	-0.375905	41.4605	5.22201e-09	1.42183e-07
ENSMUSG00000021403	5.30309	6.74064	6.17815	4.34531	41.4241	5.31572e-09	1.44539e-07
ENSMUSG00000107136	8.12907	7.80167	7.83572	-0.320142	41.4104	5.3514e-09	1.45312e-07
ENSMUSG00000120878	3.09933	2.12277	1.66838	8.75781	41.3966	5.38753e-09	1.46096e-07
ENSMUSG00000056071	5.40877	2.66747	1.65813	7.67348	41.3757	5.44284e-09	1.47397e-07
ENSMUSG00000120162	-3.53739	-3.15553	-2.72914	3.58136	41.3732	5.4497e-09	1.47384e-07
ENSMUSG00000059991	5.5765	5.41032	5.74682	-0.312997	41.2619	5.75406e-09	1.55406e-07
ENSMUSG00000069170	7.13036	7.35461	7.51302	-0.910317	41.255	5.77335e-09	1.55718e-07
ENSMUSG00000057530	-1.88436	-1.28084	-0.921706	8.00617	41.2415	5.81169e-09	1.56542e-07
ENSMUSG00000118362	7.23734	7.96925	7.94132	-0.579595	41.2365	5.82588e-09	1.56714e-07
ENSMUSG00000045349	6.13523	5.01642	4.19934	0.994913	41.2011	5.92752e-09	1.59235e-07
ENSMUSG00000027605	-3.21591	-3.11752	-2.7514	5.97341	41.1672	6.02656e-09	1.61679e-07
ENSMUSG00000052371	-3.96196	-3.35548	-2.94059	2.79304	41.1399	6.10746e-09	1.63631e-07
ENSMUSG00000022483	9.85448	11.4491	10.724	2.30766	41.0888	6.26154e-09	1.67536e-07
ENSMUSG00000068617	8.64626	9.19605	9.05965	0.591295	41.0624	6.34287e-09	1.69486e-07
ENSMUSG00000030793	2.63469	0.926805	0.689849	5.84811	41.0319	6.43818e-09	1.71804e-07
ENSMUSG00000103030	6.89673	7.64161	8.45128	-0.574356	41.0156	6.48942e-09	1.72942e-07
ENSMUSG00000018293	1.72776	0.137448	-0.0525215	10.3599	41.0127	6.49877e-09	1.72962e-07
ENSMUSG00000069713	7.22443	7.60586	7.40775	-0.838495	41.0007	6.53699e-09	1.73749e-07
ENSMUSG00000104154	7.16198	7.14475	6.75498	0.601221	40.9955	6.55362e-09	1.73961e-07
ENSMUSG00000055254	-2.67889	-2.29398	-2.2253	6.09649	40.973	6.62612e-09	1.75653e-07
ENSMUSG00000028602	7.18752	7.73846	7.78277	-0.710687	40.9373	6.74251e-09	1.78503e-07
ENSMUSG00000024774	6.77653	5.46739	2.74532	-0.97007	40.8333	7.09394e-09	1.8756e-07
ENSMUSG00000024524	10.0902	7.85022	9.85925	1.28761	40.8323	7.09731e-09	1.87402e-07
ENSMUSG00000057132	7.88097	8.22791	7.83368	-0.311744	40.7931	7.2343e-09	1.90769e-07
ENSMUSG00000117494	6.04672	7.49618	8.01565	-0.966097	40.7921	7.238e-09	1.90616e-07
ENSMUSG00000102423	7.28905	7.67242	7.29814	-0.822818	40.7883	7.25137e-09	1.90719e-07
ENSMUSG00000073739	7.22668	7.49475	7.07836	-0.945716	40.7825	7.27201e-09	1.91011e-07
ENSMUSG00000111167	7.17336	7.59754	6.92655	0.272774	40.7703	7.31536e-09	1.91899e-07
ENSMUSG00000037991	7.59364	6.09248	6.85228	-1.0964	40.755	7.37042e-09	1.93092e-07
ENSMUSG00000030325	8.49548	9.04376	8.17792	0.270936	40.6985	7.57645e-09	1.98231e-07
ENSMUSG00000027107	8.00639	9.18319	6.39571	4.08833	40.6723	7.67415e-09	2.00526e-07
ENSMUSG00000028555	8.15661	7.75651	8.84956	-0.00969324	40.6617	7.71385e-09	2.01301e-07
ENSMUSG00000046101	7.76873	7.11724	5.96251	-0.959067	40.6557	7.73633e-09	2.01626e-07
ENSMUSG00000031661	-3.56608	-2.26228	-1.36674	4.46961	40.6169	7.88434e-09	2.05218e-07
ENSMUSG00000060314	9.74531	6.29552	8.20289	0.580512	40.5686	8.07238e-09	2.0984e-07
ENSMUSG00000078780	6.43989	3.53427	2.97673	4.03379	40.5485	8.15197e-09	2.11635e-07
ENSMUSG00000004032	-1.47464	-1.74796	-1.7846	5.94057	40.4808	8.42626e-09	2.18474e-07
ENSMUSG00000009281	-1.4063	-2.02341	-1.66658	6.81876	40.4107	8.71951e-09	2.25786e-07
ENSMUSG00000050447	9.57513	8.90667	8.6771	0.842822	40.4068	8.73595e-09	2.25921e-07
ENSMUSG00000051279	5.31814	7.22127	7.83947	0.708905	40.4039	8.74827e-09	2.25948e-07
ENSMUSG00000031098	7.49298	7.84171	6.37314	-0.846871	40.3689	8.89934e-09	2.29555e-07
ENSMUSG00000017491	6.40084	7.11871	6.77206	0.765287	40.3207	9.11091e-09	2.34711e-07
ENSMUSG00000097134	7.91141	7.34798	6.79427	-0.727729	40.3199	9.11482e-09	2.34511e-07
ENSMUSG00000011267	8.03989	8.14611	8.57884	-0.0672333	40.2932	9.23421e-09	2.37279e-07
ENSMUSG00000078784	-0.969575	-1.99062	-2.117	6.6652	40.2503	9.42986e-09	2.41997e-07
ENSMUSG00000097779	7.57543	7.74004	6.40876	-0.839975	40.2155	9.59141e-09	2.45829e-07
ENSMUSG00000085112	6.2579	6.82384	7.23073	0.290342	40.1924	9.7001e-09	2.48298e-07
ENSMUSG00000093973	7.47224	6.95069	6.08494	-1.13999	40.1384	9.95889e-09	2.54598e-07
ENSMUSG00000021572	5.51795	5.7981	5.60066	1.78636	40.0783	1.02557e-08	2.61853e-07
ENSMUSG00000028348	9.89692	10.8717	9.16613	3.11543	40.0256	1.05228e-08	2.68331e-07
ENSMUSG00000117994	6.6551	7.21653	7.87817	-0.967857	40.0213	1.05448e-08	2.68551e-07
ENSMUSG00000034773	6.13955	5.28091	4.86856	1.04839	40.0125	1.05903e-08	2.6937e-07
ENSMUSG00000024675	3.62199	1.19091	0.73518	6.38471	39.9827	1.07455e-08	2.72972e-07
ENSMUSG00000112880	8.24743	7.22379	7.67709	-0.409043	39.981	1.07543e-08	2.72849e-07
ENSMUSG00000060034	7.34965	4.44885	4.64035	-0.479853	39.9512	1.09118e-08	2.76495e-07
ENSMUSG00000028176	-1.09854	3.99776	4.70628	-0.842006	39.9435	1.09529e-08	2.77189e-07
ENSMUSG00000079657	6.4035	7.93753	7.64387	-0.888101	39.9371	1.09873e-08	2.7771e-07
ENSMUSG00000002732	-1.47287	-1.55012	-1.63107	7.49049	39.9051	1.11602e-08	2.81726e-07
ENSMUSG00000114842	7.18483	7.55192	7.78449	-0.762007	39.9022	1.11763e-08	2.81777e-07
ENSMUSG00000045273	6.59388	4.73959	4.24034	2.09693	39.8931	1.12258e-08	2.8267e-07
ENSMUSG00000095687	6.94945	6.73007	6.28642	-1.40743	39.88	1.12977e-08	2.84124e-07
ENSMUSG00000079641	1.01524	-1.10903	-1.34641	7.96716	39.8034	1.1728e-08	2.94577e-07
ENSMUSG00000035578	7.61009	6.90071	6.9175	-0.95237	39.7874	1.182e-08	2.96519e-07
ENSMUSG00000117130	7.20749	7.83098	7.76508	-0.682315	39.7803	1.18608e-08	2.97171e-07
ENSMUSG00000112375	7.62422	8.51529	8.1966	-0.212419	39.7557	1.20043e-08	3.00391e-07
ENSMUSG00000024140	-2.02717	-1.45542	-0.862256	7.22432	39.7342	1.21309e-08	3.03182e-07
ENSMUSG00000028494	2.32529	1.2225	0.647496	8.53173	39.7324	1.21417e-08	3.03075e-07
ENSMUSG00000001918	-1.68733	-1.34603	-1.11937	7.88412	39.7304	1.21537e-08	3.02998e-07
ENSMUSG00000053963	-5.91339	-3.41474	-2.63375	2.19874	39.7302	1.21546e-08	3.02645e-07
ENSMUSG00000024617	9.14792	9.14767	9.98425	1.07148	39.7185	1.22244e-08	3.04008e-07
ENSMUSG00000028718	6.038	5.54436	4.99452	2.51477	39.6607	1.25737e-08	3.12307e-07
ENSMUSG00000111116	6.60338	7.00068	6.44824	0.290666	39.6443	1.26749e-08	3.14431e-07
ENSMUSG00000025337	-1.78561	-1.55083	-1.40942	6.28846	39.6422	1.26879e-08	3.14367e-07
ENSMUSG00000111229	3.52441	6.99566	6.62432	-1.91407	39.6365	1.27234e-08	3.14857e-07
ENSMUSG00000029337	8.52559	9.43367	7.09314	0.292857	39.6038	1.29278e-08	3.19521e-07
ENSMUSG00000041658	9.72801	8.37461	9.82998	1.13261	39.6037	1.29285e-08	3.19147e-07
ENSMUSG00000031494	-3.5092	-2.36306	-2.04969	6.14292	39.5959	1.2978e-08	3.19976e-07
ENSMUSG00000026547	1.56398	1.06321	1.02929	9.37717	39.5753	1.3109e-08	3.2281e-07
ENSMUSG00000055541	4.36641	3.62489	3.2366	6.14351	39.5576	1.3223e-08	3.25218e-07
ENSMUSG00000024987	7.63754	9.97579	10.3442	1.14732	39.5523	1.32568e-08	3.25651e-07
ENSMUSG00000030987	-2.09469	-1.70212	-1.52772	6.65117	39.5419	1.33242e-08	3.26906e-07
ENSMUSG00000081562	6.59645	7.03021	6.66098	-0.271676	39.5397	1.33387e-08	3.26863e-07
ENSMUSG00000002500	9.41129	9.89256	11.0872	1.81434	39.5339	1.33762e-08	3.27383e-07
ENSMUSG00000063193	5.76562	5.55595	5.23026	5.62492	39.5122	1.35186e-08	3.30466e-07
ENSMUSG00000090565	6.20023	6.84491	6.38292	-0.470124	39.46	1.38679e-08	3.38592e-07
ENSMUSG00000100367	8.00637	6.88081	6.07301	-0.855565	39.4236	1.41165e-08	3.44243e-07
ENSMUSG00000041957	-2.83348	-2.80931	-2.96146	3.80369	39.3419	1.46899e-08	3.57794e-07
ENSMUSG00000007594	8.79604	9.11885	8.17069	0.419426	39.3154	1.48816e-08	3.62023e-07
ENSMUSG00000099759	4.45697	5.255	4.63033	-0.70198	39.3068	1.49442e-08	3.63106e-07
ENSMUSG00000067274	1.64081	0.654023	0.399765	9.5465	39.2881	1.50812e-08	3.65993e-07
ENSMUSG00000036030	5.68565	6.62164	6.64426	0.40441	39.2791	1.51475e-08	3.67158e-07
ENSMUSG00000105283	5.58299	4.62755	4.45503	0.357382	39.2776	1.51584e-08	3.6698e-07
ENSMUSG00000111662	7.28501	8.69848	8.30392	-0.204065	39.2345	1.54809e-08	3.74335e-07
ENSMUSG00000111160	8.15311	9.11641	8.40691	0.22661	39.2238	1.55617e-08	3.75838e-07
ENSMUSG00000084974	6.72634	6.69961	7.36182	-1.24077	39.1668	1.6e-08	3.85958e-07
ENSMUSG00000090256	1.17974	4.26082	5.53429	-1.84925	39.1579	1.607e-08	3.87183e-07
ENSMUSG00000058254	-1.44684	-1.77341	-1.62456	6.75297	39.1558	1.60861e-08	3.87106e-07
ENSMUSG00000039321	6.33349	8.00352	9.39291	-0.101359	39.1481	1.61466e-08	3.88099e-07
ENSMUSG00000120223	7.83603	6.66049	5.53166	-1.04598	39.0974	1.6551e-08	3.97342e-07
ENSMUSG00000028461	-1.63302	-2.17907	-2.13626	5.64664	39.0571	1.68795e-08	4.04745e-07
ENSMUSG00000119928	5.75218	6.77761	5.96902	-1.85558	39.0537	1.69078e-08	4.04941e-07
ENSMUSG00000054779	8.43611	4.7368	6.64232	-0.679085	39.0364	1.70509e-08	4.07883e-07
ENSMUSG00000114354	7.12425	6.47581	6.36268	-1.36824	39.0353	1.70606e-08	4.07628e-07
ENSMUSG00000075307	10.0408	10.8975	10.1024	3.86798	39.0183	1.72026e-08	4.10533e-07
ENSMUSG00000050994	5.74105	5.81466	5.19639	0.570144	38.9834	1.74977e-08	4.17081e-07
ENSMUSG00000057948	5.16962	5.15056	5.08027	2.61604	38.9645	1.76601e-08	4.20454e-07
ENSMUSG00000050359	9.57571	9.16149	9.88748	1.20748	38.959	1.77074e-08	4.21079e-07
ENSMUSG00000031996	-1.61983	-1.06001	-0.733698	9.24348	38.9564	1.77301e-08	4.21122e-07
ENSMUSG00000059049	5.43531	7.45823	7.50762	1.44363	38.9267	1.79886e-08	4.26757e-07
ENSMUSG00000121259	-6.87287	-6.46418	-6.90094	0.168373	38.9107	1.81296e-08	4.29596e-07
ENSMUSG00000033987	7.39482	7.6406	7.26082	-0.800947	38.845	1.87202e-08	4.43066e-07
ENSMUSG00000069272	6.00651	4.20698	3.81286	2.44387	38.8383	1.87812e-08	4.43987e-07
ENSMUSG00000031827	3.60982	2.32094	1.90966	7.04887	38.8266	1.88889e-08	4.46009e-07
ENSMUSG00000101037	7.68904	6.93274	5.94651	-1.04601	38.8163	1.89833e-08	4.47713e-07
ENSMUSG00000004951	-1.13499	-2.6327	-1.8724	7.54753	38.8137	1.90078e-08	4.47764e-07
ENSMUSG00000121239	8.41856	7.1059	8.12629	-0.224633	38.8064	1.90757e-08	4.48838e-07
ENSMUSG00000030207	5.59783	5.6041	5.84845	3.42462	38.8001	1.91346e-08	4.49698e-07
ENSMUSG00000120049	7.9674	6.4755	5.28533	-1.00615	38.7836	1.92885e-08	4.52784e-07
ENSMUSG00000118501	6.47151	7.34134	7.49837	-1.11421	38.771	1.94078e-08	4.55052e-07
ENSMUSG00000035202	2.24537	2.2068	2.04222	11.6783	38.7361	1.97414e-08	4.62334e-07
ENSMUSG00000005986	5.341	4.80611	5.37899	1.67604	38.7345	1.9756e-08	4.62139e-07
ENSMUSG00000022383	8.62852	8.16031	8.60347	0.18303	38.7127	1.99677e-08	4.66547e-07
ENSMUSG00000014782	6.85547	7.92649	6.05787	0.726724	38.7079	2.00146e-08	4.67101e-07
ENSMUSG00000024401	6.48428	5.21602	4.46644	2.37421	38.6965	2.01261e-08	4.69159e-07
ENSMUSG00000048450	-2.95938	-1.70325	-1.36818	5.76442	38.6864	2.02257e-08	4.70932e-07
ENSMUSG00000046295	7.08711	7.49505	6.57612	1.44423	38.6459	2.06291e-08	4.7977e-07
ENSMUSG00000086358	5.85457	6.31791	6.14439	-0.867103	38.5741	2.13643e-08	4.96293e-07
ENSMUSG00000034226	9.35614	8.4912	7.7597	0.480212	38.5684	2.14229e-08	4.9708e-07
ENSMUSG00000032006	-2.41025	-1.00722	-0.637979	6.00952	38.5665	2.14427e-08	4.96966e-07
ENSMUSG00000047443	8.35149	7.98667	7.26723	-0.274563	38.5514	2.16012e-08	5.00062e-07
ENSMUSG00000117234	8.02454	8.38542	8.7396	0.0421625	38.5148	2.19902e-08	5.08481e-07
ENSMUSG00000052336	5.84219	6.15792	6.15541	5.49681	38.4998	2.21523e-08	5.11642e-07
ENSMUSG00000021171	-1.92153	-1.37225	-0.974419	7.54259	38.4924	2.22317e-08	5.12887e-07
ENSMUSG00000012848	1.63093	0.00235695	-0.172224	8.88817	38.4905	2.22529e-08	5.12786e-07
ENSMUSG00000021381	-4.64231	-4.49535	-4.049	2.49735	38.4622	2.25616e-08	5.19305e-07
ENSMUSG00000012126	5.69591	6.18842	6.26111	0.852232	38.4568	2.2621e-08	5.20075e-07
ENSMUSG00000097804	6.84809	6.94941	7.28568	-1.17034	38.4268	2.29544e-08	5.27137e-07
ENSMUSG00000037681	4.30139	5.92945	7.58483	0.870579	38.3792	2.34933e-08	5.38898e-07
ENSMUSG00000110556	5.82715	5.98895	6.08072	-0.395049	38.3792	2.34941e-08	5.383e-07
ENSMUSG00000120952	7.57354	6.9682	7.07149	-0.925884	38.3634	2.36758e-08	5.41848e-07
ENSMUSG00000071553	8.19091	6.50637	6.76538	-0.708654	38.3578	2.37405e-08	5.4271e-07
ENSMUSG00000071177	7.92024	8.26939	8.51299	-0.098483	38.3513	2.38152e-08	5.43799e-07
ENSMUSG00000024098	-1.84905	-0.706962	-0.196588	8.31232	38.2721	2.47532e-08	5.64576e-07
ENSMUSG00000097254	7.85837	7.7084	7.29398	-0.581934	38.2649	2.48405e-08	5.65923e-07
ENSMUSG00000022596	9.58272	8.28273	8.53703	0.705632	38.2602	2.48973e-08	5.66577e-07
ENSMUSG00000043613	-2.26437	-1.14801	-0.809794	8.86482	38.2593	2.49087e-08	5.66195e-07
ENSMUSG00000047534	5.84959	5.42177	4.66879	3.07623	38.2545	2.49665e-08	5.66867e-07
ENSMUSG00000096140	6.52649	4.22992	3.64363	1.39801	38.2532	2.49829e-08	5.66598e-07
ENSMUSG00000032925	-2.22421	-0.026573	0.531094	8.05999	38.2338	2.52199e-08	5.71328e-07
ENSMUSG00000111933	7.7665	6.14772	4.95221	-1.21162	38.2149	2.54534e-08	5.7597e-07
ENSMUSG00000092134	6.95278	7.71285	7.15729	-0.955916	38.2143	2.54612e-08	5.75497e-07
ENSMUSG00000112837	6.14521	8.13788	7.69586	-0.840827	38.194	2.57142e-08	5.80563e-07
ENSMUSG00000036928	6.24423	8.04702	6.72577	-1.09644	38.1935	2.57209e-08	5.80062e-07
ENSMUSG00000097282	7.38115	6.59346	6.5184	-1.19496	38.1201	2.66575e-08	6.00512e-07
ENSMUSG00000112120	7.68684	6.74167	6.73107	0.986845	38.0825	2.71503e-08	6.10928e-07
ENSMUSG00000029455	-1.66011	-1.21518	-0.824835	7.15726	38.0794	2.7191e-08	6.11158e-07
ENSMUSG00000056938	-2.27605	-1.32635	-1.16548	4.98353	38.0779	2.72117e-08	6.10941e-07
ENSMUSG00000002504	-1.90806	-1.5675	-1.03571	6.91724	38.036	2.77731e-08	6.2285e-07
ENSMUSG00000118106	7.00431	6.04753	7.21513	-1.29228	38.0318	2.783e-08	6.23429e-07
ENSMUSG00000063316	1.47401	-0.474832	-0.637638	7.39821	38.0212	2.79746e-08	6.25971e-07
ENSMUSG00000042498	6.86921	6.01382	6.1372	0.133591	38.0163	2.80412e-08	6.26763e-07
ENSMUSG00000052584	6.57662	4.41483	5.52734	1.07546	38.0104	2.81221e-08	6.27872e-07
ENSMUSG00000030399	9.99416	10.9819	11.2099	5.866	38.0024	2.82319e-08	6.29625e-07
ENSMUSG00000048960	-2.25881	-1.73978	-1.29709	5.64661	37.9746	2.86163e-08	6.37491e-07
ENSMUSG00000007035	5.06106	5.39934	4.67932	-0.199447	37.9461	2.90177e-08	6.45716e-07
ENSMUSG00000018927	2.04552	0.575214	0.250093	10.8747	37.9175	2.94248e-08	6.5405e-07
ENSMUSG00000085929	6.19473	6.43428	6.20224	0.29724	37.9119	2.95053e-08	6.55116e-07
ENSMUSG00000060716	7.41873	9.58563	8.57328	0.29898	37.9042	2.96167e-08	6.56863e-07
ENSMUSG00000030167	8.92191	9.04423	8.63599	0.543577	37.887	2.98653e-08	6.61648e-07
ENSMUSG00000032013	8.11116	9.05221	8.30591	0.164314	37.8781	2.99952e-08	6.63793e-07
ENSMUSG00000059070	1.61211	-0.263267	-0.341264	8.18133	37.8752	3.00378e-08	6.64004e-07
ENSMUSG00000044576	8.14095	7.19507	6.64767	-0.650774	37.8485	3.04304e-08	6.71944e-07
ENSMUSG00000104136	8.4632	7.43057	7.11521	-0.355189	37.8305	3.06988e-08	6.77126e-07
ENSMUSG00000026643	-1.52582	-1.64145	-1.65929	6.97206	37.7933	3.12609e-08	6.88769e-07
ENSMUSG00000115553	7.06473	5.07258	5.25765	-1.74829	37.7933	3.12615e-08	6.88026e-07
ENSMUSG00000055172	-2.49835	-1.13439	-0.609467	7.6986	37.7451	3.2004e-08	7.03599e-07
ENSMUSG00000081137	7.6486	8.2105	7.42649	-0.492653	37.732	3.22095e-08	7.07342e-07
ENSMUSG00000020372	2.17333	0.514496	0.24655	8.8703	37.7121	3.25227e-08	7.1344e-07
ENSMUSG00000120788	6.90879	7.31116	6.22383	-1.2762	37.7091	3.25709e-08	7.13718e-07
ENSMUSG00000006205	-2.0875	-1.02172	-0.488657	7.85997	37.7084	3.25811e-08	7.13165e-07
ENSMUSG00000117872	7.55514	7.87068	7.63301	-0.588378	37.6394	3.36955e-08	7.36754e-07
ENSMUSG00000085207	6.91906	6.79914	7.26621	-1.18389	37.6339	3.37862e-08	7.37935e-07
ENSMUSG00000021486	2.36064	1.42781	1.13183	7.90875	37.5835	3.46271e-08	7.55479e-07
ENSMUSG00000115754	7.14928	7.66952	6.4902	-1.0269	37.5758	3.4757e-08	7.57492e-07
ENSMUSG00000017002	6.03403	4.30897	3.59954	5.75066	37.5513	3.5174e-08	7.65749e-07
ENSMUSG00000021559	-2.34604	-1.00951	-0.900136	6.4881	37.5503	3.51916e-08	7.65302e-07
ENSMUSG00000117891	5.07565	6.0704	5.67405	-0.753436	37.5434	3.53106e-08	7.6706e-07
ENSMUSG00000104469	7.35529	8.19524	7.84166	-0.499929	37.5359	3.54401e-08	7.69043e-07
ENSMUSG00000021012	-2.22107	-2.30786	-2.02136	5.99755	37.5151	3.57999e-08	7.76012e-07
ENSMUSG00000106720	6.02659	6.39033	6.21339	0.197712	37.4999	3.6066e-08	7.80937e-07
ENSMUSG00000069300	8.66657	6.43493	5.97541	-0.469242	37.4948	3.61567e-08	7.82058e-07
ENSMUSG00000031448	9.56183	11.0643	10.2347	1.9239	37.4843	3.63418e-08	7.85216e-07
ENSMUSG00000030934	-1.36703	-1.25764	-1.05728	8.58436	37.4817	3.6388e-08	7.85372e-07
ENSMUSG00000044252	-2.03457	-1.30878	-1.17318	5.80893	37.4635	3.67122e-08	7.91519e-07
ENSMUSG00000120462	5.63739	5.1218	5.04705	0.266446	37.4585	3.68024e-08	7.92612e-07
ENSMUSG00000027428	-1.97442	-1.56053	-1.29929	6.34133	37.4553	3.68596e-08	7.92995e-07
ENSMUSG00000001270	-1.63586	-1.64734	-1.37821	7.92216	37.4459	3.70287e-08	7.9578e-07
ENSMUSG00000113682	3.77955	6.8822	6.72706	-1.90767	37.4297	3.73216e-08	8.01219e-07
ENSMUSG00000079017	0.644876	-1.8429	-1.84223	10.1367	37.4187	3.75216e-08	8.04652e-07
ENSMUSG00000045065	8.4885	7.52257	5.21746	-0.480565	37.4063	3.77499e-08	8.08684e-07
ENSMUSG00000052749	4.6942	3.21701	2.61023	2.92507	37.3982	3.7899e-08	8.11014e-07
ENSMUSG00000043372	5.47428	5.7534	6.0679	0.878176	37.3907	3.80376e-08	8.13115e-07
ENSMUSG00000054555	5.36912	5.27815	3.90607	5.90943	37.3445	3.89039e-08	8.3075e-07
ENSMUSG00000104654	7.04305	7.50396	6.46558	-1.1265	37.3413	3.89642e-08	8.31154e-07
ENSMUSG00000104728	6.46362	3.97394	4.54654	-0.191265	37.333	3.91231e-08	8.33659e-07
ENSMUSG00000008683	1.46416	-0.515254	-0.764128	7.71926	37.3227	3.93201e-08	8.36969e-07
ENSMUSG00000086779	5.96619	7.80117	7.28635	-1.12771	37.3038	3.96834e-08	8.43809e-07
ENSMUSG00000097404	7.37966	6.51857	7.15149	-1.07747	37.2944	3.98651e-08	8.46776e-07
ENSMUSG00000103076	6.82064	7.24362	7.97839	-0.879111	37.2496	4.07454e-08	8.6456e-07
ENSMUSG00000070873	6.14537	7.25139	7.76672	1.16718	37.2449	4.08394e-08	8.65641e-07
ENSMUSG00000024784	4.88547	6.77827	7.06265	-1.72263	37.2374	4.09889e-08	8.67894e-07
ENSMUSG00000048758	1.614	-0.0615833	-0.271487	7.67743	37.2292	4.11514e-08	8.70417e-07
ENSMUSG00000055639	6.41394	6.81865	6.4199	0.151703	37.2055	4.1631e-08	8.79635e-07
ENSMUSG00000027858	-2.08645	-1.33167	-0.885395	6.28568	37.1866	4.20157e-08	8.86832e-07
ENSMUSG00000104125	7.35795	8.39004	8.7188	-0.152525	37.1763	4.22264e-08	8.90343e-07
ENSMUSG00000027966	4.81665	6.47361	6.36693	4.10706	37.1737	4.22791e-08	8.90521e-07
ENSMUSG00000032702	-2.4711	-1.42461	-1.15308	6.4653	37.1551	4.26659e-08	8.97726e-07
ENSMUSG00000036218	5.38364	7.68875	8.25807	-0.889106	37.0897	4.40458e-08	9.25792e-07
ENSMUSG00000036411	-3.30232	-3.06037	-2.94721	3.80149	37.0722	4.44232e-08	9.32748e-07
ENSMUSG00000117219	6.61203	7.62252	7.42371	-1.01374	37.0582	4.4727e-08	9.38146e-07
ENSMUSG00000059657	4.92832	1.13052	0.363553	3.00641	37.0516	4.48708e-08	9.40181e-07
ENSMUSG00000094733	8.93917	5.28096	3.33484	-0.41492	37.0364	4.52046e-08	9.46188e-07
ENSMUSG00000054944	5.15566	7.39598	6.52747	-1.61907	37.0242	4.54745e-08	9.50848e-07
ENSMUSG00000104187	7.13342	7.16076	6.78467	-1.13363	36.9792	4.64833e-08	9.70931e-07
ENSMUSG00000099906	10.4046	11.297	8.97089	2.10787	36.9739	4.66026e-08	9.72412e-07
ENSMUSG00000035983	7.23926	6.55583	7.40455	-1.06474	36.9565	4.70002e-08	9.79691e-07
ENSMUSG00000078783	5.76193	2.8958	3.51289	2.46377	36.9435	4.7298e-08	9.84876e-07
ENSMUSG00000045875	8.88633	8.43054	7.29456	0.13153	36.9247	4.77323e-08	9.92892e-07
ENSMUSG00000117893	7.11568	8.76322	8.03858	-0.290204	36.9164	4.79268e-08	9.95906e-07
ENSMUSG00000097028	7.39244	8.29922	8.03605	-0.400228	36.8999	4.83133e-08	1.0029e-06
ENSMUSG00000022054	10.4876	7.7383	10.0146	1.56859	36.8848	4.86704e-08	1.00927e-06
ENSMUSG00000068122	7.77579	8.55195	8.25746	3.6472	36.8796	4.87932e-08	1.01077e-06
ENSMUSG00000030887	7.46465	6.47178	6.33898	-1.20172	36.8651	4.91387e-08	1.01688e-06
ENSMUSG00000109713	6.5282	8.02993	6.86718	-1.01309	36.8569	4.93356e-08	1.01991e-06
ENSMUSG00000112759	7.20698	7.47512	7.56266	-0.839865	36.8421	4.9693e-08	1.02624e-06
ENSMUSG00000107158	7.28798	7.46757	7.14133	-0.916909	36.8413	4.97118e-08	1.02557e-06
ENSMUSG00000042099	-2.54918	-2.23778	-2.08846	5.38094	36.8391	4.97656e-08	1.02563e-06
ENSMUSG00000102672	6.48322	6.56913	6.406	-0.485072	36.8374	4.98072e-08	1.02544e-06
ENSMUSG00000097090	4.80111	6.24204	6.20182	-1.15366	36.8342	4.98852e-08	1.02599e-06
ENSMUSG00000086753	6.25505	7.55232	7.53299	-1.08741	36.832	4.99375e-08	1.02602e-06
ENSMUSG00000050777	3.18335	1.30029	0.918074	6.62047	36.7987	5.07533e-08	1.04171e-06
ENSMUSG00000038580	7.64523	5.61884	4.31649	-1.38935	36.7817	5.11762e-08	1.04932e-06
ENSMUSG00000102953	6.45423	6.80771	7.86424	-1.11338	36.777	5.12945e-08	1.05067e-06
ENSMUSG00000047415	5.01983	6.26776	6.43737	2.51107	36.7555	5.1833e-08	1.06062e-06
ENSMUSG00000031838	3.17583	1.78978	1.52257	6.91317	36.7533	5.18886e-08	1.06068e-06
ENSMUSG00000106438	8.0814	6.53175	7.24348	-0.695135	36.7499	5.19754e-08	1.06138e-06
ENSMUSG00000107971	7.64171	7.54945	7.60677	-0.645975	36.746	5.20739e-08	1.06231e-06
ENSMUSG00000100811	6.87486	7.07157	6.85695	-1.23987	36.7442	5.21208e-08	1.06219e-06
ENSMUSG00000045515	-8.12423	-4.84543	-4.84017	1.76955	36.7411	5.2199e-08	1.0627e-06
ENSMUSG00000045128	1.46028	0.00755206	-0.106824	10.2976	36.7405	5.22131e-08	1.06191e-06
ENSMUSG00000053117	7.31779	8.07441	7.82438	-0.556254	36.7373	5.22961e-08	1.06253e-06
ENSMUSG00000085984	7.58465	7.09617	6.32853	-1.01815	36.7361	5.23264e-08	1.06207e-06
ENSMUSG00000038067	8.50214	6.68345	4.89208	-0.623595	36.6826	5.37086e-08	1.08902e-06
ENSMUSG00000001946	-1.51044	-1.40499	-1.47295	7.21958	36.6815	5.37371e-08	1.0885e-06
ENSMUSG00000103360	7.66575	8.14066	7.40126	-0.514977	36.6799	5.37783e-08	1.08824e-06
ENSMUSG00000108122	7.65681	7.9623	7.25886	-0.603448	36.6799	5.37787e-08	1.08715e-06
ENSMUSG00000045498	5.8262	6.9289	7.08966	0.148546	36.6751	5.39028e-08	1.08856e-06
ENSMUSG00000027832	4.31494	3.13312	1.64305	4.34379	36.6479	5.46233e-08	1.10201e-06
ENSMUSG00000024747	-3.06549	-4.66339	-3.63693	3.46153	36.6433	5.47464e-08	1.10338e-06
ENSMUSG00000032528	7.27338	7.72761	8.48202	-0.446392	36.6197	5.53785e-08	1.115e-06
ENSMUSG00000031377	-3.0615	-2.56288	-1.87594	4.45086	36.6158	5.54822e-08	1.11597e-06
ENSMUSG00000063856	1.75531	0.069329	-0.228711	8.02132	36.6098	5.56458e-08	1.11815e-06
ENSMUSG00000102841	6.70076	8.3291	8.01946	-0.562155	36.6092	5.5661e-08	1.11734e-06
ENSMUSG00000120423	7.04849	7.0849	8.02635	-0.828891	36.608	5.56952e-08	1.11691e-06
ENSMUSG00000028435	6.77226	7.13678	8.07948	-0.875939	36.6063	5.57397e-08	1.11668e-06
ENSMUSG00000113902	0.137775	-1.89155	-1.92273	7.69531	36.5795	5.64736e-08	1.13026e-06
ENSMUSG00000024397	1.94475	0.353496	0.21361	6.22864	36.571	5.67086e-08	1.13383e-06
ENSMUSG00000026385	-0.428333	-2.05768	-2.14439	9.47736	36.5591	5.7038e-08	1.13929e-06
ENSMUSG00000115869	5.92736	4.55202	3.34682	0.636232	36.5458	5.74089e-08	1.14556e-06
ENSMUSG00000033249	6.30125	7.43849	7.29735	-1.18706	36.5407	5.7551e-08	1.14725e-06
ENSMUSG00000094018	7.57498	5.0547	5.00733	-1.44421	36.5289	5.78814e-08	1.1527e-06
ENSMUSG00000111292	7.19974	8.39689	8.15903	-0.381508	36.525	5.79914e-08	1.15374e-06
ENSMUSG00000104340	7.95446	6.25489	6.38501	-0.940155	36.5242	5.80152e-08	1.15307e-06
ENSMUSG00000022756	6.58799	6.25566	7.37281	1.03895	36.5195	5.81484e-08	1.15458e-06
ENSMUSG00000120372	6.57486	6.78548	6.75882	-1.441	36.517	5.82173e-08	1.15481e-06
ENSMUSG00000062168	7.78579	8.92857	8.72107	0.135454	36.459	5.98864e-08	1.18674e-06
ENSMUSG00000098609	6.43206	7.71738	7.29245	-1.06206	36.4577	5.99243e-08	1.18632e-06
ENSMUSG00000022824	8.46815	6.85762	7.03189	-0.449739	36.4098	6.13393e-08	1.21314e-06
ENSMUSG00000061068	-3.30759	-3.33592	-2.67218	3.90296	36.4017	6.15823e-08	1.21675e-06
ENSMUSG00000106384	7.18239	7.83467	7.84238	-0.666534	36.3998	6.1639e-08	1.21667e-06
ENSMUSG00000007892	1.55462	-0.442361	-0.578688	8.85447	36.3876	6.20051e-08	1.2227e-06
ENSMUSG00000019883	-3.84763	-3.31397	-2.96475	3.38349	36.3876	6.20058e-08	1.22151e-06
ENSMUSG00000030432	1.59422	-0.192666	-0.43226	7.60492	36.3518	6.30967e-08	1.24179e-06
ENSMUSG00000104342	6.6302	6.11966	6.30762	-0.574403	36.334	6.36445e-08	1.25134e-06
ENSMUSG00000105460	5.88191	5.79921	5.86307	-0.511652	36.2709	6.56321e-08	1.28916e-06
ENSMUSG00000043932	6.84889	7.51804	6.73216	0.625116	36.269	6.56923e-08	1.28908e-06
ENSMUSG00000121103	6.71243	6.39317	6.51292	-1.53427	36.2542	6.61661e-08	1.29711e-06
ENSMUSG00000016498	7.88434	7.73907	7.62692	-0.492574	36.2441	6.64922e-08	1.30224e-06
ENSMUSG00000063727	5.10531	5.50464	6.10494	5.67285	36.241	6.65934e-08	1.30295e-06
ENSMUSG00000117613	7.94458	6.99975	6.97583	-0.748561	36.2407	6.66033e-08	1.30187e-06
ENSMUSG00000009569	-2.00849	-1.59851	-1.59094	6.0236	36.2348	6.67958e-08	1.30437e-06
ENSMUSG00000026418	8.69802	8.84496	7.07708	4.94754	36.2307	6.6927e-08	1.30566e-06
ENSMUSG00000112110	5.68382	7.21437	7.52011	-1.30782	36.2192	6.73051e-08	1.31176e-06
ENSMUSG00000029322	1.19638	-0.64626	-1.24795	7.29883	36.1991	6.79642e-08	1.32333e-06
ENSMUSG00000029121	8.75183	7.93595	9.17131	2.24943	36.1954	6.80867e-08	1.32443e-06
ENSMUSG00000024712	-1.67591	-1.75515	-1.34889	7.49128	36.1841	6.84651e-08	1.3305e-06
ENSMUSG00000031847	7.16954	7.61021	7.79974	-0.747201	36.1763	6.87238e-08	1.33424e-06
ENSMUSG00000028364	2.00666	2.91779	1.83815	8.4544	36.1699	6.89395e-08	1.33713e-06
ENSMUSG00000103174	7.80718	7.91643	7.75047	-0.449809	36.1632	6.91645e-08	1.3402e-06
ENSMUSG00000057841	1.42217	-0.253592	-0.454621	8.64125	36.1223	7.0555e-08	1.36583e-06
ENSMUSG00000025723	-2.53239	-3.02714	-2.97442	2.98861	36.1202	7.0628e-08	1.36593e-06
ENSMUSG00000101848	7.06558	7.20797	6.98126	-1.1063	36.0906	7.16531e-08	1.38442e-06
ENSMUSG00000032246	-2.3452	-2.98988	-2.92224	4.40269	36.069	7.241e-08	1.3977e-06
ENSMUSG00000107390	5.82069	5.37479	4.28622	0.751517	36.0662	7.25092e-08	1.39827e-06
ENSMUSG00000029212	6.91499	7.95085	7.90607	-0.685624	36.049	7.31185e-08	1.40867e-06
ENSMUSG00000000049	5.30021	6.94604	7.28886	-1.53234	36.0433	7.33207e-08	1.41121e-06
ENSMUSG00000041577	-0.614436	1.25869	1.98384	8.24856	36.0306	7.37771e-08	1.41864e-06
ENSMUSG00000099375	7.54102	7.06023	7.20132	-0.89418	36.0291	7.38288e-08	1.41827e-06
ENSMUSG00000050071	9.8678	10.0058	9.2956	1.40292	36.0231	7.40461e-08	1.42109e-06
ENSMUSG00000049598	4.90778	6.72937	5.40537	-0.541455	35.9905	7.52299e-08	1.44243e-06
ENSMUSG00000001739	6.27187	6.02219	5.26316	1.7084	35.9884	7.53062e-08	1.44252e-06
ENSMUSG00000023903	5.97558	5.54241	5.25757	1.21763	35.9717	7.59241e-08	1.45297e-06
ENSMUSG00000085419	4.74034	7.24538	7.2026	-1.53482	35.9438	7.69607e-08	1.47141e-06
ENSMUSG00000118032	4.62252	5.85528	7.54223	-1.74838	35.9431	7.69865e-08	1.4705e-06
ENSMUSG00000002228	4.74104	4.92476	4.86035	1.69359	35.941	7.70673e-08	1.47065e-06
ENSMUSG00000115759	6.88576	8.06239	7.91683	1.22529	35.9383	7.71677e-08	1.47117e-06
ENSMUSG00000021756	-1.78843	-0.698241	-0.41585	8.93623	35.9306	7.74587e-08	1.47531e-06
ENSMUSG00000039001	1.17569	-1.0176	-1.18117	7.12395	35.9202	7.78498e-08	1.48136e-06
ENSMUSG00000021933	7.9296	8.88004	6.75947	-0.220922	35.8882	7.9071e-08	1.50317e-06
ENSMUSG00000096842	1.5904	-0.208529	-0.486549	6.27154	35.8875	7.90994e-08	1.50229e-06
ENSMUSG00000105864	7.19829	8.06482	7.68641	-0.632617	35.8868	7.91265e-08	1.50139e-06
ENSMUSG00000079697	5.65855	7.24911	7.42611	-1.33335	35.8777	7.94775e-08	1.50662e-06
ENSMUSG00000114028	4.3874	6.86681	7.01195	-1.76719	35.8702	7.97684e-08	1.51071e-06
ENSMUSG00000059498	1.86476	1.09394	0.793798	8.38547	35.8306	8.13207e-08	1.53866e-06
ENSMUSG00000018924	6.61522	7.06407	7.16737	1.21615	35.8142	8.19714e-08	1.54951e-06
ENSMUSG00000050105	-2.39324	-2.87757	-2.32079	3.76835	35.806	8.23001e-08	1.55427e-06
ENSMUSG00000038146	-2.30437	-0.784434	-0.113537	5.35919	35.7963	8.26913e-08	1.56019e-06
ENSMUSG00000039195	1.72316	0.0049435	-0.170089	5.88387	35.793	8.28214e-08	1.56118e-06
ENSMUSG00000120906	7.07491	6.27526	5.84841	-1.50992	35.7871	8.30628e-08	1.56426e-06
ENSMUSG00000086050	5.9	6.48073	6.16745	0.198921	35.7804	8.33308e-08	1.56784e-06
ENSMUSG00000041757	8.04376	7.63177	8.98953	1.83635	35.7727	8.36465e-08	1.5723e-06
ENSMUSG00000108321	6.33571	6.43266	7.02312	-1.52339	35.7651	8.39542e-08	1.57661e-06
ENSMUSG00000034652	4.30549	3.77635	3.43302	6.34185	35.7276	8.55008e-08	1.60416e-06
ENSMUSG00000090936	7.54235	7.90834	7.42697	-0.629893	35.7209	8.57797e-08	1.60789e-06
ENSMUSG00000113497	4.03722	6.68215	6.67806	-1.97299	35.7093	8.62653e-08	1.61548e-06
ENSMUSG00000063442	2.33938	3.77916	4.75573	-1.02969	35.6809	8.74658e-08	1.63644e-06
ENSMUSG00000022425	-2.26632	-2.1497	-1.64366	6.69348	35.669	8.79768e-08	1.64447e-06
ENSMUSG00000089753	7.32339	7.31157	7.55601	-0.840554	35.6329	8.95331e-08	1.67201e-06
ENSMUSG00000117768	7.16319	7.34037	7.53151	-0.898201	35.6322	8.95662e-08	1.67107e-06
ENSMUSG00000090862	1.48662	-0.336453	-0.475392	7.89133	35.6234	8.99503e-08	1.67668e-06
ENSMUSG00000104000	7.13042	5.21631	4.07984	-1.77685	35.6042	9.07956e-08	1.69087e-06
ENSMUSG00000043913	5.2483	7.03269	6.49401	-1.75659	35.6014	9.09201e-08	1.69162e-06
ENSMUSG00000092300	6.32053	7.16661	6.3981	-1.49065	35.601	9.09378e-08	1.69038e-06
ENSMUSG00000041775	-2.45771	-2.0264	-2.03356	4.629	35.587	9.15572e-08	1.70032e-06
ENSMUSG00000102630	5.61133	5.37243	5.64652	-0.336162	35.5739	9.21437e-08	1.70964e-06
ENSMUSG00000026558	4.47472	3.77378	3.88068	4.81862	35.5579	9.28635e-08	1.7214e-06
ENSMUSG00000025161	4.45841	3.62375	3.34597	4.89413	35.553	9.3085e-08	1.72392e-06
ENSMUSG00000116957	8.70657	7.54528	7.00011	-0.204005	35.5455	9.34256e-08	1.72863e-06
ENSMUSG00000049791	-2.40397	-1.28931	-1.11302	7.06041	35.5203	9.45795e-08	1.74837e-06
ENSMUSG00000085126	5.92032	4.19267	3.29911	-0.417226	35.5169	9.47362e-08	1.74966e-06
ENSMUSG00000109243	7.63009	7.81808	7.82853	-0.524878	35.5153	9.48076e-08	1.74937e-06
ENSMUSG00000020717	-1.81663	-1.11248	-0.996202	8.07627	35.5116	9.49796e-08	1.75094e-06
ENSMUSG00000041202	-3.74177	-6.42947	-4.17922	4.44027	35.5107	9.5019e-08	1.75006e-06
ENSMUSG00000027074	-1.61849	-1.42868	-1.53093	8.2079	35.5072	9.51838e-08	1.75149e-06
ENSMUSG00000063457	1.65451	-0.137747	-0.236872	8.03191	35.4926	9.58619e-08	1.76235e-06
ENSMUSG00000022582	7.99754	7.12274	5.16169	-0.883833	35.4886	9.605e-08	1.76419e-06
ENSMUSG00000081650	6.62744	7.4501	6.60139	-1.26212	35.4835	9.62873e-08	1.76694e-06
ENSMUSG00000026459	9.29842	10.3441	8.53541	3.53227	35.4787	9.65147e-08	1.7695e-06
ENSMUSG00000041736	1.73618	0.328973	0.348084	8.97101	35.4628	9.72598e-08	1.78153e-06
ENSMUSG00002075252	5.85537	7.68336	7.04048	-1.26061	35.4547	9.76457e-08	1.78697e-06
ENSMUSG00000090069	7.1236	7.47049	7.64907	-0.844291	35.4486	9.7938e-08	1.79069e-06
ENSMUSG00000112704	-6.54478	-6.45645	-5.18793	0.526931	35.4425	9.8229e-08	1.79438e-06
ENSMUSG00000102466	6.41752	7.31465	7.40845	-1.16352	35.43	9.88253e-08	1.80363e-06
ENSMUSG00000009687	1.78962	0.409011	0.284876	8.7819	35.424	9.91182e-08	1.80733e-06
ENSMUSG00000052565	6.05301	6.87671	6.52686	0.549468	35.4219	9.92173e-08	1.8075e-06
ENSMUSG00000047330	-2.73089	-1.22916	-0.771137	6.63278	35.4208	9.92695e-08	1.80681e-06
ENSMUSG00000034353	-1.85936	-1.63816	-0.956767	6.37858	35.3919	1.00676e-07	1.83076e-06
ENSMUSG00000115149	7.28966	7.5372	7.82321	-0.719786	35.3843	1.01051e-07	1.83591e-06
ENSMUSG00000028416	-1.41966	-2.26136	-2.32073	5.89034	35.3571	1.02398e-07	1.8587e-06
ENSMUSG00000104632	5.09354	6.78621	6.79288	-0.71205	35.3444	1.03031e-07	1.8685e-06
ENSMUSG00000044708	8.75956	8.5458	9.08707	0.468479	35.3381	1.03345e-07	1.87251e-06
ENSMUSG00000106617	5.00433	4.90788	4.57244	0.0233368	35.336	1.03452e-07	1.87276e-06
ENSMUSG00000031849	0.737455	3.2364	4.93963	5.01579	35.3106	1.0474e-07	1.89438e-06
ENSMUSG00000033644	6.06806	5.39749	4.88536	1.6977	35.2953	1.05524e-07	1.90683e-06
ENSMUSG00000039814	7.92984	6.725	7.11512	-0.778241	35.2944	1.05568e-07	1.90592e-06
ENSMUSG00000042616	-3.30526	-3.3041	-2.97035	4.10006	35.2924	1.05668e-07	1.90602e-06
ENSMUSG00000082503	7.18613	7.3461	7.54875	-0.883891	35.2842	1.06094e-07	1.91198e-06
ENSMUSG00000001773	-4.50099	-4.43182	-3.87487	3.49012	35.2838	1.06113e-07	1.91061e-06
ENSMUSG00000062372	3.02266	5.67979	6.34544	-1.52059	35.2608	1.07308e-07	1.9304e-06
ENSMUSG00000010406	1.85011	-0.294641	-0.458463	6.2915	35.2449	1.0814e-07	1.94363e-06
ENSMUSG00000120924	6.73187	6.56795	5.9837	-1.5863	35.2444	1.08165e-07	1.94233e-06
ENSMUSG00000116498	6.01799	5.10616	5.61416	-1.22533	35.2362	1.08602e-07	1.94844e-06
ENSMUSG00000023067	2.15824	2.00875	1.76902	7.21932	35.2269	1.09092e-07	1.95548e-06
ENSMUSG00000049721	8.39484	7.92186	8.74852	0.0787578	35.2254	1.09174e-07	1.9552e-06
ENSMUSG00000084918	5.25753	3.41427	3.08163	0.0988304	35.2197	1.09476e-07	1.95886e-06
ENSMUSG00000038274	1.64439	-0.144732	-0.27877	7.70449	35.2	1.10528e-07	1.97593e-06
ENSMUSG00000114081	6.62356	6.97122	7.06868	-1.29886	35.1684	1.12242e-07	2.0048e-06
ENSMUSG00000046591	6.03859	5.33762	4.99948	1.30425	35.1647	1.12446e-07	2.00665e-06
ENSMUSG00000102142	6.30631	8.25632	7.58837	-0.794064	35.1564	1.12897e-07	2.01292e-06
ENSMUSG00000023795	5.48318	6.51856	7.10302	-1.68287	35.1447	1.13543e-07	2.02264e-06
ENSMUSG00000085183	6.39541	3.24158	3.32417	0.820182	35.1281	1.14463e-07	2.03723e-06
ENSMUSG00000026564	6.20588	7.61975	6.81311	1.64352	35.1152	1.15188e-07	2.04831e-06
ENSMUSG00000045871	2.26635	5.56684	4.78387	1.9866	35.1092	1.15524e-07	2.05247e-06
ENSMUSG00000092627	7.22314	6.69347	7.7939	-0.925106	35.1068	1.15654e-07	2.05297e-06
ENSMUSG00000026073	0.59882	-1.84421	-2.52378	6.04062	35.085	1.16892e-07	2.0731e-06
ENSMUSG00000055761	8.05307	9.19	8.17354	0.172708	35.0836	1.16968e-07	2.07262e-06
ENSMUSG00000097378	-3.24207	-4.02097	-4.2478	2.03429	35.0761	1.17399e-07	2.07843e-06
ENSMUSG00000062157	8.07484	7.85138	7.71935	-0.360387	35.0667	1.17936e-07	2.08609e-06
ENSMUSG00000106729	6.91021	8.05035	7.94704	-0.639935	35.0591	1.18372e-07	2.09196e-06
ENSMUSG00000037196	7.741	6.99186	7.52185	-0.738983	35.0435	1.19274e-07	2.10606e-06
ENSMUSG00000085995	6.6526	5.21123	4.76173	-0.364396	35.0422	1.19351e-07	2.10556e-06
ENSMUSG00000056643	8.48894	8.03017	6.06889	-0.311019	34.9809	1.22965e-07	2.16742e-06
ENSMUSG00000049511	4.97404	5.40161	5.98101	2.68492	34.9785	1.23104e-07	2.16797e-06
ENSMUSG00000026594	-2.95202	-2.48493	-2.2311	5.21187	34.9649	1.23924e-07	2.1805e-06
ENSMUSG00000111731	6.14333	5.96895	5.55911	-0.984629	34.9595	1.24251e-07	2.18434e-06
ENSMUSG00002076239	6.90127	5.98689	5.48466	-1.69473	34.9452	1.25119e-07	2.19767e-06
ENSMUSG00000024590	4.28655	3.86197	3.35733	2.20807	34.9364	1.25651e-07	2.20509e-06
ENSMUSG00000104822	7.84668	8.00388	7.92629	-0.366305	34.9236	1.26435e-07	2.21691e-06
ENSMUSG00000031024	-1.87109	-1.16562	-1.10091	6.16149	34.9152	1.26957e-07	2.22412e-06
ENSMUSG00000073386	7.79254	7.86973	7.5959	-0.504578	34.8831	1.28951e-07	2.2571e-06
ENSMUSG00000109245	8.32031	8.12432	8.14078	-0.0846685	34.876	1.29397e-07	2.26293e-06
ENSMUSG00000114193	7.44739	7.70537	7.64842	-0.670564	34.8633	1.30203e-07	2.27505e-06
ENSMUSG00000120648	5.73472	6.6963	6.48306	-1.77376	34.8464	1.31273e-07	2.29175e-06
ENSMUSG00000028024	-3.22108	-2.69376	-2.19231	5.15774	34.8459	1.31309e-07	2.29038e-06
ENSMUSG00000075604	-6.53281	-5.56354	-4.98498	3.73435	34.8399	1.3169e-07	2.29504e-06
ENSMUSG00000052305	-0.951251	-2.05662	-3.71494	10.6082	34.834	1.3207e-07	2.29967e-06
ENSMUSG00000034923	5.59233	3.81098	4.1219	0.465547	34.8218	1.32854e-07	2.31132e-06
ENSMUSG00000038900	1.37939	-0.253153	-0.475234	7.99718	34.8089	1.33691e-07	2.32386e-06
ENSMUSG00000071552	6.65664	7.84135	7.70725	-0.847029	34.8019	1.34146e-07	2.32976e-06
ENSMUSG00000108573	4.65216	7.23177	6.42052	-1.77859	34.7955	1.34566e-07	2.33503e-06
ENSMUSG00000034777	6.37142	7.20476	7.31828	-1.23428	34.787	1.35121e-07	2.34264e-06
ENSMUSG00000074415	-1.91875	-1.80098	-1.98697	6.57869	34.7829	1.35395e-07	2.34537e-06
ENSMUSG00000039110	5.82744	7.0389	7.31374	-1.40683	34.7622	1.36764e-07	2.36704e-06
ENSMUSG00000062006	1.32102	-0.420063	-0.546569	8.27464	34.7611	1.36835e-07	2.36624e-06
ENSMUSG00000052854	5.61731	6.50497	5.3855	1.22096	34.7588	1.36992e-07	2.36691e-06
ENSMUSG00000028248	-2.009	-1.2681	-1.38772	6.97736	34.7582	1.37028e-07	2.3655e-06
ENSMUSG00000026285	5.65919	7.62517	7.70471	1.31246	34.7243	1.3931e-07	2.40283e-06
ENSMUSG00000062257	-3.89232	-2.20653	-1.65699	4.49095	34.7214	1.39506e-07	2.40415e-06
ENSMUSG00000071528	-0.0719153	-1.86756	-1.88886	7.89004	34.7175	1.39771e-07	2.40664e-06
ENSMUSG00000068037	-5.55517	-4.76576	-4.33396	2.70734	34.7125	1.40108e-07	2.41039e-06
ENSMUSG00000031808	-1.71237	-1.7371	-1.72918	6.84269	34.6937	1.414e-07	2.43053e-06
ENSMUSG00000104585	6.51698	8.42506	7.9387	-0.583017	34.6891	1.41717e-07	2.4339e-06
ENSMUSG00000029409	8.75673	3.31887	4.64532	-0.594776	34.6576	1.43904e-07	2.46935e-06
ENSMUSG00000110414	5.62976	7.45232	6.36236	-1.55386	34.654	1.44151e-07	2.47147e-06
ENSMUSG00000031075	-2.43244	-1.45881	-0.938357	6.03042	34.6365	1.45383e-07	2.49047e-06
ENSMUSG00000114828	7.46055	7.14412	6.98329	-0.95902	34.5916	1.48593e-07	2.54329e-06
ENSMUSG00000075269	7.72676	7.83267	7.41022	-0.582591	34.5885	1.48821e-07	2.54504e-06
ENSMUSG00000095028	5.28661	3.44998	3.31525	3.26811	34.5827	1.49237e-07	2.54997e-06
ENSMUSG00000024672	3.36329	1.91694	1.7215	7.98404	34.5512	1.51546e-07	2.58723e-06
ENSMUSG00000070691	5.10044	4.64063	4.36963	2.84383	34.528	1.53264e-07	2.61433e-06
ENSMUSG00000102353	7.5619	7.34591	7.50655	-0.751898	34.5267	1.53357e-07	2.6137e-06
ENSMUSG00000057534	8.18616	5.97305	4.13732	-0.961102	34.5141	1.54303e-07	2.62759e-06
ENSMUSG00000117505	5.19011	5.60568	5.71991	-0.827747	34.5121	1.54452e-07	2.6279e-06
ENSMUSG00000064280	7.07479	6.32712	6.17437	-1.45141	34.5091	1.54681e-07	2.62958e-06
ENSMUSG00000101365	6.6686	7.84937	6.55845	-1.10772	34.5057	1.54931e-07	2.6316e-06
ENSMUSG00000083282	-2.80631	-1.50003	-1.0192	6.50934	34.494	1.55817e-07	2.64441e-06
ENSMUSG00000110018	6.48171	6.40355	5.81789	0.0794893	34.4688	1.5774e-07	2.67479e-06
ENSMUSG00000107804	5.48098	5.69091	5.47608	-0.373981	34.4634	1.58156e-07	2.67959e-06
ENSMUSG00000059900	6.86451	5.69861	6.25734	2.17777	34.4582	1.58552e-07	2.68403e-06
ENSMUSG00000102703	6.91691	7.62642	7.0412	-1.02154	34.4294	1.6079e-07	2.71962e-06
ENSMUSG00000003429	1.41414	0.125372	-0.0675492	8.11492	34.4271	1.60974e-07	2.72045e-06
ENSMUSG00000034282	6.7956	7.15246	8.32133	-0.763399	34.4244	1.61182e-07	2.72168e-06
ENSMUSG00000053263	5.22267	7.66333	6.39943	-1.51851	34.422	1.6137e-07	2.72256e-06
ENSMUSG00000092210	8.65529	6.32022	5.21418	-0.534569	34.4078	1.62486e-07	2.73909e-06
ENSMUSG00000107720	7.91003	8.68841	8.18856	-0.0645417	34.3501	1.67112e-07	2.8147e-06
ENSMUSG00000005824	5.22498	4.97012	4.62147	1.07973	34.3235	1.69284e-07	2.84891e-06
ENSMUSG00000120938	6.43754	4.67845	2.64193	-1.31551	34.321	1.69494e-07	2.85005e-06
ENSMUSG00000028367	1.13905	-0.625411	-0.753763	8.64916	34.3166	1.69853e-07	2.85371e-06
ENSMUSG00000105613	6.99417	6.70686	4.89409	-1.5538	34.3029	1.70992e-07	2.87044e-06
ENSMUSG00000040950	-3.78892	-0.970753	-0.364572	6.30818	34.2992	1.71299e-07	2.87319e-06
ENSMUSG00000044938	8.48599	9.83617	9.93044	4.39138	34.2857	1.72424e-07	2.88965e-06
ENSMUSG00000075297	6.33324	6.19228	6.2229	-0.105303	34.2787	1.73015e-07	2.89714e-06
ENSMUSG00000030510	8.59675	4.63814	6.51247	-0.578637	34.277	1.73162e-07	2.89718e-06
ENSMUSG00000020460	1.1017	-0.493385	-0.727261	8.35878	34.2675	1.73956e-07	2.90804e-06
ENSMUSG00000079092	7.99296	7.59823	6.60677	0.554624	34.2512	1.7534e-07	2.92874e-06
ENSMUSG00000108695	7.77574	4.23341	4.27064	-1.38599	34.2432	1.76026e-07	2.93776e-06
ENSMUSG00000044468	-2.35026	-1.55338	-1.95248	5.56105	34.2246	1.77628e-07	2.96204e-06
ENSMUSG00000112071	7.64319	6.70422	8.02454	-0.677466	34.2154	1.78426e-07	2.97287e-06
ENSMUSG00000070997	7.04748	8.05407	8.09881	-0.555753	34.1937	1.80311e-07	3.00179e-06
ENSMUSG00000004651	-6.83423	-8.77509	-6.23399	1.519	34.1783	1.81666e-07	3.02186e-06
ENSMUSG00000109695	6.85178	6.06622	6.66321	-0.413235	34.1757	1.819e-07	3.02324e-06
ENSMUSG00000084325	4.4775	6.7453	6.81543	-1.87182	34.1693	1.8247e-07	3.03021e-06
ENSMUSG00000027574	-4.69023	-4.66739	-4.0345	3.65881	34.1663	1.82731e-07	3.03204e-06
ENSMUSG00000097993	4.61657	6.62643	6.77394	0.669017	34.1234	1.86587e-07	3.09347e-06
ENSMUSG00000060445	7.90631	7.05588	6.80648	-0.787552	34.1226	1.86657e-07	3.09208e-06
ENSMUSG00000025477	-2.66411	-2.96109	-3.01411	5.14116	34.0874	1.89881e-07	3.1429e-06
ENSMUSG00000109625	7.49513	8.91145	9.09443	0.193719	34.0725	1.91259e-07	3.16309e-06
ENSMUSG00000028832	2.22246	1.23808	1.31017	5.93325	34.0609	1.92336e-07	3.17828e-06
ENSMUSG00000028234	1.27559	-0.418585	-0.634832	8.10393	34.0572	1.92684e-07	3.18143e-06
ENSMUSG00000069515	-2.40314	-1.36043	-0.31285	7.45034	34.045	1.93831e-07	3.19773e-06
ENSMUSG00000034892	0.897107	-1.1388	-1.23252	9.31522	34.0293	1.95313e-07	3.21954e-06
ENSMUSG00000061082	7.72	5.27103	1.28585	-1.40923	34.0283	1.95417e-07	3.21861e-06
ENSMUSG00000054196	4.53584	4.49526	3.21708	8.44655	34.025	1.95727e-07	3.22108e-06
ENSMUSG00000117251	6.04688	7.48478	7.46466	-1.17443	34.0143	1.96742e-07	3.23514e-06
ENSMUSG00000058665	5.26139	5.13245	5.27262	-0.622761	34.0097	1.97188e-07	3.23982e-06
ENSMUSG00000001056	2.01781	0.104022	-0.146372	6.53485	33.9911	1.98978e-07	3.26655e-06
ENSMUSG00000025478	8.40266	8.37864	9.01123	0.26662	33.9747	2.00567e-07	3.28996e-06
ENSMUSG00000015127	5.56368	6.85392	7.33392	1.3729	33.9446	2.03527e-07	3.33578e-06
ENSMUSG00000086943	6.49053	7.33129	7.76957	-1.0193	33.9313	2.04851e-07	3.35475e-06
ENSMUSG00000018585	1.68918	-0.304954	-0.37032	8.4367	33.9208	2.05895e-07	3.36909e-06
ENSMUSG00000108076	8.39648	7.68294	7.40067	-0.299029	33.9196	2.0601e-07	3.36823e-06
ENSMUSG00000004961	8.57609	7.92924	9.23072	1.54899	33.9134	2.06635e-07	3.37571e-06
ENSMUSG00000121039	5.5272	4.76734	4.56526	-0.175632	33.8769	2.1034e-07	3.43344e-06
ENSMUSG00000026070	4.71897	4.87012	5.1098	0.64403	33.8759	2.10437e-07	3.43225e-06
ENSMUSG00000112129	6.94256	7.25666	7.47185	-1.01063	33.8656	2.11497e-07	3.44674e-06
ENSMUSG00000111118	6.16972	5.46676	5.21868	0.175002	33.8448	2.13642e-07	3.47887e-06
ENSMUSG00000055653	-3.06292	-1.40885	-1.33448	7.11663	33.8436	2.13763e-07	3.47802e-06
ENSMUSG00000025930	5.08468	6.58765	6.40784	1.9105	33.8224	2.15977e-07	3.5112e-06
ENSMUSG00000037894	1.70116	0.350361	0.00568623	7.79824	33.8206	2.1617e-07	3.5115e-06
ENSMUSG00000102744	6.86669	7.19077	7.85638	-0.923485	33.8118	2.17096e-07	3.52368e-06
ENSMUSG00000087691	5.43051	7.07287	7.14934	-1.52256	33.8113	2.17153e-07	3.52177e-06
ENSMUSG00000104704	6.90276	6.76936	5.70794	-1.50306	33.8022	2.18108e-07	3.5344e-06
ENSMUSG00000104986	7.49597	6.42654	6.7797	-1.11704	33.7984	2.18515e-07	3.53815e-06
ENSMUSG00000041794	-3.95181	-4.24274	-3.5408	2.56635	33.7843	2.20013e-07	3.55954e-06
ENSMUSG00000045763	3.52777	1.4797	1.07446	4.18625	33.7822	2.20247e-07	3.56046e-06
ENSMUSG00000041697	0.883579	-1.12924	-1.17662	8.86121	33.765	2.22089e-07	3.58735e-06
ENSMUSG00000057359	3.68442	0.91837	0.535756	1.70706	33.7638	2.22218e-07	3.58654e-06
ENSMUSG00000087075	6.03679	7.37326	7.17578	-1.30361	33.7563	2.23029e-07	3.59675e-06
ENSMUSG00000021803	7.69478	8.6883	8.88917	0.0872424	33.7331	2.25558e-07	3.63461e-06
ENSMUSG00000048138	-5.35815	-4.83586	-6.00626	2.32854	33.7157	2.2748e-07	3.66265e-06
ENSMUSG00000097108	6.91107	7.37271	7.62105	-0.945212	33.6809	2.31356e-07	3.72207e-06
ENSMUSG00000096957	6.81836	6.57476	5.55052	-1.60715	33.6713	2.32442e-07	3.73656e-06
ENSMUSG00000121016	6.78006	6.27086	4.82831	-1.76428	33.6638	2.33282e-07	3.74706e-06
ENSMUSG00000108393	7.74257	6.71846	6.52676	-0.982835	33.6582	2.33925e-07	3.75438e-06
ENSMUSG00000100150	8.28972	7.56563	7.73353	-0.314897	33.6557	2.34211e-07	3.75597e-06
ENSMUSG00000020017	7.75032	5.6426	6.53221	-1.11654	33.629	2.37267e-07	3.80195e-06
ENSMUSG00000111171	7.52069	7.09262	6.60035	-1.01296	33.6015	2.40457e-07	3.84999e-06
ENSMUSG00000119947	7.25234	7.34534	7.22036	-0.945375	33.5857	2.42316e-07	3.87667e-06
ENSMUSG00000112095	7.7951	7.46282	7.41575	-0.643043	33.5796	2.43035e-07	3.88508e-06
ENSMUSG00000059742	8.56566	6.96679	8.29255	-0.121762	33.5105	2.51325e-07	4.01441e-06
ENSMUSG00000113898	7.62122	6.89628	6.64636	-0.993849	33.5063	2.51846e-07	4.01953e-06
ENSMUSG00000040314	7.81485	0	3.40023	-1.42597	33.5062	2.51856e-07	4.0165e-06
ENSMUSG00000031722	2.93673	1.31036	0.888312	9.82533	33.505	2.51996e-07	4.01555e-06
ENSMUSG00000019027	5.17734	6.38349	6.17929	0.715546	33.4877	2.54131e-07	4.04636e-06
ENSMUSG00000107448	8.12512	7.49947	7.21791	-0.514362	33.4804	2.55037e-07	4.05757e-06
ENSMUSG00000046352	7.59345	8.88108	8.97607	0.158858	33.4722	2.56047e-07	4.07042e-06
ENSMUSG00000071715	4.01034	2.97112	2.61342	5.60286	33.4629	2.57213e-07	4.08573e-06
ENSMUSG00000121472	6.37905	6.31795	6.39098	-1.70326	33.4517	2.58616e-07	4.10477e-06
ENSMUSG00000037563	1.48685	-0.278009	-0.429361	7.54215	33.4489	2.58969e-07	4.10712e-06
ENSMUSG00000025508	1.2939	-0.529214	-0.71764	7.86632	33.4213	2.62461e-07	4.15921e-06
ENSMUSG00000085687	4.85262	5.08428	4.53609	1.098	33.4153	2.6323e-07	4.16812e-06
ENSMUSG00000031266	4.63545	3.60147	3.22844	4.40457	33.4056	2.64466e-07	4.18439e-06
ENSMUSG00000059305	6.40266	6.96591	6.50054	-1.50609	33.4023	2.64893e-07	4.18785e-06
ENSMUSG00000103532	5.85107	5.35758	5.78467	-0.643163	33.4	2.65191e-07	4.18927e-06
ENSMUSG00000056598	6.6538	6.43347	7.73216	-1.1791	33.3972	2.6555e-07	4.19165e-06
ENSMUSG00000117239	7.09988	6.7823	7.52111	-1.04464	33.3945	2.65898e-07	4.19383e-06
ENSMUSG00000021047	-2.96289	-1.95456	-2.0794	4.6548	33.3939	2.65979e-07	4.19183e-06
ENSMUSG00000057606	8.88475	9.2048	9.83048	0.935625	33.393	2.66095e-07	4.19037e-06
ENSMUSG00002075029	8.31686	6.37256	6.90653	-0.622549	33.3781	2.68033e-07	4.21759e-06
ENSMUSG00000029319	-1.49218	-2.18328	-2.3236	4.79998	33.3717	2.68861e-07	4.22731e-06
ENSMUSG00000004631	-1.76171	-1.27318	-1.07338	7.10139	33.3538	2.71209e-07	4.26088e-06
ENSMUSG00000120046	6.84303	7.29602	6.56821	-1.24772	33.3326	2.74024e-07	4.30175e-06
ENSMUSG00000113581	6.65236	7.41683	7.59626	-1.01464	33.3141	2.76497e-07	4.33719e-06
ENSMUSG00000014313	-0.306876	-1.7527	-1.73311	9.04111	33.2942	2.79182e-07	4.37588e-06
ENSMUSG00000024646	-1.07988	-1.67057	-1.43397	8.86462	33.287	2.80156e-07	4.38773e-06
ENSMUSG00000041841	1.10205	-0.866728	-0.998539	8.45872	33.2576	2.84188e-07	4.44742e-06
ENSMUSG00000054932	8.42204	6.23034	6.1309	-0.658603	33.2523	2.84922e-07	4.45542e-06
ENSMUSG00000116504	7.88721	8.31704	8.77233	-0.00851765	33.2222	2.8912e-07	4.51755e-06
ENSMUSG00000036905	1.84856	0.823095	0.700438	10.217	33.2218	2.89179e-07	4.51497e-06
ENSMUSG00002075070	7.30812	7.62928	5.99784	-1.03894	33.2216	2.89206e-07	4.51188e-06
ENSMUSG00000042377	6.77222	7.83173	7.23037	-0.950736	33.2047	2.91591e-07	4.54556e-06
ENSMUSG00000114329	6.92804	5.10113	4.26036	-0.869973	33.2037	2.91731e-07	4.54422e-06
ENSMUSG00000069273	6.0546	5.8843	5.2677	-0.111113	33.1763	2.95639e-07	4.60152e-06
ENSMUSG00000121317	5.38384	6.66062	6.65052	-1.81386	33.174	2.95969e-07	4.6031e-06
ENSMUSG00000090841	-0.999972	-1.65869	-1.45322	10.1279	33.1696	2.96599e-07	4.60933e-06
ENSMUSG00000040907	3.82581	4.5809	4.45388	4.02162	33.162	2.97702e-07	4.6229e-06
ENSMUSG00000106783	6.75585	7.56417	7.07181	-1.08531	33.16	2.97979e-07	4.62362e-06
ENSMUSG00000008668	1.42512	-0.145363	-0.245748	9.22189	33.1534	2.98946e-07	4.63505e-06
ENSMUSG00000087291	5.29562	6.72938	6.83316	-1.75326	33.1504	2.99375e-07	4.63812e-06
ENSMUSG00000073102	7.6735	6.79667	6.80105	-0.962208	33.1379	3.01209e-07	4.66293e-06
ENSMUSG00000041961	-2.30515	-2.72323	-2.61954	3.7682	33.1279	3.02661e-07	4.68182e-06
ENSMUSG00000041372	2.28274	4.69565	5.67722	-1.58741	33.1245	3.03171e-07	4.6861e-06
ENSMUSG00000018930	5.17324	2.79575	1.97354	5.34574	33.122	3.03537e-07	4.68814e-06
ENSMUSG00000067288	1.37388	-0.337859	-0.428201	8.08314	33.1099	3.05325e-07	4.71213e-06
ENSMUSG00000030792	7.42765	6.03171	7.36002	-1.06668	33.1074	3.05691e-07	4.71417e-06
ENSMUSG00000021704	-3.65225	-3.03701	-3.25976	4.67033	33.081	3.09649e-07	4.77154e-06
ENSMUSG00000117262	5.74902	7.20642	7.38544	-1.34555	33.0802	3.09759e-07	4.76957e-06
ENSMUSG00000033847	5.26441	6.13015	5.55476	0.43464	33.0582	3.13095e-07	4.81725e-06
ENSMUSG00000032172	8.27673	7.07445	8.68901	1.66994	33.0527	3.13932e-07	4.82643e-06
ENSMUSG00000018919	6.64949	6.94488	6.92768	-1.33424	33.037	3.16335e-07	4.85966e-06
ENSMUSG00000029430	1.35396	0.181753	-0.0126126	8.04783	33.0218	3.18676e-07	4.89189e-06
ENSMUSG00000086942	7.03343	8.15614	7.43372	-0.709681	33.0178	3.19298e-07	4.8977e-06
ENSMUSG00000103292	5.04915	5.15354	5.47996	0.524552	33.0167	3.19462e-07	4.89647e-06
ENSMUSG00000113701	5.97368	4.71484	4.91579	-0.877138	33.0056	3.21195e-07	4.91928e-06
ENSMUSG00000104358	5.5981	6.52764	7.09188	-1.66229	32.9878	3.23981e-07	4.95816e-06
ENSMUSG00000032330	0.487905	-1.53246	-1.50959	8.29781	32.969	3.26945e-07	4.99972e-06
ENSMUSG00000054203	-2.45021	-1.8668	-2.31704	7.24579	32.9679	3.27123e-07	4.99864e-06
ENSMUSG00000040298	7.84821	5.45837	5.82008	-1.15595	32.9657	3.27471e-07	5.00015e-06
ENSMUSG00000036853	9.22286	9.05623	9.38194	0.871206	32.9591	3.28524e-07	5.01243e-06
ENSMUSG00000043719	-4.64446	-1.29319	-1.36582	5.26236	32.9517	3.29715e-07	5.02678e-06
ENSMUSG00000039478	-2.15967	-2.88527	-2.2844	4.4838	32.9396	3.31661e-07	5.05261e-06
ENSMUSG00000072647	6.09675	7.34729	7.86704	-1.06037	32.923	3.34344e-07	5.08963e-06
ENSMUSG00000031442	-2.29505	-2.06229	-2.26078	4.47241	32.9137	3.3585e-07	5.10868e-06
ENSMUSG00000114622	6.80023	7.745	7.65125	-0.859506	32.9058	3.37142e-07	5.12445e-06
ENSMUSG00000073492	6.31117	5.93447	5.27727	-0.938992	32.9036	3.37501e-07	5.12604e-06
ENSMUSG00000045287	-3.43743	-2.84418	-1.88291	5.1151	32.8778	3.41766e-07	5.18689e-06
ENSMUSG00000030786	2.53088	1.41176	0.94426	6.51221	32.8681	3.43367e-07	5.20726e-06
ENSMUSG00000120749	6.59801	7.42738	7.58533	-1.02878	32.836	3.48766e-07	5.28515e-06
ENSMUSG00000035699	6.90475	6.53334	6.24079	-1.47829	32.8146	3.52411e-07	5.33635e-06
ENSMUSG00000001021	6.22497	4.66885	4.86555	-1.28777	32.8142	3.52472e-07	5.33327e-06
ENSMUSG00000109876	5.98751	5.54751	5.05012	-0.628516	32.7871	3.57148e-07	5.39994e-06
ENSMUSG00000048480	7.93423	6.48235	6.0192	-0.965193	32.7799	3.58395e-07	5.41473e-06
ENSMUSG00000051985	8.78189	12.476	7.30928	2.44242	32.7781	3.58709e-07	5.4154e-06
ENSMUSG00000044201	5.9638	4.78525	4.41494	2.14267	32.7609	3.61715e-07	5.45668e-06
ENSMUSG00000086859	-1.42613	-2.52544	-2.63841	5.01005	32.7513	3.6341e-07	5.47814e-06
ENSMUSG00000055214	6.77165	7.7233	8.06823	-0.734291	32.7444	3.64633e-07	5.49245e-06
ENSMUSG00000027533	1.8526	0.566429	-0.142537	7.36328	32.7346	3.66363e-07	5.51439e-06
ENSMUSG00000039004	-2.82273	-2.61933	-2.1567	3.06122	32.7225	3.68527e-07	5.54279e-06
ENSMUSG00000101223	7.00967	6.42726	6.30885	-1.441	32.7157	3.69754e-07	5.55709e-06
ENSMUSG00000024608	1.45196	-0.36687	-0.496647	9.71237	32.7012	3.72354e-07	5.59199e-06
ENSMUSG00000031965	9.3421	7.28765	9.3346	0.651555	32.697	3.73119e-07	5.59929e-06
ENSMUSG00000056687	5.86643	4.65533	4.34935	0.53397	32.6919	3.74052e-07	5.6091e-06
ENSMUSG00000026126	2.01573	-0.288049	0.0708767	5.3966	32.6865	3.75022e-07	5.61945e-06
ENSMUSG00000020581	-4.69346	-4.13915	-3.01321	1.6812	32.6841	3.75474e-07	5.62204e-06
ENSMUSG00000040952	1.41318	-0.104886	-0.277619	9.2263	32.6791	3.76378e-07	5.63138e-06
ENSMUSG00000090631	6.65684	7.15041	7.71302	-1.04315	32.6641	3.7914e-07	5.66848e-06
ENSMUSG00000104432	5.89862	6.62295	6.31346	0.300031	32.6531	3.81159e-07	5.69444e-06
ENSMUSG00000089929	4.98116	2.81731	2.28751	2.62688	32.651	3.81553e-07	5.69608e-06
ENSMUSG00000106536	6.32632	6.63242	5.70909	-1.76981	32.6499	3.81757e-07	5.6949e-06
ENSMUSG00000027022	10.2614	11.8085	11.8518	4.36813	32.6382	3.8393e-07	5.72306e-06
ENSMUSG00000020267	0.966372	-0.811388	-0.935621	8.01878	32.6318	3.85118e-07	5.73652e-06
ENSMUSG00000032220	2.28661	3.25502	3.40942	5.64385	32.6309	3.85286e-07	5.73477e-06
ENSMUSG00000050967	7.03686	7.39705	7.53936	0.817999	32.6182	3.87667e-07	5.76594e-06
ENSMUSG00000055313	6.1527	6.93618	7.27898	-1.37461	32.6081	3.8959e-07	5.79025e-06
ENSMUSG00000107364	6.12347	7.78198	6.9988	-1.18045	32.6051	3.90148e-07	5.79425e-06
ENSMUSG00000112669	7.00774	6.93669	7.01488	-1.18733	32.5993	3.91242e-07	5.80621e-06
ENSMUSG00000106518	7.52391	6.52273	6.68292	-1.10389	32.5972	3.91656e-07	5.80808e-06
ENSMUSG00000015085	-2.49513	-1.11045	-0.811124	5.98385	32.5896	3.93096e-07	5.82513e-06
ENSMUSG00000105769	7.53974	6.60305	6.94598	-1.03263	32.5859	3.938e-07	5.83125e-06
ENSMUSG00000079143	6.45173	7.22754	6.86279	-1.33149	32.5771	3.95493e-07	5.85202e-06
ENSMUSG00000116628	7.11532	7.90184	7.29704	-0.808807	32.5755	3.95796e-07	5.85219e-06
ENSMUSG00000040212	1.84084	0.533496	0.552555	8.76772	32.565	3.9782e-07	5.87778e-06
ENSMUSG00000087168	5.61927	6.78275	5.93482	-1.89109	32.5582	3.99141e-07	5.89298e-06
ENSMUSG00000047867	-2.32586	-1.93962	-1.57853	6.44128	32.5563	3.99497e-07	5.89391e-06
ENSMUSG00000067714	5.89907	6.21705	6.41274	0.46359	32.5315	4.04348e-07	5.96109e-06
ENSMUSG00000079654	-3.55394	-3.52893	-3.501	2.78435	32.5308	4.04471e-07	5.95853e-06
ENSMUSG00000037946	4.86462	3.92234	3.59614	3.06107	32.5218	4.0626e-07	5.9805e-06
ENSMUSG00000090101	-1.18736	-4.36168	-3.62023	1.7975	32.5179	4.0702e-07	5.98731e-06
ENSMUSG00000114638	6.72623	7.31869	7.40929	-1.07953	32.5171	4.07172e-07	5.98516e-06
ENSMUSG00000113128	6.98134	4.55644	4.11268	-1.92617	32.5125	4.08089e-07	5.99425e-06
ENSMUSG00000099411	6.49867	7.98777	8.63417	-0.479376	32.5085	4.08874e-07	6.0014e-06
ENSMUSG00000006386	-2.52202	-1.39157	-1.20591	6.99948	32.5028	4.10013e-07	6.01372e-06
ENSMUSG00000102861	7.55986	8.26053	8.06251	-0.355045	32.4996	4.10654e-07	6.01874e-06
ENSMUSG00000060336	5.42775	6.44853	6.44554	2.39974	32.4981	4.10953e-07	6.01873e-06
ENSMUSG00000106665	5.9606	7.46017	7.32986	-1.24285	32.4955	4.11473e-07	6.02195e-06
ENSMUSG00000114172	4.30824	4.01755	4.51701	2.23465	32.4935	4.11879e-07	6.0235e-06
ENSMUSG00000108910	5.97324	7.20765	7.15448	-1.37731	32.4774	4.15112e-07	6.06638e-06
ENSMUSG00000034858	-2.64157	-1.9753	-1.69017	5.3541	32.4706	4.16477e-07	6.0819e-06
ENSMUSG00000049866	4.6498	3.99779	3.51604	4.17899	32.4562	4.19387e-07	6.11995e-06
ENSMUSG00000061983	1.40732	-0.381659	-0.549115	7.83818	32.4426	4.22181e-07	6.15624e-06
ENSMUSG00000054618	8.606	7.1816	6.88553	-0.334118	32.4274	4.25299e-07	6.19721e-06
ENSMUSG00000087020	7.41071	6.9236	6.85429	-1.05288	32.4187	4.27105e-07	6.21903e-06
ENSMUSG00000029072	7.38747	7.82083	6.56133	-0.873823	32.4155	4.27758e-07	6.22402e-06
ENSMUSG00000044362	6.2355	6.9615	5.98471	-1.65883	32.4131	4.28273e-07	6.227e-06
ENSMUSG00000106993	6.40187	6.45686	5.79179	-0.137519	32.4056	4.2982e-07	6.24497e-06
ENSMUSG00000008682	1.31333	0.0218069	-0.149959	9.02919	32.405	4.29963e-07	6.24253e-06
ENSMUSG00000013928	5.0904	6.02782	5.38499	-0.840254	32.4015	4.30693e-07	6.24863e-06
ENSMUSG00000028862	-1.87963	-1.59967	-1.6819	4.87232	32.4008	4.30825e-07	6.24603e-06
ENSMUSG00000007646	5.76433	5.03089	4.882	1.13829	32.3982	4.31373e-07	6.24947e-06
ENSMUSG00000026393	-1.47564	-1.07302	-0.810883	7.70506	32.3939	4.32285e-07	6.25817e-06
ENSMUSG00000085331	7.08265	6.34936	8.35493	-0.792034	32.3928	4.32506e-07	6.25685e-06
ENSMUSG00000029669	-1.86462	-1.42029	-1.45659	6.55928	32.3796	4.35289e-07	6.29259e-06
ENSMUSG00000021290	0.582793	-1.3021	-1.33731	8.02025	32.3619	4.39042e-07	6.34227e-06
ENSMUSG00000036446	-1.81508	-0.153842	0.173018	10.8129	32.3592	4.39617e-07	6.34602e-06
ENSMUSG00000044816	7.58484	5.35366	1.26374	-1.50763	32.3575	4.39975e-07	6.34663e-06
ENSMUSG00000033220	3.0332	1.89625	1.65154	7.3558	32.3425	4.43205e-07	6.38864e-06
ENSMUSG00000055494	6.53418	6.06095	6.66775	-1.6276	32.3071	4.50885e-07	6.49468e-06
ENSMUSG00000077167	6.22258	5.41693	4.67136	-0.65486	32.2921	4.5418e-07	6.53745e-06
ENSMUSG00000024290	-1.43419	-1.32419	-1.27846	7.2384	32.2897	4.54701e-07	6.54027e-06
ENSMUSG00000073702	1.25759	-0.562526	-0.832924	7.90596	32.2566	4.62067e-07	6.64147e-06
ENSMUSG00000093726	6.88399	7.06921	5.62057	-1.43868	32.2551	4.62403e-07	6.64154e-06
ENSMUSG00000028354	8.14284	7.58326	7.54767	-0.425688	32.2331	4.67365e-07	6.70802e-06
ENSMUSG00000111481	7.29045	6.53289	6.74347	-1.20993	32.2311	4.67825e-07	6.70984e-06
ENSMUSG00000038205	-1.74124	-1.0026	-0.793169	5.96922	32.23	4.68062e-07	6.70844e-06
ENSMUSG00000103854	5.61847	7.83166	7.16528	-1.20566	32.2243	4.69372e-07	6.72242e-06
ENSMUSG00000026726	5.28139	5.32517	4.75511	0.354113	32.2203	4.70282e-07	6.73066e-06
ENSMUSG00000120676	8.26288	5.29683	4.20741	-0.953721	32.2201	4.70334e-07	6.72662e-06
ENSMUSG00000042417	7.84745	5.99932	5.24298	-1.16156	32.2125	4.72073e-07	6.74668e-06
ENSMUSG00000031767	-1.53191	-1.93962	-1.90573	5.19166	32.2	4.74948e-07	6.78295e-06
ENSMUSG00000097017	7.37879	6.68983	6.63207	-1.15869	32.1863	4.781e-07	6.82311e-06
ENSMUSG00000106825	4.90337	3.5619	3.40634	-0.194387	32.1802	4.7953e-07	6.83866e-06
ENSMUSG00000074826	6.3747	6.03569	6.28467	-0.12077	32.17	4.81907e-07	6.86769e-06
ENSMUSG00000104449	4.97157	4.84673	4.52566	0.590968	32.1326	4.90736e-07	6.98855e-06
ENSMUSG00000057666	1.47273	0.198481	0.0281941	9.67049	32.1191	4.93951e-07	7.02935e-06
ENSMUSG00000075707	7.27407	6.8598	6.92867	-1.11483	32.1102	4.96083e-07	7.05469e-06
ENSMUSG00000021340	5.12684	5.69436	6.76704	-0.469212	32.0601	5.08313e-07	7.22351e-06
ENSMUSG00000008540	-1.154	-1.86755	-1.84361	8.92489	32.0511	5.10537e-07	7.24998e-06
ENSMUSG00000067577	6.65486	7.79575	7.93585	-0.787208	32.0469	5.11567e-07	7.25949e-06
ENSMUSG00000105741	5.95962	7.48301	6.68577	-1.40703	32.0441	5.12257e-07	7.26414e-06
ENSMUSG00000000791	6.73358	6.30037	6.2277	-0.506651	32.0438	5.12342e-07	7.26022e-06
ENSMUSG00000090230	6.76947	8.09921	6.94134	-0.908581	32.005	5.2207e-07	7.39287e-06
ENSMUSG00000052013	5.93272	6.64874	7.32547	2.13534	31.998	5.23866e-07	7.41307e-06
ENSMUSG00000101678	6.51469	7.86979	7.47194	-0.938701	31.9889	5.26177e-07	7.44054e-06
ENSMUSG00000033960	-2.02923	-0.710217	-0.670264	7.51613	31.9796	5.28544e-07	7.46875e-06
ENSMUSG00000045094	5.39741	4.72765	3.99792	1.52784	31.9729	5.30281e-07	7.48803e-06
ENSMUSG00000056771	5.19344	6.27396	6.83448	-1.89044	31.9705	5.30903e-07	7.49155e-06
ENSMUSG00000100094	6.44713	6.06072	7.68599	-1.3127	31.9321	5.40887e-07	7.62708e-06
ENSMUSG00000073418	-1.17796	0.482012	1.25639	8.6044	31.9299	5.41468e-07	7.62992e-06
ENSMUSG00000030730	8.02865	9.93625	9.82476	7.05454	31.9277	5.42023e-07	7.63238e-06
ENSMUSG00000117444	7.87029	7.20859	8.52953	-0.328933	31.925	5.42745e-07	7.63719e-06
ENSMUSG00000120101	4.49563	6.91744	6.58338	-1.8771	31.9095	5.46834e-07	7.68936e-06
ENSMUSG00000027670	6.7566	6.7713	6.59259	0.374053	31.9045	5.48175e-07	7.70281e-06
ENSMUSG00000115783	0.401167	-4.54124	-3.96646	3.36277	31.8932	5.51184e-07	7.73969e-06
ENSMUSG00000026604	-2.16045	-1.34322	-1.08418	5.51211	31.8672	5.58194e-07	7.83264e-06
ENSMUSG00000111017	7.27889	7.52144	7.76543	-0.745536	31.8594	5.60295e-07	7.85664e-06
ENSMUSG00000025129	9.89953	10.6803	9.96955	1.79953	31.8285	5.6875e-07	7.96964e-06
ENSMUSG00000097834	6.32801	6.37019	6.99366	-1.54802	31.8134	5.72934e-07	8.02267e-06
ENSMUSG00000074521	-1.76754	-2.71802	-2.8072	2.64508	31.7985	5.77106e-07	8.07547e-06
ENSMUSG00000033730	5.06302	4.95223	4.93316	2.25271	31.7975	5.77372e-07	8.07357e-06
ENSMUSG00000085658	5.18793	6.89495	6.66975	-1.7692	31.7945	5.7823e-07	8.07994e-06
ENSMUSG00000105584	6.14015	6.93879	7.23823	-1.39013	31.7933	5.78552e-07	8.07882e-06
ENSMUSG00000061787	1.13987	-0.457994	-0.632363	8.30332	31.7798	5.8236e-07	8.12635e-06
ENSMUSG00000113796	5.14232	6.51237	7.01789	-1.77369	31.7774	5.83044e-07	8.13024e-06
ENSMUSG00000058818	2.04187	1.63413	1.34036	7.43608	31.7638	5.86899e-07	8.17833e-06
ENSMUSG00000120770	7.69815	6.09968	6.22676	-1.13913	31.7513	5.9048e-07	8.22252e-06
ENSMUSG00000026173	6.53528	7.31464	8.01863	-0.918086	31.7468	5.91762e-07	8.23467e-06
ENSMUSG00000028626	6.61379	7.06668	7.23741	-1.23002	31.7461	5.91963e-07	8.23177e-06
ENSMUSG00000020932	8.95023	7.76556	8.42573	2.11285	31.746	5.91988e-07	8.22643e-06
ENSMUSG00000120188	6.61591	6.07386	5.40961	-1.82468	31.7434	5.92743e-07	8.23123e-06
ENSMUSG00000005705	9.63062	6.75167	6.77276	0.354381	31.7274	5.97361e-07	8.28963e-06
ENSMUSG00000090553	0.997337	-0.698793	-0.828685	7.26404	31.7227	5.98711e-07	8.30262e-06
ENSMUSG00000086096	7.674	8.03327	7.30005	-0.565851	31.6787	6.11625e-07	8.47586e-06
ENSMUSG00000026100	6.38351	8.09633	9.36253	-0.0927262	31.6786	6.11677e-07	8.47074e-06
ENSMUSG00000062647	1.36204	-0.0877953	-0.274811	7.81223	31.6773	6.12045e-07	8.46999e-06
ENSMUSG00000106458	4.81743	7.27429	6.691	-1.67367	31.672	6.13626e-07	8.48602e-06
ENSMUSG00000026335	-1.88673	-1.49055	-1.13923	7.06719	31.6637	6.16105e-07	8.51445e-06
ENSMUSG00000026253	8.12342	9.27004	6.24618	1.84593	31.6604	6.17096e-07	8.52229e-06
ENSMUSG00000054263	-1.49219	-1.28832	-1.05837	7.1031	31.6546	6.18836e-07	8.54045e-06
ENSMUSG00000086363	8.97403	5.75804	7.93327	-0.0480125	31.6133	6.31339e-07	8.70702e-06
ENSMUSG00000038521	-2.49532	-0.795876	-0.479914	8.92524	31.6071	6.33263e-07	8.72756e-06
ENSMUSG00000063821	6.13032	9.43468	7.52451	1.64397	31.605	6.33886e-07	8.73016e-06
ENSMUSG00000022220	-2.46838	-1.71233	-1.63562	4.51341	31.604	6.342e-07	8.72851e-06
ENSMUSG00000079428	10.3942	10.4375	10.1216	1.95395	31.5993	6.35652e-07	8.74249e-06
ENSMUSG00000021186	-0.950144	0.727741	1.23786	8.88681	31.593	6.37586e-07	8.7631e-06
ENSMUSG00000044701	7.65952	6.96925	6.83645	-0.930261	31.5786	6.42057e-07	8.81852e-06
ENSMUSG00000109719	6.63739	6.52788	5.54216	-1.69904	31.5743	6.43411e-07	8.83108e-06
ENSMUSG00000066755	6.9405	8.0921	7.36144	1.09316	31.5605	6.47737e-07	8.88439e-06
ENSMUSG00000039452	3.97612	5.84688	5.57402	-0.371773	31.5583	6.48424e-07	8.88774e-06
ENSMUSG00000106976	6.36279	5.14317	5.13417	-0.559083	31.5415	6.53728e-07	8.95434e-06
ENSMUSG00000114617	5.42143	5.54168	5.17726	0.248336	31.5395	6.54363e-07	8.95692e-06
ENSMUSG00000041012	-3.18147	-3.35913	-3.3786	3.2353	31.5376	6.54977e-07	8.95923e-06
ENSMUSG00000018509	-1.87961	-3.52117	-3.26656	3.08982	31.5305	6.57239e-07	8.98406e-06
ENSMUSG00000006057	1.47316	-0.133129	-0.242591	7.84989	31.5139	6.62532e-07	9.05025e-06
ENSMUSG00000037805	1.60446	0.125009	-0.141525	6.96476	31.508	6.64426e-07	9.06995e-06
ENSMUSG00000003282	5.68933	7.1851	6.63848	-0.468007	31.5002	6.66955e-07	9.0983e-06
ENSMUSG00000073676	0.784607	-1.02428	-1.1209	6.91888	31.4896	6.70399e-07	9.13908e-06
ENSMUSG00000030672	8.19672	8.40791	8.07606	6.53313	31.4865	6.71415e-07	9.14672e-06
ENSMUSG00000025658	8.20225	7.37093	8.69702	1.04598	31.4794	6.73736e-07	9.17212e-06
ENSMUSG00000080180	5.44048	7.31884	6.96603	-1.49502	31.4771	6.74468e-07	9.17587e-06
ENSMUSG00000047485	7.50222	8.24399	8.02544	-0.388811	31.451	6.83079e-07	9.28673e-06
ENSMUSG00000102451	7.0889	7.22196	7.53664	-0.951433	31.4425	6.85901e-07	9.31879e-06
ENSMUSG00000027209	-5.83088	-3.5854	-4.0352	0.0388761	31.4295	6.90222e-07	9.37117e-06
ENSMUSG00000121378	5.51849	7.06952	6.97779	-1.56364	31.4238	6.92153e-07	9.39103e-06
ENSMUSG00000046364	1.52825	-0.082958	-0.238571	6.71835	31.397	7.01178e-07	9.50706e-06
ENSMUSG00000061099	7.22328	6.45353	7.32754	-1.10856	31.393	7.0257e-07	9.51952e-06
ENSMUSG00000109398	6.3359	6.52439	7.50747	-1.34006	31.3917	7.03008e-07	9.51904e-06
ENSMUSG00000075569	4.38731	7.36225	6.92954	-1.61082	31.3797	7.07113e-07	9.56817e-06
ENSMUSG00000092563	4.94716	6.98536	6.5478	-1.80668	31.3795	7.07173e-07	9.56253e-06
ENSMUSG00000092517	6.89074	7.03636	7.06699	-1.19385	31.3722	7.09671e-07	9.58987e-06
ENSMUSG00000046447	-2.39839	-1.67577	-1.26819	3.66842	31.3709	7.10133e-07	9.58966e-06
ENSMUSG00000025318	7.23416	4.96	7.37091	0.560511	31.3662	7.11746e-07	9.60498e-06
ENSMUSG00000111329	5.36354	6.67426	5.45869	-2.06825	31.3531	7.16271e-07	9.65956e-06
ENSMUSG00000004730	1.85843	1.18551	1.16598	8.12977	31.328	7.25069e-07	9.77165e-06
ENSMUSG00000085389	6.66024	6.33693	6.41874	-1.58683	31.3222	7.27085e-07	9.79226e-06
ENSMUSG00000021278	5.79672	6.94737	6.44647	-1.68953	31.2974	7.35911e-07	9.90449e-06
ENSMUSG00000045215	7.69548	7.9432	7.12796	-0.618125	31.2958	7.36453e-07	9.90514e-06
ENSMUSG00000120320	6.50153	6.69783	6.32704	-1.58321	31.289	7.38891e-07	9.93129e-06
ENSMUSG00000106837	5.22248	5.20365	4.39542	-0.581398	31.2777	7.42971e-07	9.97945e-06
ENSMUSG00000044894	1.08955	-0.846255	-0.883919	8.32588	31.276	7.43589e-07	9.98108e-06
ENSMUSG00000120686	7.00018	7.66077	6.9987	-0.992782	31.2626	7.48433e-07	1.00394e-05
ENSMUSG00000086782	-2.58599	-2.08829	-1.9363	3.18681	31.2573	7.50353e-07	1.00584e-05
ENSMUSG00000091831	4.47841	4.01299	3.82015	0.746577	31.2525	7.52098e-07	1.00751e-05
ENSMUSG00000006589	1.54238	-0.418496	-0.614296	7.26941	31.2486	7.53521e-07	1.00874e-05
ENSMUSG00000017404	1.38126	0.0885582	-0.0521824	7.7668	31.2434	7.55427e-07	1.01062e-05
ENSMUSG00000067341	7.26357	7.19901	7.84603	-0.799372	31.2423	7.55828e-07	1.01049e-05
ENSMUSG00000078249	3.58513	1.09607	0.400746	-0.134171	31.2331	7.59215e-07	1.01434e-05
ENSMUSG00000045345	7.31368	6.38117	5.6854	-1.38288	31.2188	7.64484e-07	1.0207e-05
ENSMUSG00000100121	6.69412	6.25553	5.00625	-1.79445	31.2173	7.65056e-07	1.02079e-05
ENSMUSG00000099583	5.44015	4.88032	4.34614	0.987179	31.1984	7.72094e-07	1.02949e-05
ENSMUSG00000060636	1.01937	-0.707785	-0.889475	7.21816	31.198	7.72221e-07	1.02898e-05
ENSMUSG00000074657	8.18609	6.50309	9.00238	3.06325	31.197	7.72611e-07	1.02882e-05
ENSMUSG00000024679	2.63312	0.771674	0.197666	8.08715	31.1949	7.73386e-07	1.02917e-05
ENSMUSG00000085765	5.9427	7.82338	7.3653	-1.10141	31.1939	7.7377e-07	1.029e-05
ENSMUSG00000056004	6.57075	5.70587	7.14507	1.30403	31.1937	7.73844e-07	1.02841e-05
ENSMUSG00000061436	3.97881	4.43106	4.17822	3.68432	31.1892	7.75552e-07	1.03e-05
ENSMUSG00000031626	-2.21144	-1.28096	-0.671801	6.33402	31.1847	7.77216e-07	1.03153e-05
ENSMUSG00000026626	-1.25177	-1.90146	-1.988	6.93726	31.174	7.81261e-07	1.03621e-05
ENSMUSG00000079563	6.99397	7.20602	8.0292	-0.819584	31.1702	7.82721e-07	1.03747e-05
ENSMUSG00000085397	6.04784	5.93423	6.31741	-1.90752	31.1667	7.8405e-07	1.03854e-05
ENSMUSG00000103497	5.95889	6.11187	5.82383	0.877953	31.1657	7.8441e-07	1.03834e-05
ENSMUSG00000119584	1.95093	1.61698	1.37886	13.7475	31.1422	7.93428e-07	1.04958e-05
ENSMUSG00000113959	5.20614	6.86001	6.04584	-0.883889	31.1272	7.99201e-07	1.05652e-05
ENSMUSG00000111165	7.21515	6.19678	6.5852	-1.32944	31.1221	8.01169e-07	1.05843e-05
ENSMUSG00000036095	-4.26709	-4.72505	-3.51706	4.89204	31.1157	8.03687e-07	1.06106e-05
ENSMUSG00000030102	-1.67301	-0.828933	-0.663911	6.6018	31.1125	8.04918e-07	1.06198e-05
ENSMUSG00000089651	6.68894	7.1874	6.99129	-1.2405	31.1025	8.0882e-07	1.06643e-05
ENSMUSG00000100843	6.98048	7.64971	7.04795	-0.992514	31.1005	8.09611e-07	1.06678e-05
ENSMUSG00000049517	1.09692	-0.529047	-0.693127	8.4797	31.0864	8.15164e-07	1.07339e-05
ENSMUSG00000115936	7.52552	7.11746	7.02907	-0.928065	31.0799	8.17741e-07	1.07608e-05
ENSMUSG00000033170	-2.90168	-1.82117	-1.24844	5.12652	31.0792	8.18027e-07	1.07575e-05
ENSMUSG00000031303	6.39283	5.96734	5.2222	-0.923923	31.0669	8.22907e-07	1.08146e-05
ENSMUSG00000028978	-2.20893	-1.82713	-1.90756	5.09222	31.0645	8.23888e-07	1.08204e-05
ENSMUSG00000047721	2.1119	-0.125059	-0.290758	6.21647	31.0605	8.25464e-07	1.0834e-05
ENSMUSG00000109363	6.95257	6.47181	6.54588	-1.41226	31.0601	8.25616e-07	1.08289e-05
ENSMUSG00000020297	11.0069	6.59349	10.0715	1.89472	31.0525	8.28699e-07	1.08623e-05
ENSMUSG00000003484	5.37943	4.25293	4.12158	5.0673	31.0479	8.30533e-07	1.08792e-05
ENSMUSG00000053588	6.41548	7.02283	6.64695	-1.45415	31.043	8.32509e-07	1.0898e-05
ENSMUSG00000055976	8.28577	6.83243	6.38551	-0.650205	31.0351	8.35716e-07	1.09329e-05
ENSMUSG00000066438	-7.00949	-4.96252	-5.39414	2.08928	31.0286	8.38334e-07	1.096e-05
ENSMUSG00000060126	1.12854	-0.310506	-0.593663	9.32076	31.0272	8.38892e-07	1.09601e-05
ENSMUSG00000051285	-2.43284	-1.49575	-1.22608	6.83696	31.0237	8.40324e-07	1.09717e-05
ENSMUSG00000038276	7.47647	6.07423	5.20318	-1.3919	31.0158	8.43558e-07	1.10068e-05
ENSMUSG00000030142	5.99771	5.01544	4.18818	5.90194	31.0145	8.44088e-07	1.10066e-05
ENSMUSG00000027750	1.85358	2.67006	1.83207	10.7729	31.0108	8.45617e-07	1.10193e-05
ENSMUSG00000024236	-1.6864	-0.841042	-0.880398	7.14947	31.0005	8.49851e-07	1.10673e-05
ENSMUSG00000037568	6.29436	6.76493	6.09621	2.67916	30.9868	8.55487e-07	1.11335e-05
ENSMUSG00000029378	10.2878	6.27614	7.38138	0.925452	30.9791	8.58692e-07	1.1168e-05
ENSMUSG00000057003	8.17771	10.2443	9.79449	6.55381	30.9769	8.59636e-07	1.1173e-05
ENSMUSG00000107966	6.82897	7.56141	7.95084	-0.80796	30.9716	8.6185e-07	1.11946e-05
ENSMUSG00000118021	6.18068	5.98311	6.03881	-1.91803	30.9653	8.64478e-07	1.12215e-05
ENSMUSG00000039376	6.56357	7.31616	6.71148	2.49141	30.9558	8.68446e-07	1.12657e-05
ENSMUSG00000112317	4.71079	6.89309	6.79508	-1.79925	30.9357	8.76975e-07	1.1369e-05
ENSMUSG00000086324	2.25804	2.07203	2.02219	5.77113	30.9324	8.78379e-07	1.13799e-05
ENSMUSG00000021033	-1.96815	-1.99356	-1.97541	6.64776	30.927	8.80677e-07	1.14023e-05
ENSMUSG00000024049	-2.41508	-1.21823	-0.987292	6.11765	30.9242	8.81884e-07	1.14105e-05
ENSMUSG00000078348	1.68183	-0.0917444	-0.25713	6.63958	30.9191	8.84069e-07	1.14315e-05
ENSMUSG00000106710	6.65044	8.18636	6.7596	-0.933228	30.899	8.92724e-07	1.15359e-05
ENSMUSG00000110504	6.37321	6.9632	6.29063	0.152252	30.8973	8.9343e-07	1.15377e-05
ENSMUSG00000058897	2.0165	6.93059	5.33182	-2.30363	30.8857	8.9849e-07	1.15955e-05
ENSMUSG00000113058	5.95364	6.66318	5.9898	-1.83236	30.8852	8.9869e-07	1.15907e-05
ENSMUSG00000121153	6.53103	6.61529	5.85968	0.0743376	30.8821	9.00029e-07	1.16005e-05
ENSMUSG00000021587	8.875	8.24767	9.6355	0.659797	30.8802	9.00891e-07	1.16042e-05
ENSMUSG00000000817	7.45215	8.5991	7.9374	-0.299772	30.8747	9.03281e-07	1.16275e-05
ENSMUSG00000001833	-1.45198	-1.05146	-0.935879	9.15302	30.8693	9.05637e-07	1.16504e-05
ENSMUSG00000000275	1.92514	1.68688	1.38714	6.20246	30.8543	9.12243e-07	1.17278e-05
ENSMUSG00000085564	7.30694	6.86603	6.83794	-1.11765	30.8541	9.12351e-07	1.17217e-05
ENSMUSG00000109054	6.24382	7.74607	7.75528	-0.951448	30.8456	9.16117e-07	1.17626e-05
ENSMUSG00000054763	8.33519	5.28297	7.11645	-0.663845	30.8414	9.18005e-07	1.17793e-05
ENSMUSG00000024481	-3.33962	-2.29941	-1.87663	4.4036	30.8345	9.21076e-07	1.18112e-05
ENSMUSG00000105848	5.48069	6.47159	6.45637	-0.29241	30.8003	9.36458e-07	1.20008e-05
ENSMUSG00000074281	8.05462	6.79203	5.84383	-0.856241	30.7912	9.40593e-07	1.20461e-05
ENSMUSG00000028391	5.66314	5.21327	5.59475	-0.0583951	30.789	9.41606e-07	1.20514e-05
ENSMUSG00000032691	6.03364	4.94489	4.47054	1.91826	30.7673	9.51541e-07	1.21708e-05
ENSMUSG00000028581	2.35718	2.33755	2.26705	8.31001	30.764	9.53084e-07	1.21827e-05
ENSMUSG00000078974	0.721187	-1.11939	-1.27368	6.52627	30.7554	9.57059e-07	1.22258e-05
ENSMUSG00000104963	6.35284	7.44237	7.19611	-1.20248	30.7485	9.60267e-07	1.2259e-05
ENSMUSG00000108897	7.23398	5.60068	4.84901	-1.62568	30.743	9.62841e-07	1.2284e-05
ENSMUSG00000020061	9.26163	10.366	9.60514	5.2311	30.7163	9.75349e-07	1.24357e-05
ENSMUSG00000052117	5.32859	7.06476	7.18749	-1.5283	30.713	9.76912e-07	1.24477e-05
ENSMUSG00000106395	5.87519	7.50311	6.85632	-1.3764	30.7082	9.79197e-07	1.24689e-05
ENSMUSG00000002603	4.2563	3.91387	3.78485	2.07805	30.6946	9.85667e-07	1.25434e-05
ENSMUSG00000120450	8.32518	6.52404	6.1105	-0.697058	30.6584	1.00312e-06	1.27574e-05
ENSMUSG00000037813	-6.45544	-3.12673	-2.15733	2.75427	30.654	1.00529e-06	1.27769e-05
ENSMUSG00000031871	-0.873286	-1.71358	-1.97568	6.11039	30.653	1.00574e-06	1.27746e-05
ENSMUSG00000032028	-3.26247	-3.36474	-3.03748	3.83396	30.6469	1.00873e-06	1.28045e-05
ENSMUSG00000031490	0.997527	-0.549416	-0.825406	7.96096	30.6346	1.01479e-06	1.28733e-05
ENSMUSG00000101249	2.13488	-1.1856	-1.08227	1.49114	30.6031	1.03037e-06	1.30627e-05
ENSMUSG00000096922	4.38834	7.00975	5.69759	-2.06038	30.6016	1.03112e-06	1.30639e-05
ENSMUSG00000115314	6.05734	6.47226	7.25434	-1.5158	30.5977	1.03307e-06	1.30803e-05
ENSMUSG00000108521	4.45778	4.80448	3.3961	-0.339792	30.5881	1.0379e-06	1.31332e-05
ENSMUSG00000097559	5.35943	6.76977	6.47633	-1.83044	30.5785	1.04275e-06	1.31863e-05
ENSMUSG00000026986	-2.21142	-2.00034	-1.83907	4.77643	30.5735	1.04528e-06	1.321e-05
ENSMUSG00000112756	6.34778	7.2157	7.43647	-1.19981	30.5659	1.04911e-06	1.32501e-05
ENSMUSG00000072591	6.59689	7.32658	7.29977	0.571831	30.5625	1.05087e-06	1.3264e-05
ENSMUSG00000113170	6.38021	6.90282	6.30007	-1.57297	30.5558	1.05429e-06	1.32988e-05
ENSMUSG00000034810	-2.42094	-1.07925	-0.891196	6.85671	30.5459	1.05934e-06	1.33541e-05
ENSMUSG00000034116	4.04021	3.97858	3.82416	5.29436	30.5448	1.05992e-06	1.33531e-05
ENSMUSG00000118269	4.42407	6.64646	7.03858	-1.82234	30.5191	1.07317e-06	1.35115e-05
ENSMUSG00000104088	5.53129	3.42381	3.47053	-1.48316	30.5166	1.07451e-06	1.35199e-05
ENSMUSG00000115252	7.10242	8.25379	7.31214	-0.679137	30.5083	1.07882e-06	1.35656e-05
ENSMUSG00000120100	6.51546	7.47189	6.89957	-1.22535	30.5078	1.07908e-06	1.35604e-05
ENSMUSG00000083816	5.65228	5.32236	4.55907	-0.300522	30.504	1.08106e-06	1.35767e-05
ENSMUSG00000009471	10.2522	10.83	8.81987	1.81676	30.4988	1.08381e-06	1.36028e-05
ENSMUSG00000029245	8.88617	6.82822	8.75368	1.35524	30.4957	1.08545e-06	1.36148e-05
ENSMUSG00000064325	-5.46617	-3.61963	-2.3053	2.26335	30.4922	1.08727e-06	1.36292e-05
ENSMUSG00000116645	4.95745	6.26891	6.81288	-1.93935	30.4621	1.10324e-06	1.38208e-05
ENSMUSG00000085072	6.54796	6.64976	6.8564	-1.45802	30.4589	1.10495e-06	1.38335e-05
ENSMUSG00000026090	5.09096	6.36929	5.39406	-1.25292	30.457	1.10595e-06	1.38375e-05
ENSMUSG00000031132	5.13021	6.75229	7.48148	-1.5336	30.4519	1.10872e-06	1.38635e-05
ENSMUSG00000058773	5.67344	4.18522	3.29124	1.25176	30.4451	1.11235e-06	1.39003e-05
ENSMUSG00000035863	-1.91324	-1.10843	-0.514274	5.83283	30.4388	1.11578e-06	1.39344e-05
ENSMUSG00000102721	4.68558	4.36417	3.78889	0.508722	30.437	1.11675e-06	1.39379e-05
ENSMUSG00000021939	1.47725	0.935911	0.722793	11.9126	30.4167	1.12781e-06	1.40672e-05
ENSMUSG00000019942	4.593	3.27214	2.57035	5.35032	30.4132	1.12971e-06	1.40822e-05
ENSMUSG00000114516	5.8886	7.18631	6.50273	-1.57347	30.4044	1.13453e-06	1.41334e-05
ENSMUSG00000029343	7.7402	6.18748	6.6671	-1.03566	30.3926	1.14103e-06	1.42056e-05
ENSMUSG00000020077	1.45338	-0.323323	-0.485419	8.61604	30.3832	1.14625e-06	1.42618e-05
ENSMUSG00000114907	7.12621	7.657	7.1447	-0.91927	30.3813	1.14728e-06	1.42658e-05
ENSMUSG00000023913	1.82886	1.05391	0.787858	7.45081	30.3796	1.14824e-06	1.42688e-05
ENSMUSG00000037095	-0.413685	-2.02784	-2.38689	6.85977	30.3694	1.15392e-06	1.43306e-05
ENSMUSG00000033316	5.57679	5.34596	5.0007	1.93447	30.365	1.1564e-06	1.43525e-05
ENSMUSG00000036751	0.72137	-0.950845	-1.01217	8.90619	30.3621	1.15801e-06	1.43636e-05
ENSMUSG00000057863	1.4389	-0.218475	-0.282358	7.99469	30.3534	1.16289e-06	1.44152e-05
ENSMUSG00000033389	-2.43567	-1.79083	-1.48525	4.63167	30.3434	1.16854e-06	1.44764e-05
ENSMUSG00000067613	7.00795	7.67283	6.97699	-0.990733	30.3329	1.17454e-06	1.45417e-05
ENSMUSG00000113003	4.8949	4.88161	5.02272	0.132215	30.3251	1.17898e-06	1.45876e-05
ENSMUSG00000062209	5.24188	7.4238	7.37995	-1.35183	30.3172	1.18348e-06	1.46343e-05
ENSMUSG00000113557	6.65993	5.57614	7.65869	-1.31599	30.3076	1.18903e-06	1.46939e-05
ENSMUSG00000027776	7.70828	8.3117	7.68606	-0.382546	30.3003	1.19324e-06	1.47369e-05
ENSMUSG00000101211	6.32316	6.617	6.84683	-1.53911	30.2972	1.19503e-06	1.47499e-05
ENSMUSG00000105719	5.68736	6.69696	7.17366	-1.57538	30.2937	1.19703e-06	1.47656e-05
ENSMUSG00000089849	6.62799	6.7568	6.07156	-1.56746	30.2903	1.19898e-06	1.47806e-05
ENSMUSG00000062169	1.43676	-0.00445798	-0.150593	7.19762	30.2834	1.20303e-06	1.48214e-05
ENSMUSG00000027834	4.28155	4.23839	5.32445	4.18312	30.2698	1.21097e-06	1.49101e-05
ENSMUSG00000021748	-1.1347	-1.35186	-1.466	7.42806	30.2553	1.21949e-06	1.50058e-05
ENSMUSG00000110269	4.49546	7.16365	6.22247	-1.87353	30.2508	1.22215e-06	1.50293e-05
ENSMUSG00000098076	5.89817	5.60085	6.03493	-0.468276	30.2485	1.22353e-06	1.5037e-05
ENSMUSG00000085977	7.04441	7.93751	6.93286	-0.893634	30.2434	1.22658e-06	1.50654e-05
ENSMUSG00000102760	7.38071	6.43704	5.28004	-1.38187	30.2306	1.23419e-06	1.51496e-05
ENSMUSG00000104351	7.56388	7.22707	7.00265	-0.88655	30.2285	1.23548e-06	1.51561e-05
ENSMUSG00000072919	5.76795	5.33408	5.46894	-0.73067	30.2135	1.24444e-06	1.52567e-05
ENSMUSG00000022860	8.10525	8.32273	9.84356	0.526429	30.2094	1.24696e-06	1.52784e-05
ENSMUSG00000032375	-2.87797	-2.14654	-1.89301	5.74072	30.1986	1.2535e-06	1.53491e-05
ENSMUSG00000108929	5.46286	5.14431	5.16568	-0.988035	30.1918	1.25759e-06	1.53898e-05
ENSMUSG00000043102	7.84807	7.69894	6.45622	-0.7148	30.1794	1.26519e-06	1.54734e-05
ENSMUSG00000102784	5.87923	7.36642	7.12467	-1.35341	30.1791	1.2654e-06	1.54665e-05
ENSMUSG00000120012	-1.5537	-3.04061	-3.20041	1.40244	30.1776	1.26627e-06	1.54678e-05
ENSMUSG00000035597	-2.21125	-1.41071	-1.56212	6.39133	30.1739	1.26856e-06	1.54862e-05
ENSMUSG00000023224	-2.18687	-1.25558	-0.890093	10.6419	30.1694	1.27136e-06	1.5511e-05
ENSMUSG00000045136	4.05205	3.68754	3.96194	4.4162	30.169	1.27159e-06	1.55045e-05
ENSMUSG00000097183	-2.18581	-1.47436	-1.30876	4.23842	30.1659	1.27351e-06	1.55185e-05
ENSMUSG00000025215	6.33784	6.55171	7.66122	-1.27425	30.1399	1.28962e-06	1.57052e-05
ENSMUSG00000024354	6.69633	7.25161	6.7455	-1.27602	30.1315	1.29489e-06	1.57599e-05
ENSMUSG00000115040	8.33062	7.43592	6.25905	-0.533536	30.1245	1.29928e-06	1.58037e-05
ENSMUSG00000108732	6.74733	6.99865	7.34451	-1.17439	30.1103	1.30824e-06	1.5903e-05
ENSMUSG00000026568	-0.704287	-1.68977	-1.67431	7.20289	30.086	1.32375e-06	1.60819e-05
ENSMUSG00000056427	-1.84831	-0.990466	-0.437051	5.90437	30.0827	1.32589e-06	1.60981e-05
ENSMUSG00000035456	-5.07578	-3.74478	-3.21017	2.23308	30.0751	1.33075e-06	1.61475e-05
ENSMUSG00000103163	6.58117	5.90232	6.13113	-1.75714	30.063	1.33857e-06	1.62325e-05
ENSMUSG00000026437	4.29125	5.47013	5.63524	2.12985	30.0616	1.33948e-06	1.62337e-05
ENSMUSG00000068962	4.33146	6.054	6.00265	-0.836462	30.0599	1.34058e-06	1.62372e-05
ENSMUSG00000035885	0.352334	-1.29736	-1.34647	8.9418	30.059	1.34119e-06	1.62348e-05
ENSMUSG00000023886	-1.69085	-0.259025	0.358278	7.9774	30.0589	1.34124e-06	1.62256e-05
ENSMUSG00000117840	6.75735	6.19441	3.94954	-1.84642	30.0449	1.35038e-06	1.63265e-05
ENSMUSG00000092540	5.41725	5.16445	4.19665	-1.16221	30.0388	1.35434e-06	1.63645e-05
ENSMUSG00000025020	6.0168	6.95974	5.8393	-0.641026	30.0296	1.36044e-06	1.64283e-05
ENSMUSG00000117571	4.97955	5.00775	4.63514	-1.31226	30.0231	1.36468e-06	1.64696e-05
ENSMUSG00000030592	5.79682	7.50443	6.74722	4.06077	30.0197	1.36698e-06	1.64875e-05
ENSMUSG00000026768	-2.20047	-0.920091	-0.29022	7.53359	30.0167	1.36892e-06	1.65009e-05
ENSMUSG00000036136	8.33342	8.28943	7.56191	-0.157308	30.0019	1.3788e-06	1.66101e-05
ENSMUSG00000001473	1.40493	0.912427	0.55968	8.42003	30.0004	1.37977e-06	1.66118e-05
ENSMUSG00000104443	7.16375	7.39993	7.2245	-0.963338	29.9987	1.38093e-06	1.66158e-05
ENSMUSG00000085684	6.65096	6.45538	6.44456	-1.56075	29.9946	1.38366e-06	1.66387e-05
ENSMUSG00000023473	6.02572	5.49582	5.43798	-0.569215	29.9943	1.3839e-06	1.66316e-05
ENSMUSG00000020950	8.26609	6.36272	6.33546	-0.729264	29.9927	1.38497e-06	1.66346e-05
ENSMUSG00000051590	4.64991	5.64202	5.0998	-0.432099	29.9911	1.386e-06	1.6637e-05
ENSMUSG00000098101	5.64427	7.1651	7.38388	-1.37734	29.9849	1.3902e-06	1.66775e-05
ENSMUSG00000110611	5.51728	6.94141	5.80813	-1.88142	29.9819	1.3922e-06	1.66914e-05
ENSMUSG00000087406	5.18437	6.7079	7.0322	-1.71151	29.9737	1.39772e-06	1.67476e-05
ENSMUSG00000046523	5.35934	4.65931	4.64965	-0.335674	29.9734	1.39798e-06	1.67408e-05
ENSMUSG00000085400	-6.51401	-4.28144	-3.36137	0.520937	29.923	1.43248e-06	1.71436e-05
ENSMUSG00000058099	3.33	3.24658	3.22987	6.1599	29.9155	1.4377e-06	1.7196e-05
ENSMUSG00000029632	0.166619	-1.45601	-1.42244	8.54895	29.9049	1.44513e-06	1.72745e-05
ENSMUSG00000050558	7.15488	7.42317	6.43581	0.585609	29.9022	1.44698e-06	1.72863e-05
ENSMUSG00000103882	5.39028	5.35356	4.90558	0.57858	29.9003	1.44832e-06	1.72921e-05
ENSMUSG00000048752	8.04945	5.07358	4.60757	-1.11196	29.8971	1.45058e-06	1.73087e-05
ENSMUSG00000039521	6.96123	8.25159	8.68634	-0.295002	29.8877	1.45718e-06	1.73772e-05
ENSMUSG00000036372	0.670715	-0.992865	-1.10103	7.89306	29.8823	1.461e-06	1.74125e-05
ENSMUSG00000020863	-1.29499	-1.28703	-1.54454	6.57854	29.8793	1.46311e-06	1.74273e-05
ENSMUSG00000017778	0.23335	-1.51155	-1.58971	8.21961	29.8753	1.46596e-06	1.74509e-05
ENSMUSG00000087095	6.08547	6.12674	5.77203	0.590302	29.8744	1.46663e-06	1.74484e-05
ENSMUSG00000031970	7.86253	7.38584	8.11514	-0.447935	29.8743	1.46667e-06	1.74387e-05
ENSMUSG00000046223	2.14937	1.07921	0.654657	6.79133	29.8684	1.47087e-06	1.74782e-05
ENSMUSG00000031286	5.34341	5.65582	6.00892	0.530212	29.8518	1.48278e-06	1.76093e-05
ENSMUSG00000034932	1.56333	-0.204079	-0.338374	6.5361	29.8478	1.48561e-06	1.76325e-05
ENSMUSG00000104912	6.97953	8.01325	7.88862	-0.653474	29.8475	1.48581e-06	1.76244e-05
ENSMUSG00000055839	1.22419	-0.620183	-0.670583	8.31664	29.8271	1.50057e-06	1.7789e-05
ENSMUSG00000061578	5.77211	7.85148	6.26343	-1.36428	29.8257	1.50163e-06	1.77912e-05
ENSMUSG00000040824	0.728343	-1.39048	-1.4386	6.48671	29.8256	1.50169e-06	1.77814e-05
ENSMUSG00000118400	6.78549	6.96244	6.17699	-1.43368	29.8144	1.50985e-06	1.78675e-05
ENSMUSG00000120384	6.73588	6.49382	5.40954	-1.67937	29.8081	1.51449e-06	1.79118e-05
ENSMUSG00000026674	-1.93887	-0.737115	-0.310163	7.24438	29.8031	1.51817e-06	1.79447e-05
ENSMUSG00000048163	2.73644	2.16846	2.14048	6.80777	29.8022	1.51877e-06	1.79413e-05
ENSMUSG00000021537	-1.3033	-1.60315	-1.52789	6.91379	29.8021	1.51884e-06	1.79316e-05
ENSMUSG00000075463	6.19277	5.67619	5.44595	-1.07033	29.7936	1.52514e-06	1.79954e-05
ENSMUSG00000042613	-1.93235	-1.21142	-1.15077	7.31103	29.7813	1.53427e-06	1.80925e-05
ENSMUSG00000045725	-3.11159	-3.78303	-2.99166	1.87857	29.7659	1.54571e-06	1.82168e-05
ENSMUSG00000035131	7.08572	7.71195	7.72313	3.34287	29.7629	1.54801e-06	1.82331e-05
ENSMUSG00000030745	4.52071	4.58566	4.6107	3.74206	29.7599	1.55019e-06	1.82481e-05
ENSMUSG00000095061	7.10411	6.81586	6.18212	-1.33436	29.7524	1.55586e-06	1.83041e-05
ENSMUSG00000023349	4.38904	4.20073	3.70349	6.49005	29.7412	1.5643e-06	1.83926e-05
ENSMUSG00000024124	6.90502	8.02665	7.47408	-0.783378	29.7382	1.56657e-06	1.84086e-05
ENSMUSG00000053062	-1.6505	-0.838357	-0.821448	7.3648	29.7381	1.56668e-06	1.83991e-05
ENSMUSG00000105742	7.16586	6.75981	7.2998	-1.08976	29.7358	1.56842e-06	1.84088e-05
ENSMUSG00000111685	5.53101	5.07005	5.29571	-1.50803	29.7241	1.57737e-06	1.85031e-05
ENSMUSG00000107094	8.12361	7.51079	7.29434	-0.499008	29.7137	1.58527e-06	1.85849e-05
ENSMUSG00000085975	5.75743	6.80932	6.70325	-1.67821	29.708	1.58972e-06	1.86261e-05
ENSMUSG00000029376	-1.71111	-2.51605	-2.49013	3.69755	29.6941	1.60042e-06	1.87406e-05
ENSMUSG00000121075	6.20253	5.93796	6.81556	-1.72059	29.6759	1.61457e-06	1.88952e-05
ENSMUSG00000025165	7.74088	7.96476	8.13379	-0.359444	29.6738	1.6162e-06	1.89033e-05
ENSMUSG00000020993	-1.2033	-1.17011	-1.08667	6.56911	29.6682	1.62061e-06	1.89439e-05
ENSMUSG00000078945	5.26726	4.36873	4.29089	3.74806	29.6668	1.62171e-06	1.89457e-05
ENSMUSG00000035674	0.332156	-1.41358	-1.4927	8.16744	29.6646	1.62341e-06	1.89545e-05
ENSMUSG00000027133	0.0486737	-1.58072	-1.58272	7.2903	29.6293	1.65142e-06	1.92704e-05
ENSMUSG00000116414	6.18294	7.34448	6.10556	-1.51831	29.6289	1.65174e-06	1.9263e-05
ENSMUSG00000070385	10.4397	10.7488	10.341	2.1224	29.6254	1.65452e-06	1.92842e-05
ENSMUSG00000040797	9.23179	8.45446	8.316	0.484462	29.6079	1.66865e-06	1.94376e-05
ENSMUSG00000023089	-0.435124	-1.70333	-1.56668	7.02733	29.5905	1.68272e-06	1.95902e-05
ENSMUSG00000054939	-4.82155	-3.90868	-3.79884	4.22548	29.5885	1.68441e-06	1.95985e-05
ENSMUSG00000068742	-2.04638	-1.1942	-1.11151	5.47392	29.5768	1.69392e-06	1.96977e-05
ENSMUSG00000082093	6.91266	6.90278	6.12058	-1.40873	29.576	1.6946e-06	1.96942e-05
ENSMUSG00000025451	-1.95749	-2.76691	-2.69655	5.03041	29.5725	1.69747e-06	1.97162e-05
ENSMUSG00000050222	-3.94718	-3.25337	-2.95539	2.00707	29.5619	1.70616e-06	1.98057e-05
ENSMUSG00000038932	7.49166	6.03675	5.53416	-1.3579	29.561	1.70697e-06	1.98036e-05
ENSMUSG00000076937	-6.07695	-3.78252	-5.80996	6.77092	29.5555	1.71146e-06	1.98443e-05
ENSMUSG00000114401	-4.06085	-4.59372	-5.27647	2.28261	29.5544	1.71237e-06	1.98434e-05
ENSMUSG00000028351	4.52995	6.68181	6.33217	0.584576	29.5489	1.71697e-06	1.98851e-05
ENSMUSG00000019966	-2.08004	-1.65357	-1.55372	6.51609	29.5482	1.71752e-06	1.988e-05
ENSMUSG00000120055	6.33462	6.45759	6.33755	-1.69764	29.5461	1.71931e-06	1.98893e-05
ENSMUSG00000027208	-2.19836	-1.46781	-1.1868	6.52684	29.546	1.71936e-06	1.98785e-05
ENSMUSG00000097823	7.02777	7.04821	6.93127	-1.1727	29.535	1.72854e-06	1.99732e-05
ENSMUSG00000093386	6.47946	6.65237	6.84046	-1.48368	29.5323	1.73081e-06	1.99878e-05
ENSMUSG00000097797	7.18469	6.61798	5.92885	-1.37846	29.5299	1.73283e-06	1.99997e-05
ENSMUSG00000034487	-2.22745	-1.26837	-0.962843	5.89668	29.5293	1.73336e-06	1.99944e-05
ENSMUSG00000041444	4.59658	5.68518	5.50889	2.46537	29.5203	1.74089e-06	2.00697e-05
ENSMUSG00000034829	6.29029	6.59358	6.43186	-1.65819	29.5135	1.74668e-06	2.01249e-05
ENSMUSG00000022586	5.36922	2.4114	2.46406	2.64052	29.4991	1.75887e-06	2.02537e-05
ENSMUSG00000059291	1.30118	-0.228902	-0.476597	7.75184	29.4792	1.77586e-06	2.04377e-05
ENSMUSG00000026727	-1.00312	-1.23749	-1.2404	7.86648	29.4627	1.79013e-06	2.05901e-05
ENSMUSG00000104501	4.40954	5.55329	6.92006	-2.11935	29.4601	1.79243e-06	2.06048e-05
ENSMUSG00000026994	7.68596	7.63493	7.49113	-0.635228	29.4562	1.79579e-06	2.06316e-05
ENSMUSG00000106676	7.8137	7.49037	7.23887	-0.668808	29.4438	1.80661e-06	2.07441e-05
ENSMUSG00000022026	7.79446	7.33997	5.30581	-0.946601	29.441	1.80904e-06	2.076e-05
ENSMUSG00000002058	-1.91777	-2.18491	-1.73607	5.02594	29.4312	1.81763e-06	2.08467e-05
ENSMUSG00000043085	6.87427	7.62865	7.19151	-0.999879	29.4281	1.82041e-06	2.08667e-05
ENSMUSG00000120328	4.91109	4.58333	4.70673	1.77892	29.4218	1.82595e-06	2.09183e-05
ENSMUSG00000081619	7.13785	6.13011	5.65049	-1.52483	29.42	1.82752e-06	2.09243e-05
ENSMUSG00000006333	1.1735	-0.249552	-0.432932	8.80031	29.4182	1.82915e-06	2.0931e-05
ENSMUSG00000028518	-3.66878	-3.02886	-2.64367	4.80494	29.3983	1.84679e-06	2.11209e-05
ENSMUSG00000069270	5.39149	4.52255	5.17808	1.01682	29.3914	1.85297e-06	2.11795e-05
ENSMUSG00000044544	5.78896	6.60226	7.1992	-1.56877	29.383	1.86055e-06	2.12541e-05
ENSMUSG00000033676	8.95914	6.9816	7.39556	-0.0652889	29.3737	1.86892e-06	2.13376e-05
ENSMUSG00000086637	7.33666	6.68334	4.87174	-1.38134	29.3703	1.87202e-06	2.13608e-05
ENSMUSG00000105929	6.18868	7.23899	6.40898	-1.50107	29.3593	1.88206e-06	2.14632e-05
ENSMUSG00000104263	7.08943	8.01798	7.71443	-0.673404	29.3564	1.88469e-06	2.1481e-05
ENSMUSG00000029030	-1.79314	-2.10652	-1.76489	6.98334	29.3514	1.88925e-06	2.15207e-05
ENSMUSG00000069540	5.85346	6.81414	7.06125	-1.54818	29.3505	1.89005e-06	2.15176e-05
ENSMUSG00000121071	6.67755	7.80617	7.68412	-0.860706	29.3491	1.89137e-06	2.15205e-05
ENSMUSG00000001128	1.76295	0.695944	0.867831	8.09928	29.3473	1.893e-06	2.15269e-05
ENSMUSG00000051439	3.18636	1.6282	1.18005	7.57928	29.3396	1.90004e-06	2.15947e-05
ENSMUSG00000044217	8.6101	7.86982	8.4572	0.077308	29.3291	1.90972e-06	2.16924e-05
ENSMUSG00000096606	-2.8372	-4.2003	-3.48787	2.92501	29.3186	1.91948e-06	2.1791e-05
ENSMUSG00000102549	7.87969	5.68949	6.17934	-1.07304	29.3112	1.92631e-06	2.18562e-05
ENSMUSG00000084884	7.03472	6.87546	6.74591	-1.25246	29.3066	1.93063e-06	2.18928e-05
ENSMUSG00000037432	4.47052	6.03265	5.87797	0.645942	29.3003	1.93657e-06	2.19478e-05
ENSMUSG00000104597	7.04671	7.95523	6.73597	-0.920065	29.2911	1.94515e-06	2.20326e-05
ENSMUSG00000027702	5.91141	6.26347	2.99654	-2.23931	29.2903	1.94595e-06	2.20292e-05
ENSMUSG00000116739	7.27074	5.37637	4.81288	-1.62771	29.28	1.95565e-06	2.21266e-05
ENSMUSG00000060404	6.42908	3.7407	2.00916	-1.42784	29.2756	1.95987e-06	2.21618e-05
ENSMUSG00000004415	6.46434	7.68069	7.23473	0.0898831	29.2749	1.96046e-06	2.21561e-05
ENSMUSG00000086416	8.06073	7.02099	6.56447	-0.73984	29.2728	1.96247e-06	2.21664e-05
ENSMUSG00000085085	6.91006	5.9663	6.317	-1.56494	29.2577	1.97687e-06	2.23164e-05
ENSMUSG00002076243	7.00515	6.38602	6.34162	-1.4453	29.2326	2.001e-06	2.25761e-05
ENSMUSG00000117509	6.3621	6.68593	6.85062	-1.51041	29.2265	2.00699e-06	2.2631e-05
ENSMUSG00000027907	1.1207	-0.425992	-0.548204	8.85546	29.2249	2.00851e-06	2.26355e-05
ENSMUSG00000083906	6.0133	4.85755	5.41307	-1.26095	29.2113	2.02179e-06	2.27723e-05
ENSMUSG00000025932	7.17302	5.93615	7.41627	2.63736	29.206	2.02695e-06	2.28176e-05
ENSMUSG00000032726	6.06963	7.6249	7.73559	-1.0311	29.1937	2.03911e-06	2.29417e-05
ENSMUSG00000021731	-1.36166	-2.49176	-2.62383	3.99726	29.189	2.04367e-06	2.29801e-05
ENSMUSG00000085655	-4.21926	-4.1626	-4.13868	1.79686	29.1836	2.04904e-06	2.30277e-05
ENSMUSG00000102157	5.25112	4.9671	5.43029	0.0709352	29.1742	2.05835e-06	2.31194e-05
ENSMUSG00000114761	7.05071	7.05525	6.78574	-1.194	29.1656	2.06701e-06	2.32036e-05
ENSMUSG00000078619	-1.78509	-1.93091	-1.97981	5.13509	29.1616	2.07102e-06	2.32357e-05
ENSMUSG00000087687	0.64859	-1.7728	-1.83871	5.78281	29.1589	2.07371e-06	2.32529e-05
ENSMUSG00000105526	7.87535	8.17279	7.86143	-0.324639	29.1387	2.09406e-06	2.3468e-05
ENSMUSG00000097746	5.49056	6.27422	6.28784	0.336271	29.1378	2.09502e-06	2.34656e-05
ENSMUSG00000107595	7.2781	7.49042	6.71355	-0.997819	29.1314	2.10147e-06	2.35248e-05
ENSMUSG00000023084	4.56329	6.43292	6.61587	-2.0179	29.1164	2.11674e-06	2.36826e-05
ENSMUSG00000006764	8.12898	7.4413	7.59499	-0.447354	29.0986	2.13505e-06	2.3874e-05
ENSMUSG00000048022	6.72267	7.21068	8.04692	-0.885427	29.0927	2.14124e-06	2.393e-05
ENSMUSG00000073940	-0.573375	-1.5759	-3.30409	8.70391	29.083	2.15127e-06	2.40287e-05
ENSMUSG00000100815	6.23352	7.26957	7.69576	-1.12091	29.0741	2.16056e-06	2.41191e-05
ENSMUSG00000107458	5.3869	6.24081	6.28182	-2.03173	29.066	2.16901e-06	2.42e-05
ENSMUSG00000085295	5.65775	4.56472	3.30466	1.98758	29.0557	2.17983e-06	2.43072e-05
ENSMUSG00000083209	8.0543	7.61461	7.05672	-0.550692	29.0439	2.1924e-06	2.44338e-05
ENSMUSG00000105695	6.28854	7.16008	7.15027	-1.32054	29.0382	2.19846e-06	2.44877e-05
ENSMUSG00000085334	-2.21811	-2.83496	-2.97717	2.53233	29.0333	2.20359e-06	2.45312e-05
ENSMUSG00000105870	7.1821	6.8018	5.40697	-1.39421	29.0314	2.20566e-06	2.45407e-05
ENSMUSG00000006720	6.17807	6.75233	7.0104	-0.432551	29.0291	2.20817e-06	2.4555e-05
ENSMUSG00000025492	0.762078	-0.8943	-0.863641	10.9732	29.0237	2.21385e-06	2.46046e-05
ENSMUSG00000104515	6.79664	7.28708	7.14586	-1.13916	29.0035	2.23559e-06	2.48325e-05
ENSMUSG00000060913	7.8956	9.12002	7.78745	0.0186773	28.9991	2.24045e-06	2.48727e-05
ENSMUSG00000114370	5.72522	5.50884	5.09009	-0.130021	28.9979	2.24166e-06	2.48724e-05
ENSMUSG00000103313	6.44177	5.64297	4.56117	-0.456491	28.9946	2.24524e-06	2.48983e-05
ENSMUSG00000092335	4.83997	6.13437	5.97628	-0.520966	28.9846	2.25614e-06	2.50054e-05
ENSMUSG00000038007	-2.00298	-2.17596	-2.04398	5.11759	28.9823	2.25874e-06	2.50205e-05
ENSMUSG00000093587	6.83145	7.16385	7.15307	-1.16019	28.9516	2.29251e-06	2.53805e-05
ENSMUSG00000117114	5.13449	4.38059	4.2518	-1.4374	28.9451	2.29974e-06	2.54466e-05
ENSMUSG00000032899	4.16623	4.44299	5.06179	-0.374922	28.9421	2.30306e-06	2.54693e-05
ENSMUSG00000104064	7.71028	6.92242	6.89863	-0.904062	28.9409	2.30437e-06	2.54698e-05
ENSMUSG00000107567	5.20515	7.31418	7.16641	-1.46805	28.9393	2.30622e-06	2.54762e-05
ENSMUSG00000030647	0.0606799	-1.51648	-1.52979	7.25249	28.9366	2.30917e-06	2.54947e-05
ENSMUSG00000049303	4.63677	4.34378	4.75179	0.918601	28.9294	2.31729e-06	2.55704e-05
ENSMUSG00000051456	8.83851	9.72853	8.44624	0.717348	28.9169	2.33127e-06	2.57105e-05
ENSMUSG00000008496	3.57692	2.64134	2.78085	2.80615	28.9024	2.34773e-06	2.58779e-05
ENSMUSG00000085925	4.82298	5.37484	3.96169	0.31592	28.8985	2.35214e-06	2.59122e-05
ENSMUSG00000050856	0.251185	-1.56277	-1.62177	6.79183	28.8889	2.36313e-06	2.6019e-05
ENSMUSG00000062382	1.95299	0.533783	0.232851	5.40464	28.8282	2.43355e-06	2.67797e-05
ENSMUSG00000023960	-1.96903	-1.68086	-0.991841	6.05646	28.8277	2.43416e-06	2.67718e-05
ENSMUSG00000038679	2.29645	2.72484	2.72078	5.7203	28.823	2.43966e-06	2.68175e-05
ENSMUSG00000060639	5.33209	3.56442	3.76593	2.96356	28.8227	2.43996e-06	2.68062e-05
ENSMUSG00000036904	-3.05101	-2.27698	-1.9745	4.17349	28.8175	2.44611e-06	2.68591e-05
ENSMUSG00000109119	7.19509	7.5765	7.75328	-0.763056	28.798	2.46934e-06	2.70993e-05
ENSMUSG00000097203	7.30239	6.80003	5.03888	-1.36489	28.7965	2.47108e-06	2.71036e-05
ENSMUSG00000044309	6.94028	7.71642	8.56615	-0.497414	28.7733	2.49905e-06	2.73954e-05
ENSMUSG00000120911	7.30481	5.81682	4.99407	-1.5397	28.7606	2.51445e-06	2.75493e-05
ENSMUSG00000107794	6.69302	7.82735	7.50292	-0.902673	28.7543	2.52214e-06	2.76185e-05
ENSMUSG00000031320	0.990533	-0.379085	-0.540735	8.82381	28.746	2.53223e-06	2.77138e-05
ENSMUSG00000113216	4.97238	5.72853	5.64197	-0.221171	28.7383	2.54165e-06	2.78018e-05
ENSMUSG00000026249	0.82756	1.80421	2.53809	8.52059	28.7374	2.54281e-06	2.77994e-05
ENSMUSG00000039813	4.5979	5.23051	4.42057	1.11345	28.7302	2.55167e-06	2.78811e-05
ENSMUSG00000113076	6.70561	7.41324	6.88275	-1.19316	28.7163	2.56892e-06	2.80543e-05
ENSMUSG00000105528	6.23207	7.27416	7.75677	-1.09679	28.7033	2.58507e-06	2.82153e-05
ENSMUSG00000104801	6.01834	7.93427	7.04788	-1.12507	28.6916	2.59972e-06	2.83598e-05
ENSMUSG00000029380	4.38214	3.88731	3.55822	5.32798	28.6755	2.62005e-06	2.85661e-05
ENSMUSG00000102837	6.61568	7.33692	7.37542	-1.11585	28.6665	2.63154e-06	2.86757e-05
ENSMUSG00000064368	0.00795172	-1.4719	-1.7219	9.00511	28.6622	2.63699e-06	2.87196e-05
ENSMUSG00000029648	-1.31827	-1.17649	-1.16508	6.26827	28.6612	2.63829e-06	2.87182e-05
ENSMUSG00000039057	4.91388	5.68913	5.52411	0.304687	28.6609	2.63864e-06	2.87064e-05
ENSMUSG00000081643	3.34801	2.65499	1.75517	-1.34989	28.637	2.66935e-06	2.90248e-05
ENSMUSG00000039706	-2.73315	-1.9198	-1.81205	5.64175	28.631	2.67708e-06	2.90931e-05
ENSMUSG00000058743	5.71342	6.23978	6.02086	-2.00979	28.6288	2.67989e-06	2.91079e-05
ENSMUSG00000110928	7.9231	5.24014	4.94662	-1.18588	28.6286	2.68016e-06	2.90952e-05
ENSMUSG00000030247	-1.86426	-0.986293	-1.01787	6.39831	28.6084	2.70648e-06	2.9365e-05
ENSMUSG00000004892	7.73205	6.50761	7.1144	-0.915678	28.6049	2.71107e-06	2.93989e-05
ENSMUSG00000020681	-1.69594	-0.384234	0.0984961	6.93731	28.589	2.73205e-06	2.96105e-05
ENSMUSG00002076724	6.68346	6.54715	7.08101	-1.37146	28.5826	2.74044e-06	2.96853e-05
ENSMUSG00000106798	5.59299	7.26785	6.47618	-1.61143	28.5722	2.75434e-06	2.98198e-05
ENSMUSG00000092116	2.17891	-0.266978	-0.624597	-0.405603	28.5595	2.77128e-06	2.99872e-05
ENSMUSG00000086484	6.03142	7.09669	7.50627	-1.28001	28.5489	2.78552e-06	3.0125e-05
ENSMUSG00000022144	8.22137	8.14659	7.28858	-0.296025	28.5412	2.79583e-06	3.02202e-05
ENSMUSG00000020411	-4.78793	-3.76343	-3.57813	2.61397	28.5366	2.80217e-06	3.02724e-05
ENSMUSG00000113334	6.65768	6.73222	7.18419	-1.31166	28.5329	2.80719e-06	3.03104e-05
ENSMUSG00000018893	8.52261	10.5311	9.38457	4.00402	28.514	2.83298e-06	3.05724e-05
ENSMUSG00000115620	6.95427	7.24556	5.84725	-1.32882	28.5057	2.84434e-06	3.06786e-05
ENSMUSG00000109434	6.57347	7.11186	7.35648	-1.19462	28.4985	2.85425e-06	3.0769e-05
ENSMUSG00000105818	6.50191	6.34466	7.43604	-1.3523	28.4869	2.87031e-06	3.09254e-05
ENSMUSG00000029614	1.36749	-0.0168909	-0.361475	7.50391	28.4841	2.87421e-06	3.09509e-05
ENSMUSG00000030865	-3.24494	-2.18268	-1.16659	4.12899	28.4837	2.87469e-06	3.09394e-05
ENSMUSG00000049093	4.56639	6.0749	6.65219	-1.0597	28.4723	2.89055e-06	3.10936e-05
ENSMUSG00000112290	8.02689	6.47327	5.26848	-0.968062	28.4648	2.90115e-06	3.11908e-05
ENSMUSG00000121168	7.59216	6.58605	5.24906	-1.22796	28.4616	2.90568e-06	3.12228e-05
ENSMUSG00000103146	7.87131	6.40129	6.48546	-0.966682	28.4567	2.91244e-06	3.12788e-05
ENSMUSG00000017969	1.9655	2.06631	2.13952	6.68564	28.4455	2.92833e-06	3.14326e-05
ENSMUSG00000111808	6.04961	7.1885	6.74065	-1.48002	28.4446	2.92959e-06	3.14294e-05
ENSMUSG00000020376	-0.695964	-2.06867	-2.06479	6.60541	28.435	2.94325e-06	3.15591e-05
ENSMUSG00000103170	4.73823	6.92542	6.44422	-1.88381	28.4324	2.94687e-06	3.1581e-05
ENSMUSG00000109568	6.1082	7.05566	7.468	-1.28888	28.4321	2.94741e-06	3.157e-05
ENSMUSG00000112900	7.49787	6.48374	6.85277	-1.08928	28.4297	2.95072e-06	3.15886e-05
ENSMUSG00000062866	-1.81642	-1.39851	-1.2421	6.55345	28.4218	2.96206e-06	3.16931e-05
ENSMUSG00000028224	-1.67426	-1.50394	-1.41859	5.44811	28.4179	2.96763e-06	3.17357e-05
ENSMUSG00000029211	4.85198	6.6968	7.13829	-1.72078	28.411	2.97763e-06	3.18258e-05
ENSMUSG00000109739	6.12913	6.91369	7.37788	-1.35314	28.4047	2.98668e-06	3.19056e-05
ENSMUSG00000003644	3.45994	3.53038	3.6182	4.82993	28.4032	2.9889e-06	3.19123e-05
ENSMUSG00000070424	7.98217	9.18896	8.78574	0.304868	28.4027	2.9896e-06	3.19028e-05
ENSMUSG00000087131	3.11739	6.18834	6.71126	-2.17141	28.3924	3.00451e-06	3.20449e-05
ENSMUSG00000041426	-1.41789	-1.75184	-2.09143	5.33023	28.3849	3.01544e-06	3.21444e-05
ENSMUSG00000107846	7.45716	6.2335	6.0699	-1.28262	28.3807	3.02147e-06	3.21917e-05
ENSMUSG00000042747	1.22437	-0.306518	-0.474256	7.65187	28.3616	3.04954e-06	3.24735e-05
ENSMUSG00000062077	8.32236	10.2911	9.46497	1.0628	28.3569	3.05645e-06	3.25298e-05
ENSMUSG00000108763	5.81947	6.52974	6.47252	-1.80079	28.348	3.06963e-06	3.26528e-05
ENSMUSG00000087289	7.09912	6.94358	6.61368	-1.23605	28.3249	3.10412e-06	3.30022e-05
ENSMUSG00000111905	5.67043	6.13764	6.64875	-1.88144	28.3208	3.11029e-06	3.30503e-05
ENSMUSG00000079235	5.98582	7.24653	7.29181	-1.31993	28.3178	3.1149e-06	3.30818e-05
ENSMUSG00000121456	7.07996	5.88385	6.93149	-1.35584	28.3161	3.11733e-06	3.30902e-05
ENSMUSG00000041828	-3.15169	-1.83423	-1.31138	7.21376	28.3086	3.12875e-06	3.31939e-05
ENSMUSG00000109953	6.10468	6.51369	6.37539	-1.75102	28.297	3.14625e-06	3.33618e-05
ENSMUSG00000031870	5.89242	7.0732	7.92034	-1.14715	28.2922	3.15359e-06	3.34221e-05
ENSMUSG00000039145	3.75901	3.79543	4.07471	4.71454	28.2899	3.15717e-06	3.34424e-05
ENSMUSG00000102875	6.93857	6.47165	6.05126	-1.5094	28.288	3.16003e-06	3.3455e-05
ENSMUSG00000045008	5.03122	6.12509	6.19347	-0.605452	28.277	3.1768e-06	3.36149e-05
ENSMUSG00000021996	1.15466	-0.114111	-0.388431	7.9437	28.2695	3.18837e-06	3.37195e-05
ENSMUSG00000030217	-3.20266	-1.44463	-0.975285	4.87243	28.262	3.19997e-06	3.38244e-05
ENSMUSG00000050944	5.45673	6.51426	6.06604	-0.974626	28.2576	3.20684e-06	3.38792e-05
ENSMUSG00000104990	5.21807	5.79369	6.24004	-0.596897	28.238	3.2374e-06	3.41841e-05
ENSMUSG00000074136	5.64719	4.28794	4.8806	-1.66805	28.2306	3.24898e-06	3.42883e-05
ENSMUSG00000078794	-2.55011	-2.51219	-2.10334	4.22603	28.2283	3.25255e-06	3.4308e-05
ENSMUSG00000119992	6.7288	7.33872	7.31776	-1.09967	28.2279	3.25315e-06	3.42963e-05
ENSMUSG00000020583	6.00606	6.4917	6.9951	1.00325	28.2247	3.25822e-06	3.43317e-05
ENSMUSG00000045027	7.94358	5.61824	3.81319	-1.1848	28.2191	3.26712e-06	3.44075e-05
ENSMUSG00000055775	9.32233	10.2678	8.14953	4.64073	28.2074	3.28563e-06	3.45843e-05
ENSMUSG00000042541	0.8708	-0.810113	-0.930419	8.4341	28.2013	3.29532e-06	3.46681e-05
ENSMUSG00000108234	7.04447	6.82862	6.71452	-1.26317	28.1986	3.29964e-06	3.46954e-05
ENSMUSG00000106565	5.94516	6.35757	6.2675	-1.85933	28.1879	3.31668e-06	3.48564e-05
ENSMUSG00000086638	5.99531	6.36973	6.4973	-1.78694	28.1858	3.3201e-06	3.48741e-05
ENSMUSG00000056602	-1.75973	-1.27744	-1.17866	5.52487	28.1851	3.32118e-06	3.48672e-05
ENSMUSG00000085887	7.15189	7.51568	7.45756	-0.877508	28.1834	3.32394e-06	3.4878e-05
ENSMUSG00000089713	6.4814	6.83976	7.76735	-1.13937	28.1825	3.32534e-06	3.48744e-05
ENSMUSG00000036781	0.989633	-0.643564	-0.806141	8.39826	28.1821	3.32597e-06	3.48628e-05
ENSMUSG00000101636	6.68617	7.74391	7.05048	-1.04814	28.1811	3.32765e-06	3.48623e-05
ENSMUSG00000100130	6.82659	6.3451	7.29745	-1.29246	28.166	3.35207e-06	3.50998e-05
ENSMUSG00000114053	6.53431	6.67589	7.27964	-1.33337	28.1598	3.3621e-06	3.51865e-05
ENSMUSG00000102401	6.66321	7.24946	7.06038	-1.21422	28.1529	3.37329e-06	3.52852e-05
ENSMUSG00000062997	0.701412	-1.0201	-1.23413	7.3113	28.1485	3.38049e-06	3.53421e-05
ENSMUSG00000120079	5.37444	6.80788	6.67445	-1.76219	28.1465	3.3837e-06	3.53572e-05
ENSMUSG00000040808	6.75535	6.19475	5.99525	-1.65411	28.141	3.39279e-06	3.54339e-05
ENSMUSG00000031962	7.2458	7.09512	5.79285	1.75292	28.1082	3.44701e-06	3.59814e-05
ENSMUSG00000038402	6.17872	5.24196	5.23091	-0.540363	28.103	3.45565e-06	3.60529e-05
ENSMUSG00000103591	4.4198	4.90485	4.53059	0.620911	28.0894	3.4784e-06	3.62714e-05
ENSMUSG00000102419	6.96564	7.31833	7.55786	-0.962581	28.0876	3.48151e-06	3.6285e-05
ENSMUSG00000038650	1.71898	1.00928	0.897053	7.77118	28.0835	3.48841e-06	3.63381e-05
ENSMUSG00000064065	4.56112	5.29223	5.68263	1.36707	28.0797	3.49482e-06	3.6386e-05
ENSMUSG00000103984	5.67572	7.19361	6.6607	-0.459158	28.0626	3.52385e-06	3.66692e-05
ENSMUSG00000090733	0.506459	-1.17104	-1.2063	9.02352	28.0544	3.53773e-06	3.67946e-05
ENSMUSG00000117372	7.28135	6.96102	6.76149	-1.12563	28.0503	3.54479e-06	3.6849e-05
ENSMUSG00000028834	10.386	11.4607	10.4627	2.40066	28.041	3.5608e-06	3.69962e-05
ENSMUSG00000085664	6.81523	6.8667	7.05298	-1.26413	28.0384	3.56525e-06	3.70234e-05
ENSMUSG00000026950	6.68553	8.31947	7.48945	7.7365	28.0335	3.57362e-06	3.70911e-05
ENSMUSG00000025777	10.8908	7.57579	10.5181	1.96621	28.0334	3.57387e-06	3.70745e-05
ENSMUSG00000105726	6.10396	7.26876	5.90285	-0.533376	28.0254	3.5878e-06	3.71998e-05
ENSMUSG00000116696	4.944	6.84703	4.79179	-2.17291	28.0188	3.59916e-06	3.72983e-05
ENSMUSG00000108108	6.3017	6.57618	6.66735	-1.60306	28.0131	3.60906e-06	3.73817e-05
ENSMUSG00000029094	-1.72072	-0.792034	-0.612388	6.90389	28.0081	3.61777e-06	3.74526e-05
ENSMUSG00000007122	6.91943	7.83412	7.59741	5.36728	27.9952	3.64051e-06	3.76686e-05
ENSMUSG00000028756	-2.07793	-1.48801	-0.677289	6.20032	27.9952	3.64055e-06	3.76496e-05
ENSMUSG00000092591	5.34722	6.74641	7.20208	-1.61424	27.9919	3.64634e-06	3.76901e-05
ENSMUSG00000052776	3.51059	2.68326	2.15428	5.87855	27.9884	3.65244e-06	3.77338e-05
ENSMUSG00000106590	6.35256	7.00046	6.96776	-1.39962	27.9879	3.65339e-06	3.77242e-05
ENSMUSG00000104093	6.24137	6.74504	7.12632	-1.45	27.9876	3.65387e-06	3.77098e-05
ENSMUSG00000052221	6.52981	7.38229	7.05194	-1.21485	27.9725	3.68058e-06	3.79659e-05
ENSMUSG00000038387	-1.25937	-1.70265	-1.11886	7.27782	27.9706	3.68409e-06	3.79826e-05
ENSMUSG00000022449	4.68571	5.38536	5.4381	1.61465	27.9681	3.68838e-06	3.80074e-05
ENSMUSG00000018570	5.29739	6.23347	6.05689	0.177846	27.9549	3.71203e-06	3.82314e-05
ENSMUSG00000081809	5.50174	4.36241	4.53982	-1.78485	27.9428	3.73382e-06	3.84362e-05
ENSMUSG00000062380	6.43063	4.16368	6.07312	5.73572	27.9417	3.73577e-06	3.84366e-05
ENSMUSG00000026251	7.75929	10.0327	6.82552	2.23941	27.9404	3.73816e-06	3.84415e-05
ENSMUSG00000026241	6.40879	6.99619	6.37658	1.40414	27.9383	3.742e-06	3.84613e-05
ENSMUSG00000099773	5.91557	5.67067	5.70756	-2.13704	27.9343	3.74918e-06	3.85154e-05
ENSMUSG00000086401	6.25028	6.92285	6.67713	-1.52536	27.9285	3.75978e-06	3.86045e-05
ENSMUSG00000079523	1.14416	-0.192259	-0.421907	7.34857	27.9269	3.76272e-06	3.8615e-05
ENSMUSG00000056501	-0.158741	-3.51273	-3.74971	4.41781	27.9257	3.76477e-06	3.86163e-05
ENSMUSG00000005087	2.5351	2.20483	1.87774	8.57219	27.9234	3.76909e-06	3.86408e-05
ENSMUSG00000009927	0.514526	-1.0727	-1.10471	8.30947	27.9112	3.79122e-06	3.8848e-05
ENSMUSG00000091313	7.3348	6.50935	7.16888	-1.09699	27.9041	3.80441e-06	3.89632e-05
ENSMUSG00000032199	-1.67816	-1.72159	-1.20152	6.74682	27.8527	3.89994e-06	3.99212e-05
ENSMUSG00000025270	-1.72136	-0.827826	-2.56086	6.4645	27.8451	3.91439e-06	4.00487e-05
ENSMUSG00000021476	-3.15808	-2.91369	-2.49216	5.35611	27.8356	3.93243e-06	4.02129e-05
ENSMUSG00000055612	4.79896	4.38868	3.95698	2.79135	27.8317	3.9398e-06	4.02677e-05
ENSMUSG00000117037	6.6768	6.87182	6.97051	-1.33241	27.8314	3.94044e-06	4.02538e-05
ENSMUSG00000038393	-1.1959	-1.06992	-0.762136	8.45409	27.8274	3.94789e-06	4.03094e-05
ENSMUSG00000061780	-1.96445	-2.23439	-2.32669	10.7554	27.825	3.9526e-06	4.0337e-05
ENSMUSG00000016458	5.79719	5.18102	4.79772	-0.879837	27.8219	3.95844e-06	4.03761e-05
ENSMUSG00000054091	-0.248684	-1.62918	-1.61509	7.4809	27.8194	3.96334e-06	4.04055e-05
ENSMUSG00000078952	6.89583	3.42554	3.25128	-0.45047	27.8159	3.96992e-06	4.04521e-05
ENSMUSG00000042198	-0.531165	-2.01534	-1.99147	5.20557	27.8074	3.98632e-06	4.05987e-05
ENSMUSG00000059534	0.572463	-1.2272	-1.19693	7.96372	27.8	4.00067e-06	4.07242e-05
ENSMUSG00000058070	-2.00163	-0.989094	-0.714672	6.94584	27.7982	4.00408e-06	4.07382e-05
ENSMUSG00000087307	6.36758	6.49372	5.57361	-1.81106	27.7916	4.01679e-06	4.08469e-05
ENSMUSG00000020182	7.86003	3.77985	6.76726	4.03906	27.7905	4.01901e-06	4.08487e-05
ENSMUSG00000089665	-1.14818	-2.85131	-3.10242	4.53038	27.7667	4.06543e-06	4.12996e-05
ENSMUSG00000082279	4.65251	4.76983	5.09126	-1.39162	27.7445	4.10926e-06	4.17238e-05
ENSMUSG00000037960	1.60982	-0.373396	-0.463794	7.20122	27.7285	4.14123e-06	4.20273e-05
ENSMUSG00000035923	8.47126	10.2683	7.81149	3.43864	27.7266	4.145e-06	4.20442e-05
ENSMUSG00000022490	-2.69965	-2.96073	-2.49875	3.83417	27.7167	4.16493e-06	4.22251e-05
ENSMUSG00000120842	4.36941	6.04996	5.7235	-1.42918	27.7133	4.17166e-06	4.2272e-05
ENSMUSG00000111398	3.99914	7.10306	7.12845	-1.6755	27.7092	4.18009e-06	4.2336e-05
ENSMUSG00000018341	6.45365	7.75168	7.32125	-1.03801	27.7057	4.18711e-06	4.23858e-05
ENSMUSG00000104547	5.74146	7.12807	7.08263	-0.392228	27.6993	4.20001e-06	4.2495e-05
ENSMUSG00000028392	8.62921	8.5724	8.96314	0.381941	27.6985	4.20159e-06	4.24896e-05
ENSMUSG00000028644	7.38156	6.65069	6.72346	-1.15047	27.6906	4.21776e-06	4.26317e-05
ENSMUSG00000026748	1.35825	2.8954	3.10535	6.72695	27.6824	4.23443e-06	4.27786e-05
ENSMUSG00000030156	5.34628	5.23568	5.22873	2.25539	27.6807	4.23791e-06	4.27922e-05
ENSMUSG00000083677	6.30207	6.5298	6.68179	-1.61054	27.6638	4.27279e-06	4.31227e-05
ENSMUSG00000026822	4.01725	1.10546	-0.465328	6.31788	27.6565	4.28788e-06	4.32533e-05
ENSMUSG00000074001	8.74796	8.22512	7.79142	2.70412	27.6521	4.29702e-06	4.33238e-05
ENSMUSG00000061477	0.940127	-0.603516	-0.811699	7.78829	27.6312	4.3405e-06	4.37403e-05
ENSMUSG00000024678	-1.77982	-1.66982	-1.32625	6.67307	27.6295	4.344e-06	4.37535e-05
ENSMUSG00000046093	9.45072	5.91112	9.80483	0.817793	27.6247	4.35408e-06	4.38331e-05
ENSMUSG00000063229	1.27345	0.535975	0.414354	10.0464	27.6234	4.35689e-06	4.38394e-05
ENSMUSG00000035615	6.02369	5.76365	7.12724	-0.00799157	27.6173	4.36981e-06	4.39474e-05
[truncated: 18,096 more rows]

## Sheet: Data Set S2
Data Set S2. Differential gene expression analysis between Early and Late time points in the Mono/Macro-1 cluster.
gene	p_val	avg_log2FC	pct.1	pct.2	p_val_adj
Igkc	5.59e-254	1.12898	0.811	0.279	1.8e-249
Dcn	1.79e-216	1.10124	0.89	0.493	5.77e-212
Cd74	2.06e-186	1.52413	0.986	0.774	6.64e-182
H2-Aa	1.65e-181	1.49153	0.959	0.617	5.32e-177
H2-Eb1	4.03e-177	1.47209	0.946	0.584	1.3e-172
Spp1	1.86e-176	-2.25011	0.482	0.876	5.99e-172
Tnfaip6	2.29e-172	0.838277	0.73	0.285	7.4e-168
H2-Ab1	4.37e-164	1.35341	0.961	0.638	1.41e-159
Mgl2	1.73e-161	1.53151	0.419	0.046	5.6e-157
Hspb1	5.76e-159	1.50839	0.965	0.795	1.86e-154
Sqstm1	9.34e-133	1.06018	0.975	0.91	3.02e-128
Dnajb1	1.04e-132	1.3923	0.964	0.773	3.36e-128
Cd81	7.53e-131	0.964102	0.75	0.41	2.43e-126
Ptx3	3.31e-126	0.666218	0.504	0.142	1.07e-121
Hsp90ab1	5.24e-125	1.09376	0.997	0.993	1.69e-120
Ms4a6d	7.81e-124	-0.890316	0.718	0.887	2.52e-119
Hsp90aa1	5.64e-115	1.67038	0.996	0.984	1.82e-110
Tyrobp	3.49e-111	-0.598728	0.941	0.982	1.13e-106
H2-Q6	9.1e-109	0.678897	0.44	0.116	2.94e-104
Igha	5.86e-107	0.45677	0.374	0.072	1.89e-102
Hsph1	8.75e-107	1.72069	0.933	0.749	2.83e-102
Bag3	4.81e-106	1.57089	0.829	0.577	1.55e-101
Lgals1	7.01e-102	-0.845628	0.865	0.959	2.26e-97
Peli1	7.64e-102	1.34266	0.843	0.677	2.47e-97
Apoc2	3.15e-100	-0.716544	0.198	0.548	1.02e-95
Trem2	4.45e-100	-0.900235	0.589	0.81	1.44e-95
Dnaja1	5.63e-99	1.40858	0.954	0.901	1.82e-94
Hspd1	8.99e-99	1.71211	0.89	0.744	2.9e-94
H3f3a	8.18e-97	-0.482087	0.974	0.988	2.64e-92
Arpc3	8.82e-95	-0.508618	0.919	0.959	2.85e-90
Col1a1	9.29e-93	-0.70471	0.796	0.943	3e-88
Dpt	1.49e-90	0.513018	0.47	0.16	4.81e-86
mt-Co3	6.51e-90	-0.46646	0.999	0.999	2.1e-85
Serping1	3.03e-87	0.484496	0.452	0.153	9.78e-83
Lyz2	4.81e-87	-0.840054	0.99	0.998	1.55e-82
Hmox1	9.61e-87	1.12956	0.971	0.9	3.1e-82
Rpl19	7.73e-85	-0.432791	0.975	0.992	2.5e-80
Has1	1.14e-83	0.375566	0.304	0.059	3.69e-79
Cyba	1.36e-81	-0.542043	0.938	0.972	4.4e-77
Cox4i1	3.01e-79	-0.445657	0.932	0.97	9.72e-75
Hspa5	4.22e-79	0.663644	0.969	0.933	1.36e-74
Sem1	1.21e-78	-0.439024	0.909	0.959	3.91e-74
Cd300c2	7.09e-78	-0.62134	0.743	0.881	2.29e-73
Oasl1	1.32e-77	1.46062	0.664	0.397	4.25e-73
Hspa8	1.69e-77	0.752434	0.999	0.999	5.45e-73
Rps10	6.03e-77	-0.454374	0.969	0.986	1.95e-72
Gapdh	1.37e-76	-0.706953	0.868	0.942	4.44e-72
Pkm	4.26e-76	-0.728095	0.814	0.911	1.37e-71
Prdx5	4.3e-76	-0.640845	0.764	0.89	1.39e-71
Rpl9	1.21e-75	-0.487359	0.949	0.977	3.91e-71
Nfkb1	1.87e-75	0.804048	0.91	0.819	6.04e-71
Thbs1	4.64e-75	-1.11513	0.496	0.761	1.5e-70
Hbb-bt	1.22e-74	-0.742798	0.003	0.203	3.94e-70
Creb5	1.15e-73	0.936468	0.68	0.448	3.72e-69
Clec3b	4.17e-73	0.326251	0.24	0.034	1.35e-68
Atp5e	2.12e-72	-0.480301	0.888	0.96	6.83e-68
Rplp0	2.36e-72	-0.508371	0.968	0.99	7.61e-68
Kdm6b	4.47e-72	0.761421	0.94	0.834	1.44e-67
S100a4	1.38e-71	-0.930336	0.605	0.853	4.46e-67
Msrb1	1.87e-70	-0.602918	0.5	0.754	6.03e-66
Mt2	2.71e-70	0.716833	0.766	0.49	8.76e-66
Rbm3	1.33e-69	-0.555119	0.858	0.919	4.28e-65
Arg1	2.85e-69	-1.18667	0.054	0.289	9.21e-65
C3	6.5e-68	0.595851	0.873	0.625	2.1e-63
Nme2	1.08e-67	-0.493762	0.907	0.956	3.48e-63
Gas2l3	2.07e-66	0.765019	0.776	0.603	6.7e-62
Clic4	2.24e-66	0.741478	0.922	0.867	7.24e-62
S100a8	2.27e-66	-1.29449	0.158	0.427	7.33e-62
Jund	2.47e-66	0.935307	0.982	0.956	7.97e-62
mt-Co2	7.95e-66	-0.365838	0.996	0.997	2.57e-61
Fnip1	3.69e-65	0.662796	0.893	0.782	1.19e-60
H2-DMa	1.01e-64	0.662682	0.763	0.569	3.25e-60
Cox8a	1.74e-64	-0.44207	0.88	0.934	5.61e-60
Fcer1g	3.56e-64	-0.391551	0.966	0.985	1.15e-59
Rps19	5.29e-64	-0.421997	0.971	0.989	1.71e-59
Slamf7	6.8e-64	0.77844	0.732	0.522	2.2e-59
Prdx6	2.46e-63	-0.691191	0.54	0.759	7.93e-59
Serpine1	5.71e-63	0.630958	0.564	0.297	1.84e-58
Ctsl	1.51e-62	-0.696314	0.89	0.928	4.86e-58
Axl	2.31e-62	0.527377	0.542	0.282	7.45e-58
Eif3a	2.33e-62	0.482617	0.942	0.884	7.54e-58
Atp2b1	3.26e-62	0.599743	0.973	0.956	1.05e-57
Cryab	8.01e-62	0.465585	0.448	0.196	2.59e-57
Blnk	8.54e-62	0.657456	0.662	0.44	2.76e-57
Acta2	1.77e-61	0.519324	0.709	0.471	5.72e-57
Chil3	1.77e-61	-0.786397	0.054	0.271	5.72e-57
C1s1	3.55e-61	0.381112	0.314	0.092	1.15e-56
Cox6b1	1.31e-60	-0.434063	0.839	0.929	4.22e-56
Ighm	1.74e-60	0.433249	0.534	0.253	5.63e-56
Ppib	3.34e-60	-0.463585	0.784	0.886	1.08e-55
Tmsb4x	6.45e-60	-0.388157	1	1	2.08e-55
Ncl	2.08e-59	0.51911	0.925	0.881	6.71e-55
Xist	3.75e-59	1.0078	0.61	0.362	1.21e-54
Gng5	5.6e-59	-0.393747	0.899	0.951	1.81e-54
Oaz1	5.91e-59	-0.353621	0.942	0.977	1.91e-54
Egr1	9.62e-59	0.98781	0.914	0.723	3.11e-54
S100a9	3.06e-58	-1.36197	0.205	0.467	9.89e-54
Ssr4	3.83e-58	-0.486778	0.688	0.833	1.24e-53
Atp5h	9.5e-58	-0.432099	0.859	0.93	3.07e-53
Tank	1.45e-57	0.639596	0.826	0.698	4.68e-53
H2-DMb1	1.75e-57	0.635625	0.662	0.453	5.66e-53
Rpl11	2.96e-57	-0.406924	0.965	0.985	9.56e-53
Rpl18	4.14e-57	-0.414389	0.963	0.979	1.34e-52
Aldoa	6.7e-57	-0.647626	0.783	0.89	2.16e-52
Mrpl33	4.03e-56	-0.483511	0.67	0.824	1.3e-51
Rpl27	4.4e-56	-0.361638	0.96	0.976	1.42e-51
Rps27a	9.44e-56	-0.380324	0.981	0.991	3.05e-51
Mat2a	9.62e-56	0.637386	0.743	0.548	3.1e-51
Lgmn	1.2e-55	-0.620041	0.963	0.972	3.86e-51
Il6	9.54e-55	0.412086	0.372	0.148	3.08e-50
Rpl26	3.67e-54	-0.362864	0.975	0.986	1.18e-49
Rpl13	5.62e-54	-0.378648	0.986	0.993	1.81e-49
Mxd1	1.33e-53	-0.791305	0.561	0.756	4.29e-49
Fus	7.15e-53	0.483154	0.859	0.74	2.31e-48
Retnla	8.89e-53	1.54087	0.131	0.005	2.87e-48
Ms4a6c	1.47e-52	-0.562601	0.811	0.889	4.76e-48
Ap2s1	1.56e-52	-0.499919	0.675	0.797	5.02e-48
Rps3	4.33e-52	-0.398395	0.956	0.973	1.4e-47
Rpl32	5.08e-52	-0.399889	0.967	0.988	1.64e-47
Mif	5.72e-52	-0.57097	0.694	0.836	1.85e-47
Timm13	1.42e-51	-0.439213	0.544	0.742	4.58e-47
Pfn1	2.12e-51	-0.390855	0.953	0.976	6.85e-47
Rpl7a	5.8e-51	-0.354789	0.944	0.963	1.87e-46
Ddx3x	6.38e-51	0.709083	0.865	0.764	2.06e-46
Ccn1	1.41e-50	0.416186	0.656	0.42	4.56e-46
Timm10b	1.97e-50	-0.469646	0.585	0.74	6.35e-46
S100a6	2.34e-50	-0.649135	0.843	0.936	7.56e-46
Pi16	6.2e-50	0.24346	0.281	0.086	2e-45
Arpc1b	6.24e-50	-0.355717	0.927	0.963	2.01e-45
Msr1	1.79e-49	-0.539715	0.507	0.7	5.78e-45
Mmp2	2.07e-49	0.339323	0.414	0.194	6.67e-45
Rps24	2.44e-49	-0.323164	0.986	0.996	7.86e-45
Aprt	3.42e-49	-0.489909	0.68	0.832	1.1e-44
Atp6v0c	1.12e-48	-0.331173	0.972	0.98	3.61e-44
Pdlim1	1.15e-48	0.45897	0.437	0.223	3.7e-44
Pycard	1.27e-48	-0.496276	0.496	0.693	4.09e-44
S100a11	1.9e-48	-0.632662	0.782	0.901	6.13e-44
Scand1	3.3e-48	-0.419379	0.705	0.849	1.06e-43
Rps7	3.94e-48	-0.411269	0.964	0.976	1.27e-43
Lst1	4.51e-48	-0.620667	0.736	0.847	1.46e-43
Ddx5	5.61e-48	0.408218	0.976	0.958	1.81e-43
Alox5ap	8.24e-48	-0.452476	0.886	0.939	2.66e-43
H2-Q7	9.88e-48	0.536286	0.699	0.485	3.19e-43
Nedd8	1.56e-47	-0.386564	0.741	0.853	5.04e-43
Sh3bgrl3	1.9e-47	-0.390597	0.934	0.969	6.15e-43
Ctss	2.94e-47	-0.393789	0.967	0.983	9.5e-43
Hspe1	4.63e-47	0.914741	0.924	0.875	1.5e-42
Rpl28	5.41e-47	-0.347287	0.973	0.985	1.75e-42
Kitl	5.92e-47	0.355566	0.164	0.026	1.91e-42
Tpt1	6.02e-47	-0.284736	0.999	0.998	1.94e-42
Ostf1	8.81e-47	-0.386495	0.782	0.877	2.84e-42
Selenof	1.96e-46	-0.407132	0.769	0.839	6.33e-42
Cox7a2	2.25e-46	-0.388705	0.749	0.872	7.25e-42
Rnasek	2.43e-46	-0.383165	0.787	0.872	7.85e-42
Gm16310	2.6e-46	0.871983	0.29	0.109	8.39e-42
Cox6c	3.04e-46	-0.391283	0.858	0.93	9.81e-42
Rpl15	3.5e-46	-0.373711	0.939	0.972	1.13e-41
Serf2	3.87e-46	-0.33059	0.943	0.968	1.25e-41
Rps23	6.07e-46	-0.303183	0.981	0.991	1.96e-41
Gngt2	6.35e-46	-0.52928	0.501	0.715	2.05e-41
Rps18	8.19e-46	-0.429984	0.946	0.972	2.64e-41
Ifitm2	8.69e-46	-0.567072	0.94	0.974	2.8e-41
Atp5l	1.18e-45	-0.355776	0.896	0.943	3.81e-41
Ubl5	1.22e-45	-0.372047	0.773	0.874	3.95e-41
Cox7b	1.49e-45	-0.41502	0.7	0.851	4.82e-41
Dnajb4	2.57e-45	0.475321	0.652	0.449	8.31e-41
Hpgds	3.42e-45	0.818131	0.584	0.399	1.1e-40
Ifi207	4.52e-45	0.629884	0.904	0.848	1.46e-40
Actb	6.6e-45	-0.376763	0.995	0.999	2.13e-40
Ighg2b	8.42e-45	0.191356	0.182	0.037	2.72e-40
Naa50	9.52e-45	0.482133	0.863	0.762	3.07e-40
Rnf130	9.63e-45	-0.397264	0.762	0.841	3.11e-40
Fabp5	1.16e-44	-1.21261	0.6	0.755	3.76e-40
Ppp1ca	1.47e-44	-0.378286	0.729	0.862	4.74e-40
Ccl7	1.79e-44	0.680184	0.906	0.739	5.79e-40
Reep5	1.81e-44	-0.385635	0.784	0.878	5.84e-40
Hspa1b	1.92e-44	1.24295	0.995	0.958	6.19e-40
Dnaja4	4.3e-44	0.625917	0.259	0.086	1.39e-39
Plekhm2	1.32e-43	0.497407	0.688	0.515	4.25e-39
mt-Atp6	1.89e-43	-0.273013	0.997	1	6.1e-39
Vegfa	2.64e-43	-0.642408	0.379	0.595	8.51e-39
Top1	4.97e-43	0.492939	0.907	0.847	1.6e-38
Sfrp4	4.97e-43	0.252278	0.238	0.072	1.6e-38
Ltbp4	6.28e-43	0.192735	0.182	0.039	2.03e-38
Etv3	8.08e-43	0.633042	0.754	0.63	2.61e-38
Osm	1.62e-42	-0.658909	0.519	0.698	5.23e-38
Prdx2	3.08e-42	-0.396122	0.665	0.818	9.93e-38
Rps16	3.29e-42	-0.330318	0.973	0.989	1.06e-37
Eif5	4.12e-42	0.436885	0.931	0.879	1.33e-37
Tmem176a	4.41e-42	0.484909	0.749	0.55	1.43e-37
Aebp1	4.5e-42	0.342769	0.391	0.188	1.45e-37
Tmem14c	4.77e-42	-0.39087	0.607	0.76	1.54e-37
Fau	1.75e-41	-0.309444	0.991	0.994	5.64e-37
Gpx4	3.12e-41	-0.408267	0.779	0.856	1.01e-36
Ms4a6b	3.47e-41	-0.594361	0.614	0.735	1.12e-36
Etf1	3.7e-41	0.386393	0.876	0.804	1.19e-36
Pth	3.98e-41	-0.3764	0.162	0.363	1.28e-36
Mafg	4e-41	0.485665	0.828	0.714	1.29e-36
Mtmr10	4.02e-41	0.513957	0.575	0.389	1.3e-36
Mmp14	6.19e-41	-0.408125	0.449	0.682	2e-36
Rps14	8.3e-41	-0.291035	0.985	0.989	2.68e-36
Rpl10a	1.57e-40	-0.324451	0.95	0.968	5.06e-36
Fgl2	2.4e-40	0.565164	0.565	0.355	7.74e-36
Cox7c	2.85e-40	-0.327223	0.901	0.948	9.21e-36
Mrps6	3.18e-40	0.872272	0.542	0.355	1.03e-35
Lmna	4.11e-40	0.80657	0.909	0.824	1.33e-35
Rab5if	5.32e-40	-0.361144	0.447	0.647	1.72e-35
Tmem176b	6.72e-40	0.44451	0.799	0.602	2.17e-35
Cd44	1.17e-39	0.599728	0.948	0.935	3.78e-35
D8Ertd738e	2.56e-39	-0.375467	0.717	0.852	8.26e-35
Rpl36al	2.59e-39	-0.358933	0.903	0.955	8.35e-35
Gadd45b	3.34e-39	-0.665455	0.895	0.919	1.08e-34
Foxp1	3.54e-39	0.511284	0.818	0.721	1.14e-34
Atox1	3.66e-39	-0.362835	0.849	0.945	1.18e-34
Gsn	6.36e-39	0.477968	0.89	0.749	2.05e-34
Cox5a	8.21e-39	-0.379541	0.783	0.887	2.65e-34
Klf6	8.6e-39	0.868777	0.991	0.972	2.78e-34
Elob	1.25e-38	-0.361678	0.77	0.878	4.05e-34
Atp5d	1.65e-38	-0.350283	0.741	0.86	5.33e-34
Rpl18a	1.84e-38	-0.308139	0.973	0.985	5.94e-34
Clec4n	1.87e-38	-0.582228	0.532	0.707	6.05e-34
Tmem160	4.21e-38	-0.373972	0.507	0.693	1.36e-33
Uqcrq	5.04e-38	-0.354052	0.766	0.876	1.63e-33
Fcgr1	5.93e-38	-0.413282	0.479	0.682	1.91e-33
Slc5a3	6.73e-38	1.42846	0.523	0.343	2.17e-33
Clta	8.25e-38	-0.324112	0.922	0.942	2.66e-33
C4b	1.2e-37	0.344985	0.415	0.207	3.89e-33
Pgls	1.36e-37	-0.3638	0.61	0.751	4.4e-33
H2afj	1.57e-37	-0.427544	0.649	0.814	5.08e-33
Dnmt3a	1.94e-37	0.506317	0.543	0.378	6.28e-33
Baz1a	2.83e-37	0.437513	0.788	0.68	9.14e-33
Cflar	4.26e-37	0.51938	0.905	0.859	1.38e-32
Rpl8	4.97e-37	-0.30615	0.967	0.983	1.61e-32
Ccl2	4.98e-37	0.552915	0.959	0.862	1.61e-32
Jup	5.29e-37	0.23904	0.276	0.11	1.71e-32
Atf4	6.82e-37	0.515304	0.892	0.835	2.2e-32
Chordc1	7.58e-37	0.403529	0.538	0.353	2.45e-32
Postn	1.47e-36	-0.418893	0.38	0.58	4.75e-32
Cd83	1.71e-36	0.614035	0.925	0.833	5.53e-32
Sirpa	1.83e-36	-0.417057	0.859	0.899	5.92e-32
Cxcl1	1.89e-36	0.0871122	0.936	0.806	6.09e-32
Abl2	2.09e-36	0.473329	0.733	0.574	6.74e-32
Rpl27a	5.16e-36	-0.268334	0.985	0.993	1.67e-31
Lima1	5.28e-36	0.485031	0.511	0.338	1.7e-31
Clec4b1	5.71e-36	0.312433	0.255	0.098	1.84e-31
Erp29	6.07e-36	-0.360391	0.734	0.845	1.96e-31
Fosb	1.14e-35	0.690531	0.927	0.818	3.69e-31
Srsf2	1.65e-35	0.464938	0.837	0.725	5.32e-31
Slpi	1.67e-35	-1.08476	0.251	0.445	5.38e-31
Jchain	1.76e-35	0.165504	0.153	0.033	5.68e-31
Ifih1	1.78e-35	1.14928	0.611	0.461	5.76e-31
Ndufb9	1.98e-35	-0.331583	0.575	0.74	6.41e-31
Tspo	2.15e-35	-0.340821	0.86	0.923	6.95e-31
Gabarap	2.67e-35	-0.263664	0.945	0.958	8.63e-31
Myh11	3.42e-35	0.209042	0.234	0.082	1.1e-30
Slc25a5	3.61e-35	-0.339106	0.826	0.883	1.17e-30
Tanc2	3.68e-35	0.4012	0.404	0.23	1.19e-30
Sec61b	4.19e-35	-0.372344	0.787	0.872	1.35e-30
Cthrc1	5.18e-35	-0.229243	0.076	0.232	1.67e-30
Rgl1	5.44e-35	0.640513	0.733	0.606	1.76e-30
Neat1	7.05e-35	0.666053	0.957	0.937	2.28e-30
Glrx	7.17e-35	-0.428507	0.322	0.51	2.31e-30
Hbegf	7.61e-35	0.675003	0.427	0.244	2.46e-30
Stip1	9.77e-35	0.391536	0.621	0.464	3.15e-30
Ctsa	9.95e-35	-0.368309	0.858	0.903	3.21e-30
Gfpt2	1.04e-34	0.156729	0.152	0.034	3.37e-30
Ptges3	1.13e-34	0.372391	0.853	0.76	3.65e-30
Tpi1	1.32e-34	-0.403975	0.65	0.768	4.25e-30
Rps15a	1.49e-34	-0.310169	0.967	0.98	4.81e-30
Ciita	1.71e-34	0.262556	0.251	0.093	5.53e-30
Eno1	1.96e-34	-0.421845	0.558	0.722	6.34e-30
Rsrp1	2.81e-34	-0.404948	0.731	0.841	9.07e-30
Tma7	3.16e-34	-0.320757	0.75	0.855	1.02e-29
Lamtor1	3.23e-34	-0.360625	0.519	0.668	1.04e-29
Pfdn5	3.53e-34	-0.293542	0.885	0.934	1.14e-29
Grn	5.81e-34	-0.491805	0.942	0.948	1.88e-29
Ndufb3	9.56e-34	-0.329564	0.574	0.714	3.09e-29
Nr4a2	9.61e-34	-0.579406	0.3	0.489	3.1e-29
Ier3	1.16e-33	-0.710729	0.867	0.924	3.73e-29
Hint1	1.26e-33	-0.328634	0.837	0.898	4.08e-29
Ndufab1	1.36e-33	-0.337842	0.517	0.666	4.4e-29
Prkx	1.49e-33	0.435864	0.652	0.501	4.81e-29
Capg	1.93e-33	-0.438322	0.662	0.807	6.24e-29
Gusb	1.94e-33	-0.340427	0.513	0.677	6.27e-29
Ptpn18	1.94e-33	-0.458327	0.823	0.874	6.28e-29
Rps5	2.07e-33	-0.296831	0.97	0.986	6.68e-29
Mrpl30	3.51e-33	-0.315709	0.468	0.641	1.13e-28
Cd38	3.55e-33	-0.440764	0.321	0.507	1.15e-28
Smdt1	4.73e-33	-0.307352	0.711	0.839	1.53e-28
Apoe	4.75e-33	-0.79067	0.989	0.995	1.53e-28
Syngr1	5.78e-33	-0.341332	0.127	0.29	1.87e-28
Pmp22	6.11e-33	0.554314	0.627	0.435	1.97e-28
Cxcl10	6.32e-33	0.949844	0.777	0.595	2.04e-28
Clec4e	6.42e-33	-0.623577	0.547	0.731	2.07e-28
Bst1	8.04e-33	-0.413527	0.347	0.524	2.6e-28
Fis1	8.93e-33	-0.319914	0.572	0.722	2.88e-28
Arpc4	1.02e-32	-0.316763	0.736	0.844	3.28e-28
Ddx6	1.09e-32	0.357154	0.887	0.827	3.51e-28
Lamtor4	1.12e-32	-0.365443	0.567	0.707	3.61e-28
Ccl11	1.36e-32	0.16197	0.108	0.015	4.38e-28
Zfhx3	1.52e-32	0.450838	0.621	0.466	4.91e-28
Plxdc2	1.56e-32	0.2862	0.195	0.065	5.03e-28
Ankrd12	2.19e-32	0.587375	0.628	0.485	7.06e-28
Zbtb20	3.02e-32	0.53447	0.556	0.388	9.74e-28
Herpud1	3.36e-32	0.44907	0.561	0.403	1.08e-27
Crim1	3.85e-32	0.235021	0.194	0.065	1.24e-27
Irf4	4.04e-32	0.325822	0.184	0.057	1.3e-27
Rps20	4.75e-32	-0.25386	0.978	0.992	1.53e-27
Ndufb8	4.76e-32	-0.332655	0.622	0.765	1.54e-27
Nfkbib	5.5e-32	0.382607	0.775	0.657	1.78e-27
Rpl34	6.56e-32	-0.280704	0.96	0.985	2.12e-27
Hivep2	7.18e-32	0.501169	0.659	0.517	2.32e-27
Slc11a2	8.16e-32	0.420932	0.651	0.495	2.63e-27
Atp5c1	9.07e-32	-0.328266	0.721	0.822	2.93e-27
Pla2g7	1.53e-31	-0.429635	0.806	0.852	4.94e-27
Ssu72	1.76e-31	-0.339634	0.482	0.632	5.69e-27
Ndufb11	2.53e-31	-0.330626	0.581	0.73	8.18e-27
Pum2	3.98e-31	0.361692	0.773	0.641	1.28e-26
Rpl31	4.12e-31	-0.275269	0.922	0.953	1.33e-26
Clec4a2	5.32e-31	-0.443477	0.667	0.778	1.72e-26
Rps13	5.54e-31	-0.28232	0.969	0.982	1.79e-26
Ndufa1	5.98e-31	-0.307549	0.607	0.749	1.93e-26
Ifitm10	6.12e-31	0.399915	0.125	0.025	1.98e-26
Rpl17	6.52e-31	-0.266937	0.961	0.986	2.11e-26
Atp5f1	7.49e-31	-0.320403	0.775	0.857	2.42e-26
Mrps24	1.16e-30	-0.28145	0.405	0.582	3.76e-26
Hspa9	1.21e-30	0.357159	0.774	0.672	3.91e-26
Cd302	1.22e-30	-0.391492	0.511	0.628	3.94e-26
Ppia	2e-30	-0.264503	0.972	0.985	6.47e-26
Txn1	2.03e-30	-0.434298	0.867	0.932	6.57e-26
Rpl24	2.04e-30	-0.264982	0.959	0.983	6.59e-26
Iqgap1	2.14e-30	0.3468	0.977	0.972	6.91e-26
Calm3	2.65e-30	-0.309031	0.639	0.771	8.54e-26
Gm5150	2.71e-30	-0.236964	0.091	0.239	8.75e-26
Ctsd	2.93e-30	-0.612293	0.966	0.979	9.45e-26
Pcyt1a	4.57e-30	0.458328	0.715	0.617	1.47e-25
Otulinl	6.56e-30	-0.33992	0.44	0.609	2.12e-25
Pgam1	6.93e-30	-0.424032	0.628	0.753	2.24e-25
Tmem251	7.04e-30	0.346249	0.59	0.442	2.27e-25
Emb	9.38e-30	-0.394729	0.502	0.673	3.03e-25
Ciao2a	1.05e-29	-0.303457	0.432	0.606	3.39e-25
Gpnmb	1.07e-29	-0.678964	0.277	0.448	3.44e-25
G530011O06Rik	1.18e-29	0.472884	0.332	0.174	3.81e-25
Ndufa13	1.62e-29	-0.317177	0.728	0.843	5.23e-25
Clic1	1.64e-29	-0.284148	0.867	0.919	5.28e-25
Cox5b	1.8e-29	-0.311776	0.772	0.864	5.82e-25
Ost4	2.2e-29	-0.316649	0.686	0.796	7.1e-25
Uqcrh	2.54e-29	-0.281201	0.886	0.928	8.19e-25
Lhfpl2	2.9e-29	-0.376059	0.292	0.476	9.35e-25
Tnxb	3.58e-29	0.197285	0.172	0.054	1.16e-24
Tpd52	3.95e-29	-0.344538	0.865	0.911	1.27e-24
Rps17	4.02e-29	-0.267514	0.944	0.968	1.3e-24
Atp5g2	4.2e-29	-0.295625	0.86	0.916	1.36e-24
Eps8	6.83e-29	0.488011	0.639	0.496	2.2e-24
Fbln1	7.58e-29	0.125898	0.18	0.058	2.45e-24
Ubn1	9.18e-29	0.394331	0.706	0.578	2.96e-24
Ccl5	1.02e-28	1.06783	0.342	0.182	3.28e-24
Ndufb1-ps	1.12e-28	-0.290093	0.808	0.904	3.63e-24
Rpl29	1.53e-28	-0.287522	0.912	0.946	4.93e-24
Slamf8	2.36e-28	0.300242	0.293	0.146	7.63e-24
mt-Nd3	3.19e-28	-0.281485	0.91	0.947	1.03e-23
Ranbp2	3.23e-28	0.325026	0.798	0.699	1.04e-23
Ndufa3	3.63e-28	-0.301884	0.578	0.729	1.17e-23
Trerf1	3.97e-28	0.219277	0.315	0.16	1.28e-23
Rpl13a	4e-28	-0.223256	0.973	0.987	1.29e-23
Cdr2	4.81e-28	0.19115	0.2	0.076	1.55e-23
Rpl35	5.09e-28	-0.271688	0.933	0.966	1.64e-23
Optn	5.65e-28	0.237036	0.272	0.129	1.82e-23
Zfand5	6.47e-28	0.482163	0.966	0.941	2.09e-23
Ahnak	6.9e-28	0.480116	0.975	0.959	2.23e-23
Limd2	7.79e-28	-0.322029	0.294	0.453	2.51e-23
Il6st	8.35e-28	0.262282	0.456	0.294	2.69e-23
Hivep1	9.48e-28	0.380715	0.566	0.422	3.06e-23
Ndufa8	1.22e-27	-0.268705	0.451	0.608	3.92e-23
Ldha	1.27e-27	-0.382417	0.711	0.817	4.1e-23
Ddx21	1.53e-27	0.325412	0.634	0.497	4.94e-23
Slc49a4	1.6e-27	0.357851	0.626	0.467	5.18e-23
Il1b	1.7e-27	-0.794961	0.592	0.737	5.49e-23
Ly6a	1.83e-27	0.527125	0.484	0.308	5.89e-23
Rap1b	1.86e-27	0.304273	0.967	0.957	6e-23
Mrpl20	1.87e-27	-0.292316	0.477	0.617	6.03e-23
Sirpb1c	1.9e-27	-0.31119	0.192	0.353	6.13e-23
Fcgr2b	2.03e-27	-0.442834	0.826	0.886	6.56e-23
Cd14	2.36e-27	-0.521007	0.863	0.918	7.63e-23
0610012G03Rik	2.52e-27	-0.329934	0.379	0.533	8.15e-23
Arrb2	2.84e-27	-0.343053	0.538	0.667	9.17e-23
1810037I17Rik	2.98e-27	-0.292845	0.668	0.781	9.63e-23
Wfdc17	2.99e-27	-0.96653	0.816	0.869	9.65e-23
Pgk1	3.02e-27	-0.474345	0.622	0.741	9.76e-23
Srxn1	3.73e-27	0.857589	0.596	0.476	1.21e-22
Itpripl2	5.9e-27	0.363307	0.59	0.461	1.91e-22
Pcbp1	6.03e-27	0.401475	0.935	0.903	1.95e-22
Rpl23	6.06e-27	-0.227681	0.988	0.992	1.96e-22
Adssl1	6.1e-27	-0.315053	0.314	0.482	1.97e-22
Rock2	6.54e-27	0.419647	0.716	0.599	2.11e-22
Tomm6	6.6e-27	-0.271398	0.762	0.847	2.13e-22
Man2b1	6.72e-27	-0.336285	0.597	0.72	2.17e-22
Rbpj	7.01e-27	0.388377	0.912	0.868	2.26e-22
Col14a1	7.06e-27	0.272472	0.341	0.186	2.28e-22
Fxyd5	7.1e-27	-0.361941	0.883	0.947	2.29e-22
Selenow	7.3e-27	-0.294125	0.813	0.867	2.36e-22
Taf10	7.35e-27	-0.280948	0.629	0.77	2.37e-22
Map4k4	8.17e-27	-0.386381	0.754	0.834	2.64e-22
Gpsm3	8.64e-27	-0.306582	0.537	0.683	2.79e-22
Rpl41	9.26e-27	-0.196164	0.994	0.996	2.99e-22
1810058I24Rik	1.05e-26	-0.294057	0.473	0.624	3.4e-22
Gm2a	1.27e-26	-0.228143	0.739	0.853	4.09e-22
Cd52	1.3e-26	-0.351593	0.857	0.941	4.19e-22
Itgam	1.33e-26	-0.392202	0.841	0.884	4.3e-22
Timm8b	2.01e-26	-0.264217	0.347	0.516	6.48e-22
Cib1	2.1e-26	-0.23161	0.325	0.491	6.76e-22
Nfil3	2.45e-26	-0.467415	0.385	0.536	7.9e-22
Trappc2l	2.61e-26	-0.265942	0.475	0.635	8.41e-22
Emp3	2.84e-26	-0.328799	0.904	0.951	9.15e-22
Lilra5	3.08e-26	0.121774	0.109	0.022	9.95e-22
Cmc1	3.18e-26	-0.234791	0.291	0.455	1.03e-21
Pogk	3.79e-26	0.286603	0.334	0.189	1.22e-21
Rbbp6	4.87e-26	0.397051	0.675	0.563	1.57e-21
Eif4a1	5.66e-26	0.253415	0.956	0.954	1.83e-21
Ubxn4	5.71e-26	0.345274	0.807	0.731	1.84e-21
Ucp2	5.81e-26	-0.270861	0.918	0.957	1.88e-21
Supt4a	6.47e-26	-0.30627	0.541	0.67	2.09e-21
Npc2	7.34e-26	-0.218215	0.971	0.978	2.37e-21
Fgfr1	8.65e-26	0.247631	0.233	0.103	2.79e-21
Naca	8.74e-26	-0.267683	0.944	0.963	2.82e-21
Tubb2a	1.06e-25	0.428697	0.698	0.578	3.43e-21
Capns1	1.21e-25	-0.292473	0.794	0.869	3.91e-21
Ifrd1	1.38e-25	0.463215	0.992	0.968	4.47e-21
Fam49a	1.47e-25	0.352882	0.424	0.267	4.73e-21
Ndufa7	1.47e-25	-0.296495	0.679	0.794	4.73e-21
Rps9	1.48e-25	-0.239324	0.989	0.991	4.77e-21
Brk1	1.5e-25	-0.255301	0.781	0.865	4.83e-21
Impact	1.77e-25	0.499673	0.726	0.63	5.71e-21
Brd2	1.82e-25	0.335202	0.826	0.747	5.86e-21
Akr1a1	1.85e-25	-0.276786	0.902	0.921	5.97e-21
Ndufa4	1.94e-25	-0.311146	0.683	0.782	6.26e-21
Atp5j2	2.09e-25	-0.301896	0.781	0.857	6.75e-21
Rpl30	2.29e-25	-0.23944	0.971	0.987	7.4e-21
Psd3	2.32e-25	0.35309	0.389	0.24	7.5e-21
Dusp8	2.62e-25	0.285645	0.25	0.121	8.46e-21
Dyrk1a	2.88e-25	0.353009	0.637	0.496	9.28e-21
Sdc4	3.16e-25	0.701129	0.854	0.821	1.02e-20
Rab5c	3.61e-25	-0.310334	0.779	0.836	1.17e-20
Apopt1	3.72e-25	-0.181532	0.169	0.317	1.2e-20
Abi3bp	3.89e-25	0.148772	0.114	0.026	1.26e-20
Mmp3	4.27e-25	0.170284	0.196	0.077	1.38e-20
Tmem86a	4.95e-25	-0.266958	0.175	0.321	1.6e-20
Prss23	4.97e-25	0.142794	0.146	0.045	1.6e-20
Ube2a	5.08e-25	-0.265693	0.488	0.627	1.64e-20
Tmsb10	5.66e-25	-0.340578	0.79	0.897	1.83e-20
Igfbp4	5.83e-25	0.369889	0.704	0.528	1.88e-20
Med13l	6.01e-25	0.371166	0.681	0.561	1.94e-20
Dok3	6.17e-25	-0.228155	0.216	0.376	1.99e-20
Atp5o	6.85e-25	-0.288984	0.627	0.759	2.21e-20
Adgrg6	6.99e-25	0.316788	0.272	0.141	2.26e-20
Ly6c1	7.11e-25	0.169398	0.15	0.047	2.3e-20
Ndufb5	7.7e-25	-0.267329	0.62	0.754	2.49e-20
Nop14	8.12e-25	0.259797	0.399	0.249	2.62e-20
Bsg	8.61e-25	-0.289637	0.689	0.794	2.78e-20
Lamp1	9.36e-25	-0.356315	0.963	0.968	3.02e-20
Uqcr11	1.09e-24	-0.291323	0.686	0.797	3.52e-20
Saa3	1.09e-24	-1.18527	0.223	0.37	3.53e-20
Atp13a2	1.12e-24	-0.362727	0.494	0.62	3.62e-20
Nr4a1	1.17e-24	-0.580467	0.784	0.825	3.78e-20
Mt1	1.19e-24	0.45357	0.954	0.893	3.84e-20
Rpsa	1.36e-24	-0.240138	0.984	0.987	4.39e-20
Rel	1.57e-24	0.401895	0.87	0.811	5.08e-20
Csde1	1.66e-24	0.274096	0.922	0.883	5.35e-20
Commd1	1.79e-24	-0.241863	0.379	0.526	5.77e-20
Atp5j	1.92e-24	-0.282005	0.741	0.834	6.21e-20
Hspa1a	2.28e-24	0.910922	0.995	0.966	7.36e-20
Fam129a	2.62e-24	0.327486	0.531	0.377	8.44e-20
Ifi30	3.23e-24	-0.306814	0.827	0.917	1.04e-19
Ncf4	3.43e-24	-0.299384	0.575	0.709	1.11e-19
Fcgr3	3.55e-24	-0.434804	0.749	0.813	1.14e-19
Rps2	3.65e-24	-0.276896	0.96	0.971	1.18e-19
Atpif1	3.83e-24	-0.322314	0.771	0.846	1.24e-19
Eif2s3y	4.23e-24	-0.22091	0.183	0.334	1.37e-19
Mpc2	5.04e-24	-0.246115	0.472	0.625	1.63e-19
Fosl2	5.31e-24	-0.392111	0.683	0.784	1.71e-19
Rab7b	5.5e-24	0.478317	0.85	0.791	1.77e-19
Hnrnpk	7.08e-24	0.249271	0.953	0.921	2.29e-19
Plat	7.89e-24	0.187497	0.188	0.074	2.55e-19
Igfbp5	8.15e-24	0.131674	0.14	0.043	2.63e-19
Cebpb	8.18e-24	-0.393824	0.976	0.991	2.64e-19
Ccnd1	8.54e-24	0.278212	0.332	0.183	2.76e-19
Atp5g1	9.57e-24	-0.297543	0.645	0.769	3.09e-19
Jak1	1.06e-23	0.348937	0.821	0.758	3.43e-19
Oser1	1.16e-23	0.303258	0.651	0.522	3.75e-19
Aif1	1.18e-23	-0.442003	0.784	0.851	3.8e-19
Atp6v1h	1.27e-23	0.437192	0.766	0.688	4.09e-19
Cript	1.55e-23	-0.228677	0.421	0.582	5.01e-19
Bvht	2.02e-23	-0.144888	0.057	0.166	6.52e-19
Clec4d	2.53e-23	-0.322833	0.685	0.803	8.17e-19
Lbp	3.35e-23	0.149781	0.158	0.057	1.08e-18
Nrg1	3.85e-23	-0.307886	0.076	0.194	1.24e-18
Rwdd1	3.98e-23	-0.255938	0.459	0.618	1.28e-18
Psmb1	6.33e-23	-0.25447	0.723	0.813	2.04e-18
Tgfbi	7.61e-23	-0.604702	0.879	0.91	2.46e-18
Arl13b	7.68e-23	0.312408	0.391	0.249	2.48e-18
Raph1	7.73e-23	0.454864	0.652	0.533	2.49e-18
Eif3j1	8.24e-23	0.293799	0.649	0.536	2.66e-18
Fnip2	9.67e-23	0.41916	0.749	0.647	3.12e-18
Plekho2	9.93e-23	0.281822	0.901	0.854	3.21e-18
Cd68	1.01e-22	-0.279309	0.891	0.919	3.26e-18
Dusp4	1.03e-22	-0.24454	0.084	0.204	3.32e-18
Tmem256	1.04e-22	-0.260452	0.67	0.768	3.35e-18
Fam111a	1.09e-22	0.378149	0.632	0.517	3.52e-18
Ndufs4	1.11e-22	-0.216348	0.425	0.574	3.57e-18
Slc35f5	1.34e-22	0.280817	0.398	0.26	4.31e-18
Hagh	1.42e-22	-0.186072	0.196	0.339	4.59e-18
Ubald2	1.53e-22	-0.232356	0.539	0.689	4.94e-18
Shisa5	1.53e-22	-0.238289	0.747	0.85	4.95e-18
Snrpe	1.55e-22	-0.285361	0.71	0.808	4.99e-18
Pygl	1.56e-22	-0.172243	0.197	0.343	5.05e-18
Ccnd2	1.66e-22	0.293493	0.221	0.104	5.37e-18
Mrpl52	1.71e-22	-0.28715	0.739	0.832	5.53e-18
Tubb6	1.99e-22	0.379761	0.733	0.655	6.43e-18
Ppp4r2	2e-22	0.310655	0.841	0.769	6.47e-18
Zswim6	2.41e-22	0.431275	0.715	0.629	7.79e-18
Serpinf1	2.51e-22	0.186038	0.298	0.161	8.1e-18
Bola2	2.54e-22	-0.280729	0.594	0.721	8.19e-18
Lrp1	2.56e-22	-0.300042	0.698	0.801	8.27e-18
Cmah	2.59e-22	0.169653	0.138	0.045	8.36e-18
Samd4b	2.83e-22	0.282719	0.627	0.51	9.14e-18
Mxi1	3.08e-22	-0.30809	0.435	0.589	9.93e-18
Atp6v1a	3.26e-22	0.345788	0.919	0.869	1.05e-17
Ifitm1	3.39e-22	-0.78206	0.118	0.244	1.09e-17
Klf4	3.43e-22	0.732795	0.854	0.776	1.11e-17
mt-Co1	3.87e-22	-0.197427	0.993	0.999	1.25e-17
Gm43728	4.16e-22	0.176841	0.155	0.057	1.34e-17
Cfl1	4.23e-22	-0.230952	0.956	0.973	1.36e-17
Mrpl58	4.73e-22	-0.197805	0.202	0.345	1.53e-17
Uap1	4.79e-22	0.253178	0.451	0.314	1.55e-17
Mga	5.1e-22	0.316961	0.487	0.342	1.65e-17
Rps11	5.16e-22	-0.235239	0.964	0.984	1.67e-17
Ndufb10	5.81e-22	-0.252533	0.613	0.739	1.87e-17
Rpl22	6.31e-22	-0.225888	0.95	0.971	2.04e-17
Procr	6.34e-22	0.386675	0.307	0.171	2.05e-17
Prelid1	9.12e-22	-0.24659	0.564	0.708	2.94e-17
Ap2m1	9.73e-22	-0.333961	0.711	0.783	3.14e-17
Tagln	1.01e-21	0.222615	0.466	0.315	3.26e-17
Sdf2	1.05e-21	-0.227802	0.349	0.498	3.39e-17
Pf4	1.18e-21	-1.03147	0.756	0.802	3.82e-17
Pcf11	1.25e-21	0.421782	0.658	0.528	4.02e-17
B4galt5	1.28e-21	0.329207	0.756	0.685	4.14e-17
Ndufa2	1.39e-21	-0.237822	0.847	0.901	4.5e-17
Sdhd	1.46e-21	-0.248693	0.387	0.524	4.72e-17
Gmfg	1.61e-21	-0.328955	0.755	0.828	5.2e-17
Ndufs5	1.74e-21	-0.267609	0.504	0.636	5.61e-17
Arg2	1.74e-21	-0.31055	0.206	0.353	5.61e-17
Myl12b	1.95e-21	-0.252731	0.677	0.782	6.31e-17
Smpdl3a	1.98e-21	-0.350845	0.578	0.67	6.39e-17
Sdhb	2.5e-21	-0.243983	0.458	0.591	8.07e-17
Crebbp	2.51e-21	0.263698	0.705	0.592	8.11e-17
Fcrls	2.56e-21	0.267244	0.578	0.399	8.26e-17
Efemp1	3.33e-21	0.112536	0.115	0.033	1.07e-16
Krtcap2	3.7e-21	-0.303057	0.556	0.67	1.19e-16
Mtmr12	4.63e-21	0.257472	0.407	0.272	1.49e-16
Hsbp1	4.75e-21	-0.282896	0.624	0.727	1.53e-16
Prxl2b	5.32e-21	-0.309932	0.323	0.462	1.72e-16
Ms4a4c	5.34e-21	-0.426463	0.281	0.428	1.73e-16
Dbi	5.67e-21	-0.265811	0.797	0.853	1.83e-16
Gnl3	5.84e-21	0.350959	0.651	0.539	1.89e-16
Spcs1	6.27e-21	-0.247574	0.572	0.685	2.02e-16
Foxn3	6.49e-21	0.33644	0.686	0.576	2.1e-16
Rhog	6.96e-21	-0.247645	0.687	0.798	2.25e-16
Adam8	7.19e-21	-0.31738	0.403	0.569	2.32e-16
Myl6	8.05e-21	-0.215416	0.962	0.981	2.6e-16
Timp1	8.22e-21	-0.394497	0.256	0.405	2.65e-16
Chmp2a	8.74e-21	-0.25374	0.7	0.809	2.82e-16
Tmem147	9.42e-21	-0.213761	0.274	0.412	3.04e-16
Ackr3	9.9e-21	0.184872	0.206	0.096	3.2e-16
Grina	1.11e-20	-0.294723	0.642	0.73	3.59e-16
Itm2b	1.18e-20	-0.447798	0.987	0.985	3.8e-16
Abcb1b	1.44e-20	0.208179	0.285	0.16	4.66e-16
Rras2	1.45e-20	0.169204	0.127	0.042	4.68e-16
Scpep1	2.02e-20	0.289361	0.829	0.756	6.52e-16
Grcc10	2.04e-20	-0.243156	0.609	0.725	6.57e-16
Txndc17	2.1e-20	-0.240018	0.707	0.798	6.77e-16
Slco2b1	2.11e-20	0.180375	0.221	0.106	6.8e-16
Ndufb7	2.29e-20	-0.279915	0.631	0.728	7.4e-16
Ndufa11	2.36e-20	-0.200708	0.475	0.626	7.62e-16
Cenpx	2.38e-20	-0.257581	0.397	0.531	7.67e-16
Tuba1c	2.4e-20	0.324546	0.75	0.677	7.76e-16
Rnf19b	2.48e-20	0.37175	0.816	0.729	8.01e-16
Lamtor5	2.91e-20	-0.22437	0.477	0.603	9.38e-16
Ptp4a2	2.91e-20	0.306079	0.91	0.871	9.39e-16
Htra3	3.06e-20	0.161819	0.216	0.103	9.89e-16
Eif3k	3.27e-20	-0.258301	0.79	0.849	1.05e-15
Mpc1	3.65e-20	-0.256737	0.521	0.651	1.18e-15
Gm36161	3.66e-20	-0.170623	0.12	0.243	1.18e-15
Atp5k	3.99e-20	-0.249659	0.676	0.792	1.29e-15
Cbfa2t3	4.13e-20	0.286433	0.314	0.181	1.33e-15
Smg1	4.3e-20	0.271377	0.673	0.564	1.39e-15
Tmem134	4.35e-20	-0.245262	0.438	0.574	1.4e-15
Eif1a	5.21e-20	0.300965	0.707	0.602	1.68e-15
G3bp1	5.21e-20	0.320915	0.713	0.607	1.68e-15
Sptssa	5.53e-20	-0.291558	0.521	0.623	1.79e-15
Gpi1	5.68e-20	-0.294672	0.781	0.841	1.83e-15
Pdxk	6.16e-20	0.631729	0.644	0.543	1.99e-15
Tspan4	6.27e-20	-0.242117	0.255	0.389	2.02e-15
Rab4b	6.42e-20	-0.206546	0.321	0.469	2.07e-15
Polr2j	6.89e-20	-0.186597	0.272	0.409	2.22e-15
Rpl23a	7.61e-20	-0.21417	0.961	0.98	2.46e-15
Mien1	7.8e-20	-0.244263	0.442	0.57	2.52e-15
Ephx1	8.74e-20	0.150077	0.154	0.06	2.82e-15
Malat1	9.93e-20	0.43779	0.999	0.999	3.21e-15
Adam19	1.04e-19	0.279081	0.318	0.193	3.35e-15
Tmem50a	1.22e-19	-0.245368	0.742	0.817	3.95e-15
Edf1	1.51e-19	-0.25265	0.667	0.777	4.86e-15
Sfrp2	1.6e-19	0.225627	0.413	0.272	5.16e-15
Bin2	1.61e-19	-0.262985	0.289	0.423	5.19e-15
Atp5mpl	1.75e-19	-0.240415	0.763	0.845	5.64e-15
P4hb	1.92e-19	-0.251943	0.745	0.829	6.2e-15
Tmem88	1.95e-19	0.214342	0.204	0.097	6.28e-15
Ddr2	2.05e-19	0.131564	0.116	0.036	6.61e-15
Icam1	2.2e-19	0.289665	0.657	0.531	7.1e-15
Rps27rt	2.28e-19	-0.221741	0.3	0.438	7.35e-15
Smim4	2.35e-19	-0.177822	0.169	0.297	7.57e-15
Eif4e	2.4e-19	0.750559	0.837	0.791	7.75e-15
Abcc3	2.43e-19	-0.172973	0.156	0.283	7.84e-15
Ddit4	2.47e-19	-0.284902	0.082	0.188	7.97e-15
Fyn	2.47e-19	0.244479	0.351	0.223	7.98e-15
Rela	2.59e-19	0.263172	0.563	0.447	8.35e-15
Psma5	2.75e-19	-0.241903	0.536	0.655	8.87e-15
Fndc1	2.91e-19	0.191308	0.18	0.08	9.41e-15
Ncf1	3.01e-19	-0.339487	0.645	0.75	9.73e-15
Slc11a1	3.04e-19	-0.261061	0.668	0.758	9.83e-15
Ybx1	3.5e-19	-0.205979	0.927	0.955	1.13e-14
Hnrnpc	4e-19	0.241527	0.863	0.833	1.29e-14
Rpl12	4.12e-19	-0.218846	0.939	0.977	1.33e-14
Vcan	4.16e-19	-0.507792	0.168	0.292	1.34e-14
Pknox1	4.92e-19	0.197179	0.313	0.187	1.59e-14
Svbp	5.06e-19	-0.176512	0.292	0.433	1.63e-14
Sfpq	5.5e-19	0.300275	0.829	0.765	1.78e-14
2025-09-11	5.66e-19	0.354239	0.542	0.427	1.83e-14
Tmem258	6.44e-19	-0.234032	0.568	0.691	2.08e-14
Taldo1	6.47e-19	-0.268137	0.769	0.863	2.09e-14
Rab3gap2	6.93e-19	0.307083	0.529	0.42	2.24e-14
Srp14	6.99e-19	-0.231308	0.675	0.763	2.26e-14
AB124611	7.03e-19	-0.251292	0.439	0.558	2.27e-14
Polr2f	7.41e-19	-0.244816	0.397	0.528	2.39e-14
Notch1	7.55e-19	0.26754	0.422	0.291	2.44e-14
Pilra	7.72e-19	-0.278329	0.339	0.476	2.49e-14
Tsc22d4	7.8e-19	-0.219122	0.48	0.62	2.52e-14
Vamp8	7.88e-19	-0.255015	0.818	0.873	2.55e-14
Polr2i	7.89e-19	-0.207363	0.283	0.422	2.55e-14
Med30	7.92e-19	-0.183476	0.201	0.332	2.56e-14
Rnf7	8.59e-19	-0.247103	0.479	0.586	2.77e-14
Plpp3	8.65e-19	0.190084	0.264	0.142	2.79e-14
Bach1	1e-18	0.353146	0.866	0.807	3.24e-14
Dcxr	1.06e-18	-0.206883	0.219	0.347	3.42e-14
Ankrd11	1.07e-18	0.362067	0.841	0.772	3.47e-14
Lamtor2	1.16e-18	-0.24646	0.639	0.728	3.73e-14
Gab1	1.21e-18	-0.260401	0.283	0.42	3.91e-14
Amdhd2	1.24e-18	-0.22117	0.34	0.481	3.99e-14
Lum	1.27e-18	0.223388	0.456	0.315	4.09e-14
Myl12a	1.29e-18	-0.235388	0.809	0.871	4.16e-14
Cux1	1.35e-18	-0.272583	0.666	0.766	4.36e-14
Armcx6	1.38e-18	0.100807	0.109	0.034	4.47e-14
Arpc5	1.4e-18	-0.206387	0.871	0.914	4.53e-14
Cgref1	1.45e-18	0.128692	0.132	0.048	4.67e-14
Uqcr10	1.55e-18	-0.251129	0.69	0.806	5e-14
Erbin	1.56e-18	0.284677	0.76	0.675	5.05e-14
Uck2	1.6e-18	-0.246305	0.205	0.334	5.17e-14
Mgp	1.66e-18	-0.412516	0.955	0.985	5.36e-14
Cfp	1.68e-18	-0.297558	0.767	0.841	5.43e-14
Mrpl34	1.69e-18	-0.195712	0.288	0.42	5.47e-14
Sys1	1.7e-18	-0.226133	0.363	0.499	5.49e-14
Nubp1	1.72e-18	-0.205236	0.212	0.336	5.54e-14
Slc23a2	1.77e-18	0.299611	0.438	0.307	5.72e-14
Man1a	1.8e-18	0.40816	0.706	0.604	5.8e-14
Bank1	1.94e-18	0.138249	0.101	0.03	6.26e-14
Hspb8	2.05e-18	0.110512	0.108	0.034	6.62e-14
Prelp	2.26e-18	0.151315	0.135	0.05	7.28e-14
Ndufc2	2.51e-18	-0.263509	0.704	0.783	8.09e-14
Mrc1	2.69e-18	0.382305	0.825	0.73	8.68e-14
Anapc13	2.76e-18	-0.255082	0.451	0.578	8.9e-14
Igf2r	2.78e-18	-0.241191	0.229	0.359	8.99e-14
Fkbp2	3.08e-18	-0.241923	0.532	0.651	9.96e-14
Nt5dc2	3.19e-18	-0.168034	0.131	0.246	1.03e-13
Eif5a	3.27e-18	-0.266178	0.811	0.883	1.06e-13
Fam49b	3.28e-18	-0.253413	0.832	0.889	1.06e-13
Rpl37	3.42e-18	-0.193821	0.973	0.989	1.1e-13
Ccn3	3.48e-18	0.171892	0.215	0.106	1.12e-13
Dpm1	3.59e-18	-0.208056	0.427	0.56	1.16e-13
Spred1	3.64e-18	0.372939	0.652	0.564	1.17e-13
Pomp	4.34e-18	-0.23432	0.741	0.821	1.4e-13
Map3k2	4.49e-18	0.283095	0.656	0.543	1.45e-13
Dst	4.58e-18	0.311215	0.425	0.301	1.48e-13
Rpl3	4.77e-18	-0.214316	0.951	0.966	1.54e-13
Btf3	5e-18	-0.224163	0.895	0.934	1.62e-13
Coro1a	5.01e-18	-0.352734	0.843	0.897	1.62e-13
Safb2	5.34e-18	0.280112	0.66	0.565	1.73e-13
Rpl14	5.64e-18	-0.210392	0.943	0.969	1.82e-13
Arhgef3	5.83e-18	0.254404	0.453	0.329	1.88e-13
Pold4	5.93e-18	-0.245237	0.444	0.572	1.92e-13
Gm43727	7.19e-18	0.14215	0.135	0.052	2.32e-13
Bag1	7.25e-18	-0.219427	0.631	0.748	2.34e-13
Sf3b5	7.34e-18	-0.232606	0.536	0.653	2.37e-13
Evi2a	7.5e-18	-0.291594	0.536	0.634	2.42e-13
1110008P14Rik	8.37e-18	-0.178581	0.187	0.31	2.7e-13
Cwc15	9.31e-18	-0.211322	0.588	0.701	3.01e-13
Hif1a	1.04e-17	-0.284129	0.799	0.866	3.36e-13
Gtf2h1	1.09e-17	0.298818	0.519	0.407	3.52e-13
Rpl39	1.11e-17	-0.192843	0.966	0.99	3.59e-13
Htatip2	1.13e-17	-0.17043	0.241	0.368	3.66e-13
Gm21188	1.15e-17	-0.244062	0.41	0.546	3.71e-13
Tmem167	1.28e-17	-0.229184	0.497	0.624	4.12e-13
Tmem38b	1.3e-17	-0.191726	0.283	0.416	4.19e-13
Hnrnph2	1.3e-17	0.241161	0.739	0.644	4.21e-13
Hnrnpm	1.5e-17	0.25074	0.851	0.779	4.84e-13
Tmem119	1.7e-17	-0.145297	0.082	0.182	5.5e-13
Rac2	1.71e-17	-0.283769	0.669	0.762	5.53e-13
Ncapg2	1.72e-17	-0.227295	0.253	0.389	5.56e-13
Txnrd1	1.78e-17	0.500087	0.796	0.751	5.74e-13
Gclc	1.79e-17	0.40927	0.41	0.29	5.76e-13
Rps6	1.82e-17	-0.226709	0.95	0.966	5.89e-13
Cela1	1.98e-17	-0.23553	0.1	0.202	6.38e-13
Slamf9	2.09e-17	0.203977	0.392	0.258	6.75e-13
Uqcrb	2.1e-17	-0.240464	0.794	0.844	6.8e-13
Fpr1	2.12e-17	-0.134593	0.052	0.14	6.83e-13
Rpl10	2.33e-17	-0.232894	0.947	0.971	7.51e-13
Olr1	2.33e-17	-0.34754	0.112	0.222	7.52e-13
Fbxo30	2.35e-17	0.266975	0.507	0.378	7.58e-13
Rpl6	2.38e-17	-0.173545	0.968	0.987	7.69e-13
Wsb1	2.53e-17	0.419396	0.819	0.754	8.15e-13
Cd48	2.56e-17	-0.2937	0.587	0.662	8.26e-13
Fgr	2.71e-17	-0.246964	0.357	0.496	8.76e-13
Rex1bd	2.89e-17	-0.224148	0.433	0.555	9.34e-13
Atp5g3	2.93e-17	-0.234801	0.675	0.776	9.45e-13
Vcam1	2.97e-17	0.492558	0.42	0.289	9.59e-13
Dnajc15	3.13e-17	-0.217666	0.441	0.566	1.01e-12
Stx3	3.41e-17	0.235968	0.428	0.311	1.1e-12
Use1	3.63e-17	-0.264924	0.664	0.748	1.17e-12
Rragc	3.65e-17	0.300694	0.75	0.669	1.18e-12
Fth1	3.67e-17	-0.315448	1	1	1.18e-12
Ehd1	3.73e-17	0.319591	0.865	0.831	1.2e-12
Plekhj1	3.79e-17	-0.188621	0.384	0.509	1.22e-12
AI413582	3.97e-17	-0.18975	0.264	0.39	1.28e-12
Srp9	3.98e-17	-0.210402	0.67	0.773	1.29e-12
Atp6v1g1	4.07e-17	-0.209089	0.875	0.911	1.31e-12
Aurkaip1	4.11e-17	-0.197424	0.459	0.585	1.33e-12
Eif4ebp1	4.41e-17	-0.204459	0.386	0.519	1.42e-12
Eif3i	4.5e-17	-0.223938	0.607	0.701	1.45e-12
Adamts1	4.52e-17	0.15329	0.246	0.135	1.46e-12
Tpgs1	4.63e-17	-0.175346	0.14	0.252	1.5e-12
Ppdpf	4.74e-17	-0.199092	0.227	0.345	1.53e-12
Tmem8	4.89e-17	-0.227824	0.149	0.262	1.58e-12
Gm15564	5.3e-17	0.0977743	0.101	0.031	1.71e-12
Bscl2	6.28e-17	-0.211037	0.408	0.533	2.03e-12
Nmd3	6.64e-17	0.230145	0.416	0.299	2.14e-12
Mrpl54	6.76e-17	-0.242001	0.46	0.581	2.18e-12
Ptpro	7.01e-17	0.244206	0.414	0.291	2.26e-12
Flnc	7.51e-17	0.152763	0.117	0.042	2.42e-12
Aup1	7.72e-17	-0.206676	0.537	0.648	2.49e-12
Snf8	8.23e-17	-0.199278	0.403	0.535	2.66e-12
Capzb	8.6e-17	-0.20793	0.886	0.936	2.78e-12
Lcorl	8.64e-17	0.460961	0.562	0.454	2.79e-12
Pirb	8.69e-17	-0.256344	0.78	0.825	2.81e-12
Rpl36	8.83e-17	-0.214773	0.963	0.982	2.85e-12
mt-Nd5	9.1e-17	-0.243865	0.85	0.892	2.94e-12
St13	9.17e-17	0.266537	0.828	0.773	2.96e-12
Nid1	9.51e-17	0.166476	0.169	0.078	3.07e-12
Dctn2	1.02e-16	-0.200903	0.436	0.549	3.29e-12
Pou2f2	1.03e-16	0.446501	0.57	0.466	3.31e-12
Tomm22	1.04e-16	-0.219473	0.542	0.654	3.34e-12
Ggh	1.07e-16	-0.233223	0.502	0.62	3.45e-12
Chmp5	1.09e-16	-0.229462	0.502	0.609	3.52e-12
Rab11a	1.1e-16	-0.246431	0.664	0.735	3.55e-12
Heg1	1.13e-16	0.161096	0.154	0.068	3.64e-12
Ctsh	1.16e-16	-0.246572	0.877	0.924	3.75e-12
Slc25a11	1.29e-16	-0.196701	0.364	0.486	4.16e-12
Ilf3	1.29e-16	0.321194	0.57	0.465	4.18e-12
Arhgap24	1.49e-16	-0.139904	0.088	0.186	4.8e-12
Psma2	1.76e-16	-0.220717	0.706	0.786	5.67e-12
Vdac2	1.78e-16	-0.214746	0.732	0.818	5.76e-12
Phlda1	1.79e-16	0.449305	0.754	0.636	5.79e-12
Arhgap6	1.89e-16	0.114778	0.148	0.064	6.11e-12
Gatm	1.93e-16	0.206772	0.418	0.289	6.22e-12
Uqcc2	1.96e-16	-0.233294	0.47	0.592	6.33e-12
Dynlrb1	2e-16	-0.215107	0.611	0.733	6.45e-12
Aldh3b1	2.01e-16	-0.198592	0.279	0.406	6.48e-12
Cuedc2	2.07e-16	-0.218353	0.456	0.569	6.68e-12
Stat3	2.2e-16	0.244496	0.834	0.777	7.11e-12
S100a13	2.29e-16	-0.241421	0.667	0.771	7.41e-12
Emilin2	2.44e-16	-0.217615	0.659	0.753	7.88e-12
Gcnt2	2.47e-16	-0.165306	0.093	0.192	7.97e-12
Ccl4	2.49e-16	0.694037	0.958	0.895	8.04e-12
Tnc	2.58e-16	-0.136791	0.076	0.17	8.33e-12
Gtpbp4	2.66e-16	0.226904	0.523	0.406	8.59e-12
Mrpl14	2.69e-16	-0.211833	0.446	0.556	8.68e-12
Mpdu1	2.89e-16	-0.145135	0.227	0.352	9.32e-12
Mcemp1	2.91e-16	-0.236679	0.095	0.193	9.39e-12
Phlpp1	3.1e-16	0.190857	0.255	0.147	1e-11
Adora2b	3.2e-16	-0.273001	0.312	0.436	1.03e-11
Mrps33	3.73e-16	-0.21586	0.459	0.57	1.2e-11
Phldb1	4.04e-16	0.245422	0.348	0.234	1.3e-11
Bri3	4.06e-16	-0.207	0.885	0.917	1.31e-11
Mcl1	4.29e-16	-0.252348	0.966	0.981	1.38e-11
Akap13	4.37e-16	0.329588	0.879	0.842	1.41e-11
Lmnb1	4.37e-16	-0.295605	0.377	0.508	1.41e-11
Ufc1	4.4e-16	-0.20258	0.44	0.555	1.42e-11
Cotl1	4.58e-16	-0.226039	0.879	0.909	1.48e-11
Tbcb	4.59e-16	-0.234208	0.562	0.658	1.48e-11
Chd4	4.62e-16	0.301311	0.815	0.742	1.49e-11
Gnb2	4.94e-16	-0.197613	0.876	0.911	1.6e-11
Rnpep	5.16e-16	-0.192082	0.562	0.671	1.66e-11
Micos13	5.22e-16	-0.209136	0.455	0.573	1.69e-11
Flot1	5.27e-16	-0.195173	0.308	0.433	1.7e-11
Zmiz1	5.53e-16	0.299359	0.815	0.756	1.79e-11
Lsm4	5.54e-16	-0.218915	0.484	0.601	1.79e-11
Ago2	5.93e-16	0.351051	0.76	0.683	1.92e-11
Cox14	6.07e-16	-0.213197	0.509	0.629	1.96e-11
Ndufb2	6.16e-16	-0.209535	0.46	0.583	1.99e-11
Ccdc12	6.38e-16	-0.234846	0.587	0.681	2.06e-11
Vdac1	6.41e-16	-0.216917	0.492	0.594	2.07e-11
Cacul1	6.53e-16	0.246599	0.598	0.49	2.11e-11
Cstb	6.54e-16	-0.317596	0.93	0.952	2.11e-11
Ubc	6.68e-16	0.657177	1	0.994	2.16e-11
Tollip	6.84e-16	0.227426	0.57	0.449	2.21e-11
Mrps14	7.31e-16	-0.215984	0.483	0.597	2.36e-11
Tacc2	7.38e-16	0.125341	0.158	0.074	2.38e-11
Washc3	7.47e-16	-0.157255	0.282	0.405	2.41e-11
Mapre1	7.61e-16	0.250609	0.806	0.736	2.46e-11
Bad	8e-16	-0.175363	0.207	0.323	2.58e-11
Ankhd1	8.02e-16	0.236941	0.523	0.411	2.59e-11
Taok3	8.1e-16	0.26681	0.619	0.534	2.61e-11
Cavin1	8.11e-16	0.241919	0.243	0.139	2.62e-11
Psma7	8.32e-16	-0.22402	0.747	0.84	2.68e-11
Cd36	8.39e-16	0.328514	0.57	0.435	2.71e-11
0610009B22Rik	8.75e-16	-0.102419	0.081	0.176	2.82e-11
Ndufc1	8.94e-16	-0.222356	0.539	0.657	2.88e-11
Aph1a	9.17e-16	-0.198013	0.462	0.572	2.96e-11
Rps26	9.23e-16	-0.199304	0.961	0.984	2.98e-11
Mvb12a	9.54e-16	-0.172759	0.293	0.416	3.08e-11
Aff4	9.85e-16	0.257695	0.677	0.581	3.18e-11
Slc27a1	1.02e-15	-0.168639	0.206	0.325	3.31e-11
Dctn3	1.03e-15	-0.198413	0.517	0.627	3.34e-11
Napsa	1.12e-15	-0.307567	0.254	0.377	3.6e-11
Lif	1.18e-15	-0.305921	0.074	0.162	3.8e-11
Commd10	1.22e-15	-0.158628	0.178	0.286	3.94e-11
Rps15	1.25e-15	-0.180301	0.972	0.986	4.03e-11
Igf1	1.3e-15	0.390409	0.57	0.462	4.21e-11
Limd1	1.3e-15	0.434669	0.538	0.45	4.21e-11
Gtf2h5	1.31e-15	-0.181422	0.442	0.561	4.23e-11
Ldlrad4	1.33e-15	0.152195	0.174	0.086	4.28e-11
Bcl3	1.43e-15	0.274301	0.57	0.464	4.6e-11
Ecm1	1.47e-15	-0.359494	0.658	0.733	4.74e-11
Zbtb21	1.5e-15	0.216629	0.45	0.33	4.84e-11
Polr1d	1.53e-15	-0.203592	0.738	0.814	4.93e-11
Ube2m	1.74e-15	-0.177237	0.511	0.624	5.63e-11
Abca9	1.75e-15	0.20435	0.366	0.247	5.66e-11
Rps8	1.8e-15	-0.175147	0.982	0.997	5.81e-11
Ptgs2	1.8e-15	-0.96201	0.589	0.66	5.82e-11
Naaa	1.83e-15	0.294603	0.566	0.467	5.9e-11
Adh5	1.84e-15	-0.1807	0.347	0.464	5.95e-11
Polr2l	2.06e-15	0.475948	0.395	0.295	6.66e-11
Ifngr1	2.14e-15	-0.237619	0.595	0.693	6.92e-11
Rhov	2.33e-15	-0.228579	0.118	0.22	7.51e-11
Vps18	2.47e-15	0.348116	0.538	0.449	7.96e-11
Slc20a1	2.55e-15	0.383942	0.524	0.397	8.23e-11
Clec5a	2.62e-15	-0.161734	0.206	0.328	8.46e-11
Srsf9	2.63e-15	-0.200767	0.462	0.587	8.49e-11
Mbnl2	2.64e-15	0.344152	0.85	0.811	8.53e-11
Akr1b8	2.65e-15	-0.155442	0.083	0.174	8.54e-11
Rtraf	2.75e-15	-0.173892	0.635	0.746	8.89e-11
Pafah1b1	2.79e-15	0.238113	0.865	0.835	9.01e-11
Casp4	2.81e-15	0.267277	0.627	0.539	9.07e-11
Rora	2.84e-15	0.304589	0.329	0.226	9.17e-11
Mrpl23	2.87e-15	-0.177912	0.519	0.63	9.26e-11
Clcn4	3.01e-15	0.347391	0.591	0.506	9.72e-11
Nt5c	3.12e-15	-0.22486	0.368	0.482	1.01e-10
Slc36a1	3.4e-15	-0.107738	0.11	0.211	1.1e-10
Ace	3.42e-15	0.0977524	0.116	0.044	1.11e-10
Cd300lf	3.57e-15	-0.190143	0.15	0.258	1.15e-10
Tppp3	3.63e-15	0.292003	0.462	0.335	1.17e-10
Tnfsf9	3.78e-15	-0.629157	0.378	0.492	1.22e-10
Mrps36	3.79e-15	-0.182454	0.366	0.483	1.22e-10
Plek	3.83e-15	0.293996	0.933	0.904	1.24e-10
Gm5617	3.89e-15	-0.1353	0.108	0.204	1.25e-10
Il18	3.89e-15	-0.159833	0.187	0.301	1.25e-10
Ndufv3	3.93e-15	-0.217117	0.53	0.649	1.27e-10
Gpx1	4.21e-15	-0.285126	0.931	0.962	1.36e-10
Relb	4.28e-15	0.24114	0.54	0.425	1.38e-10
Cxcr4	4.49e-15	-0.309184	0.768	0.827	1.45e-10
Slc31a1	4.5e-15	-0.173171	0.335	0.462	1.45e-10
Phyhd1	4.98e-15	-0.147048	0.131	0.234	1.61e-10
Nptn	5.18e-15	-0.216106	0.715	0.773	1.67e-10
Ubap2l	5.2e-15	0.306719	0.777	0.709	1.68e-10
Blvra	5.3e-15	-0.174409	0.367	0.486	1.71e-10
Atp6v1d	5.3e-15	0.27582	0.73	0.658	1.71e-10
Bgn	5.37e-15	0.223459	0.758	0.663	1.73e-10
Tnfaip8l2	5.4e-15	-0.252719	0.288	0.403	1.74e-10
Azin1	5.73e-15	0.25573	0.834	0.764	1.85e-10
Specc1l	5.82e-15	0.272537	0.567	0.458	1.88e-10
Ubl3	5.97e-15	-0.213632	0.803	0.854	1.93e-10
Trappc1	6.07e-15	-0.15831	0.234	0.348	1.96e-10
AC149090.1	6.18e-15	-0.315327	0.309	0.426	1.99e-10
Arl8a	6.93e-15	0.250774	0.796	0.727	2.24e-10
Mrpl15	8.43e-15	-0.170065	0.266	0.382	2.72e-10
Rbx1	8.61e-15	-0.200701	0.779	0.836	2.78e-10
Usp16	8.83e-15	0.21645	0.53	0.426	2.85e-10
Sf3b6	9.09e-15	-0.217665	0.523	0.636	2.93e-10
Ifitm3	9.43e-15	-0.376664	0.932	0.953	3.04e-10
Ppp1r10	9.52e-15	0.325321	0.535	0.433	3.07e-10
Dgkh	9.74e-15	0.221851	0.264	0.162	3.15e-10
Snx20	1.01e-14	-0.177977	0.489	0.628	3.28e-10
Eea1	1.02e-14	0.273348	0.691	0.608	3.28e-10
Mrpl57	1.02e-14	-0.211171	0.369	0.478	3.3e-10
Mkrn1	1.03e-14	-0.184531	0.509	0.639	3.33e-10
Ube2d3	1.05e-14	0.187963	0.965	0.948	3.39e-10
Sik1	1.07e-14	-0.196318	0.356	0.489	3.47e-10
Galns	1.26e-14	-0.0910131	0.138	0.244	4.07e-10
Tmem208	1.29e-14	-0.166723	0.327	0.445	4.17e-10
H3f3b	1.38e-14	0.239862	0.995	0.993	4.46e-10
Map2k3	1.38e-14	0.347981	0.713	0.666	4.47e-10
Lars2	1.39e-14	0.165513	0.952	0.945	4.49e-10
Kptn	1.55e-14	0.276531	0.202	0.112	5e-10
Tns1	1.59e-14	0.235896	0.428	0.305	5.13e-10
Son	1.59e-14	0.221413	0.908	0.866	5.13e-10
Adm	1.7e-14	0.0811326	0.104	0.038	5.5e-10
Rasgrp1	1.75e-14	0.137593	0.199	0.106	5.64e-10
Park7	1.78e-14	-0.22627	0.559	0.652	5.75e-10
Chp2	1.87e-14	0.142692	0.115	0.047	6.03e-10
Rgs2	1.92e-14	-0.42335	0.593	0.684	6.2e-10
Ccl8	1.98e-14	0.087277	0.639	0.504	6.4e-10
Cdkn1b	1.98e-14	-0.16848	0.238	0.356	6.4e-10
Sod2	2.07e-14	-0.403409	0.713	0.778	6.68e-10
Hpse	2.07e-14	-0.167358	0.189	0.299	6.69e-10
Anapc16	2.1e-14	-0.150105	0.228	0.343	6.79e-10
Xdh	2.11e-14	-0.272123	0.496	0.603	6.82e-10
Fndc3a	2.11e-14	0.231692	0.696	0.615	6.83e-10
Vps28	2.17e-14	-0.197618	0.474	0.577	7.01e-10
Asah1	2.21e-14	-0.246029	0.774	0.812	7.15e-10
Malt1	2.26e-14	-0.448326	0.556	0.672	7.29e-10
Arl11	2.27e-14	-0.127617	0.126	0.225	7.34e-10
Nufip1	2.28e-14	-0.299578	0.348	0.459	7.37e-10
Rbfa	2.3e-14	-0.149399	0.285	0.408	7.41e-10
Jun	2.35e-14	1.19845	0.975	0.927	7.59e-10
Stk40	2.41e-14	0.282351	0.625	0.532	7.77e-10
Zbtb7a	2.56e-14	0.308672	0.694	0.635	8.25e-10
Rps25	2.73e-14	-0.179633	0.956	0.976	8.82e-10
Ndufs3	2.76e-14	-0.180355	0.38	0.489	8.91e-10
St3gal6	3.06e-14	0.136656	0.146	0.068	9.87e-10
Ap1s1	3.1e-14	-0.165808	0.295	0.408	1e-09
Col5a1	3.21e-14	-0.193168	0.204	0.321	1.04e-09
Psmb6	3.26e-14	-0.18516	0.675	0.773	1.05e-09
Gem	3.36e-14	0.270982	0.387	0.269	1.08e-09
Ptpn23	3.44e-14	0.214367	0.411	0.305	1.11e-09
Rhoa	3.46e-14	-0.168257	0.946	0.948	1.12e-09
Ccdc152	3.49e-14	-0.122261	0.093	0.182	1.13e-09
C1ra	3.52e-14	0.132796	0.176	0.092	1.14e-09
Hpgd	3.54e-14	0.207446	0.196	0.105	1.14e-09
Pdk1	3.67e-14	-0.0899679	0.069	0.152	1.18e-09
Kif1b	3.95e-14	0.281732	0.52	0.417	1.27e-09
Mrpl18	3.97e-14	-0.190829	0.25	0.361	1.28e-09
Gm15832	4.1e-14	-0.13466	0.137	0.235	1.32e-09
Cnpy2	4.1e-14	-0.166018	0.321	0.432	1.32e-09
Patl1	4.26e-14	0.234343	0.499	0.391	1.37e-09
Nav1	4.34e-14	0.249521	0.517	0.423	1.4e-09
Fam174a	4.46e-14	-0.180645	0.432	0.549	1.44e-09
Mdh2	4.5e-14	-0.204741	0.565	0.666	1.45e-09
Nop58	4.58e-14	0.22729	0.412	0.304	1.48e-09
Ier5	4.86e-14	0.535229	0.958	0.935	1.57e-09
Cers2	5.13e-14	-0.177542	0.573	0.672	1.65e-09
Gfpt1	5.14e-14	0.339596	0.467	0.377	1.66e-09
Il33	5.16e-14	0.082536	0.105	0.04	1.67e-09
Rps4x	5.17e-14	-0.166937	0.976	0.981	1.67e-09
Maff	5.36e-14	0.286183	0.705	0.631	1.73e-09
Atp6v0e	5.48e-14	-0.200858	0.855	0.905	1.77e-09
Fam214b	5.5e-14	0.236653	0.51	0.41	1.78e-09
Cd40	5.52e-14	0.281449	0.381	0.276	1.78e-09
Tmem126a	5.67e-14	-0.147096	0.244	0.355	1.83e-09
Adgrl2	5.9e-14	-0.085938	0.08	0.167	1.91e-09
Myl9	6.23e-14	0.160586	0.2	0.11	2.01e-09
Ahctf1	6.32e-14	0.227218	0.397	0.291	2.04e-09
Pbdc1	6.38e-14	0.202598	0.459	0.352	2.06e-09
Plaat3	6.77e-14	0.0750623	0.165	0.081	2.19e-09
Hp	6.82e-14	-0.481459	0.251	0.352	2.2e-09
Lpcat2	6.96e-14	-0.17792	0.379	0.505	2.25e-09
Mrpl43	7.05e-14	-0.158113	0.34	0.454	2.27e-09
Zfas1	7.66e-14	-0.199819	0.437	0.553	2.47e-09
Rnf149	7.68e-14	-0.234278	0.57	0.682	2.48e-09
Igfbp7	7.74e-14	0.180736	0.57	0.45	2.5e-09
Cox16	7.76e-14	-0.183043	0.446	0.561	2.5e-09
Necap1	7.82e-14	-0.174276	0.162	0.266	2.53e-09
Dtymk	8.31e-14	-0.114618	0.124	0.217	2.68e-09
Psmb3	8.68e-14	-0.200988	0.652	0.745	2.8e-09
Tnfsf13	8.82e-14	-0.231471	0.43	0.537	2.85e-09
Gna13	9.09e-14	0.25425	0.932	0.915	2.93e-09
Atg5	9.16e-14	-0.164909	0.287	0.404	2.96e-09
Glrx5	9.27e-14	-0.175797	0.305	0.415	2.99e-09
Tcn2	9.68e-14	-0.240909	0.518	0.61	3.13e-09
Tbc1d10a	9.88e-14	0.201883	0.498	0.395	3.19e-09
Dera	1.02e-13	-0.146583	0.181	0.284	3.29e-09
Arntl	1.05e-13	0.119569	0.169	0.086	3.37e-09
Gyg	1.05e-13	-0.205804	0.263	0.369	3.4e-09
Rab32	1.06e-13	-0.195508	0.434	0.549	3.42e-09
Triap1	1.07e-13	-0.155309	0.195	0.299	3.46e-09
Traf5	1.08e-13	0.138581	0.235	0.14	3.49e-09
Ptpn22	1.09e-13	0.17583	0.255	0.157	3.51e-09
Lgals9	1.15e-13	-0.238326	0.474	0.585	3.71e-09
Ccr1	1.18e-13	-0.185832	0.421	0.574	3.79e-09
Bst2	1.19e-13	-0.30954	0.799	0.845	3.84e-09
Rab1b	1.19e-13	-0.17017	0.377	0.495	3.85e-09
Chd1	1.25e-13	0.201317	0.583	0.464	4.05e-09
Mcee	1.27e-13	-0.145721	0.249	0.358	4.09e-09
Rufy3	1.39e-13	0.286252	0.492	0.391	4.49e-09
Eif4g2	1.47e-13	0.216624	0.925	0.897	4.75e-09
Sun2	1.52e-13	0.189497	0.434	0.322	4.92e-09
Mrps16	1.58e-13	-0.19205	0.317	0.432	5.11e-09
Vasn	1.61e-13	0.226178	0.187	0.103	5.19e-09
Frmd6	1.64e-13	0.138713	0.193	0.106	5.31e-09
Kxd1	1.67e-13	-0.154531	0.39	0.507	5.39e-09
Ext1	1.84e-13	0.209326	0.499	0.39	5.95e-09
Adipor1	1.87e-13	-0.189648	0.605	0.703	6.04e-09
Trappc6a	1.87e-13	-0.147763	0.208	0.314	6.05e-09
Bloc1s2	1.92e-13	-0.142879	0.218	0.321	6.21e-09
Adam9	1.97e-13	-0.198356	0.544	0.628	6.36e-09
Mef2c	1.99e-13	0.28523	0.613	0.512	6.43e-09
Slc29a3	2.07e-13	0.303654	0.52	0.435	6.69e-09
Batf3	2.08e-13	0.118331	0.188	0.101	6.72e-09
Tbc1d15	2.11e-13	0.188126	0.632	0.524	6.83e-09
Sh3bp1	2.15e-13	-0.174325	0.333	0.452	6.94e-09
Nipbl	2.19e-13	0.22729	0.755	0.691	7.06e-09
Hcst	2.19e-13	-0.152957	0.29	0.407	7.08e-09
Ssr2	2.22e-13	-0.171244	0.364	0.482	7.18e-09
Sec62	2.27e-13	0.227519	0.794	0.747	7.33e-09
Med13	2.29e-13	0.228439	0.711	0.629	7.4e-09
Lrg1	2.39e-13	-0.141148	0.039	0.106	7.72e-09
H2-Q4	2.53e-13	0.213226	0.457	0.344	8.16e-09
Gm10076	2.55e-13	-0.197873	0.806	0.883	8.22e-09
Clec4a3	2.59e-13	-0.267835	0.694	0.757	8.37e-09
Gdf15	2.79e-13	0.59559	0.775	0.668	9.01e-09
Ddt	2.86e-13	-0.190416	0.291	0.404	9.22e-09
Arhgap18	2.97e-13	0.232082	0.579	0.479	9.58e-09
Cmtm7	3.04e-13	-0.165424	0.577	0.674	9.83e-09
Clec10a	3.08e-13	0.356574	0.368	0.266	9.93e-09
Gnai2	3.34e-13	-0.155886	0.935	0.945	1.08e-08
Tsix	3.44e-13	0.166034	0.177	0.094	1.11e-08
B4galnt1	3.63e-13	-0.177806	0.263	0.374	1.17e-08
Exoc5	3.79e-13	0.248977	0.649	0.579	1.22e-08
Commd6	3.8e-13	-0.175209	0.325	0.439	1.23e-08
Mlf2	4.01e-13	-0.181353	0.514	0.614	1.29e-08
Naa15	4.31e-13	0.211579	0.602	0.508	1.39e-08
Sephs2	4.37e-13	-0.0909994	0.092	0.178	1.41e-08
Dcbld2	4.8e-13	0.12973	0.103	0.041	1.55e-08
Slc41a2	5.01e-13	0.165473	0.258	0.166	1.62e-08
Ndufs6	5.08e-13	-0.200147	0.5	0.606	1.64e-08
Gdi2	5.45e-13	-0.194804	0.891	0.906	1.76e-08
Sult1a1	5.79e-13	0.138973	0.191	0.106	1.87e-08
Ssbp4	5.81e-13	-0.175845	0.379	0.492	1.88e-08
Ntpcr	5.82e-13	-0.181798	0.317	0.435	1.88e-08
Arhgef12	5.96e-13	0.198281	0.346	0.242	1.92e-08
Gm20559	6.18e-13	0.211924	0.372	0.265	2e-08
Rcbtb2	6.34e-13	-0.17887	0.314	0.427	2.05e-08
Kcnn4	6.43e-13	0.417626	0.451	0.364	2.08e-08
Atp5md	6.44e-13	-0.18876	0.76	0.846	2.08e-08
Cdkn1a	6.74e-13	0.37527	0.856	0.818	2.18e-08
Polr2g	6.76e-13	-0.145472	0.407	0.514	2.18e-08
Plpbp	6.81e-13	0.290316	0.639	0.561	2.2e-08
Ftl1-ps1	6.86e-13	-0.256525	0.647	0.703	2.21e-08
Ints6	7.07e-13	0.267254	0.393	0.292	2.28e-08
Chmp4b	7.32e-13	-0.200885	0.762	0.83	2.36e-08
Hnrnpf	7.32e-13	0.209811	0.912	0.891	2.36e-08
Htra1	7.33e-13	0.132113	0.209	0.12	2.37e-08
Dnajb6	7.42e-13	0.319442	0.824	0.797	2.39e-08
Mrpl28	7.97e-13	-0.161565	0.241	0.345	2.57e-08
Pdgfb	8e-13	0.338656	0.367	0.259	2.58e-08
Cap1	8.02e-13	-0.185462	0.685	0.759	2.59e-08
Suco	8.22e-13	0.229323	0.473	0.372	2.65e-08
Tmem267	8.39e-13	0.199208	0.115	0.05	2.71e-08
Ndufaf3	8.63e-13	-0.129086	0.141	0.234	2.79e-08
Dynlt1a	8.66e-13	-0.0693248	0.046	0.114	2.8e-08
Rc3h1	8.76e-13	0.242405	0.616	0.528	2.83e-08
Fxr1	9.14e-13	0.212587	0.709	0.621	2.95e-08
Bzw1	9.26e-13	0.203281	0.803	0.749	2.99e-08
Dpep2	9.75e-13	-0.148202	0.102	0.184	3.15e-08
Hprt	9.9e-13	-0.177616	0.548	0.632	3.2e-08
Rnf128	9.9e-13	-0.23012	0.15	0.246	3.2e-08
Mdp1	9.91e-13	-0.127674	0.196	0.296	3.2e-08
Gls	1.1e-12	0.259966	0.777	0.726	3.56e-08
2610001J05Rik	1.13e-12	-0.183798	0.397	0.507	3.64e-08
Ifit1	1.14e-12	0.998732	0.449	0.35	3.67e-08
Srgn	1.17e-12	-0.272184	0.926	0.962	3.76e-08
Mdn1	1.2e-12	0.136056	0.255	0.159	3.89e-08
Rps12	1.25e-12	-0.148158	0.987	0.992	4.04e-08
Cpeb4	1.25e-12	0.412063	0.743	0.693	4.05e-08
Psma6	1.27e-12	-0.225458	0.611	0.701	4.11e-08
AI839979	1.27e-12	-0.17367	0.108	0.194	4.11e-08
Ski	1.33e-12	0.217072	0.617	0.539	4.3e-08
Mrpl27	1.39e-12	-0.167719	0.25	0.353	4.48e-08
Ubxn1	1.39e-12	-0.181121	0.653	0.736	4.5e-08
Susd3	1.49e-12	-0.179476	0.322	0.434	4.82e-08
Eif3h	1.51e-12	-0.192751	0.785	0.847	4.88e-08
Samd4	1.53e-12	0.153989	0.13	0.062	4.93e-08
Ythdc1	1.57e-12	0.227586	0.744	0.684	5.06e-08
Gm15708	1.57e-12	0.230619	0.268	0.179	5.07e-08
Rgs19	1.6e-12	-0.164823	0.314	0.421	5.17e-08
Ckb	1.67e-12	0.229958	0.647	0.532	5.38e-08
Micos10	1.69e-12	-0.200668	0.713	0.787	5.45e-08
Cpe	1.7e-12	0.111241	0.238	0.144	5.5e-08
Nolc1	1.74e-12	0.194571	0.387	0.283	5.6e-08
Scd2	1.75e-12	-0.125452	0.097	0.18	5.65e-08
Tmem234	1.75e-12	-0.183152	0.603	0.691	5.66e-08
Lamtor3	1.79e-12	0.221138	0.724	0.649	5.79e-08
Ifnar2	1.86e-12	-0.163886	0.785	0.846	6e-08
Cebpzos	1.89e-12	-0.10666	0.141	0.235	6.09e-08
Tnip3	2.01e-12	0.637946	0.368	0.277	6.48e-08
Serp1	2.12e-12	-0.239899	0.802	0.861	6.83e-08
Scarb1	2.15e-12	-0.126252	0.17	0.271	6.93e-08
Pepd	2.16e-12	0.213756	0.579	0.486	6.96e-08
Amz1	2.21e-12	0.121237	0.314	0.207	7.13e-08
Mafk	2.24e-12	0.206158	0.612	0.51	7.24e-08
Lilr4b	2.26e-12	0.257567	0.958	0.945	7.3e-08
Edem1	2.28e-12	-0.17577	0.631	0.738	7.35e-08
Fam173a	2.29e-12	-0.179957	0.357	0.464	7.38e-08
Ndufs7	2.29e-12	-0.18991	0.464	0.551	7.4e-08
Ikbke	2.31e-12	-0.179437	0.232	0.337	7.45e-08
Dad1	2.33e-12	-0.207109	0.715	0.782	7.52e-08
Sirt1	2.35e-12	0.173004	0.379	0.273	7.58e-08
Coa4	2.44e-12	-0.117321	0.116	0.204	7.87e-08
Eef1b2	2.47e-12	-0.19806	0.905	0.938	7.96e-08
Scp2	2.47e-12	-0.190735	0.696	0.759	7.97e-08
Ctbs	2.48e-12	-0.127402	0.182	0.283	8.01e-08
Znhit1	2.51e-12	-0.163641	0.372	0.481	8.11e-08
Cp	2.61e-12	0.193558	0.243	0.152	8.44e-08
Hilpda	2.72e-12	-0.582885	0.64	0.677	8.78e-08
Gm49774	2.87e-12	0.220767	0.379	0.279	9.27e-08
Klf2	2.9e-12	0.378354	0.769	0.648	9.35e-08
Dph3	2.91e-12	-0.116946	0.335	0.444	9.38e-08
Eef1a1	3e-12	-0.137613	0.993	0.995	9.67e-08
Krcc1	3.15e-12	-0.183062	0.368	0.474	1.02e-07
Hck	3.23e-12	-0.213239	0.515	0.61	1.04e-07
Gabarapl2	3.39e-12	-0.161602	0.514	0.608	1.1e-07
Mtx2	3.5e-12	-0.117636	0.163	0.258	1.13e-07
Creg1	3.55e-12	-0.234405	0.76	0.799	1.15e-07
Traf3	3.6e-12	0.194875	0.439	0.339	1.16e-07
Sdcbp	3.69e-12	0.2425	0.987	0.978	1.19e-07
Mtch1	3.75e-12	-0.168197	0.429	0.53	1.21e-07
Bola1	3.78e-12	-0.103118	0.091	0.171	1.22e-07
Zbtb2	3.79e-12	0.228702	0.303	0.214	1.22e-07
Atp6ap1	3.86e-12	-0.181846	0.754	0.798	1.25e-07
Bnip3	3.89e-12	-0.087246	0.149	0.247	1.26e-07
Atf3	3.92e-12	0.478551	0.966	0.927	1.26e-07
Pparg	4e-12	0.119355	0.248	0.152	1.29e-07
Snrpd2	4.03e-12	-0.192592	0.582	0.68	1.3e-07
Necap2	4.16e-12	-0.207836	0.558	0.64	1.34e-07
Bax	4.25e-12	-0.182103	0.703	0.773	1.37e-07
Errfi1	4.39e-12	0.249469	0.555	0.434	1.42e-07
Swap70	4.44e-12	0.185694	0.66	0.571	1.43e-07
Sri	4.49e-12	-0.185774	0.599	0.685	1.45e-07
Soga1	4.56e-12	0.136968	0.238	0.149	1.47e-07
Acp2	4.63e-12	-0.191655	0.5	0.603	1.5e-07
Slco3a1	4.63e-12	0.116653	0.2	0.116	1.5e-07
Gja1	4.68e-12	-0.128957	0.099	0.182	1.51e-07
Birc3	5.07e-12	0.229276	0.694	0.631	1.64e-07
Glrx2	5.35e-12	-0.128843	0.292	0.397	1.73e-07
Rbm25	5.44e-12	0.220616	0.87	0.822	1.76e-07
Pdcd6	5.52e-12	-0.144204	0.465	0.577	1.78e-07
Larp1	5.7e-12	0.211323	0.621	0.538	1.84e-07
Paip2	5.78e-12	-0.158473	0.589	0.674	1.86e-07
Sgsh	5.78e-12	-0.0888765	0.116	0.205	1.87e-07
Sec11c	5.91e-12	-0.185102	0.601	0.693	1.91e-07
Got2	5.95e-12	-0.159	0.287	0.389	1.92e-07
Mapk6	6.29e-12	0.248611	0.852	0.79	2.03e-07
Mrpl36	6.34e-12	-0.155844	0.312	0.419	2.05e-07
Pon2	6.35e-12	-0.170789	0.383	0.489	2.05e-07
Slfn2	6.44e-12	-0.221182	0.888	0.933	2.08e-07
BC031181	6.51e-12	-0.166655	0.502	0.59	2.1e-07
Gpbp1	6.59e-12	0.178706	0.792	0.735	2.13e-07
Pstpip1	6.64e-12	-0.172116	0.445	0.556	2.14e-07
Rack1	6.69e-12	-0.169419	0.97	0.975	2.16e-07
Rarres2	6.7e-12	0.141372	0.158	0.083	2.16e-07
Celf2	6.78e-12	0.252943	0.812	0.766	2.19e-07
Snapc5	6.98e-12	-0.140488	0.321	0.429	2.25e-07
Iscu	7.05e-12	-0.180616	0.5	0.605	2.28e-07
Ms4a7	7.15e-12	-0.400492	0.728	0.755	2.31e-07
Prcp	7.16e-12	0.235285	0.773	0.726	2.31e-07
Lrpap1	7.35e-12	-0.183065	0.489	0.594	2.37e-07
Ddost	7.54e-12	-0.154839	0.487	0.592	2.43e-07
Cct7	7.55e-12	0.187638	0.662	0.598	2.44e-07
Ndufa12	7.64e-12	-0.194035	0.505	0.608	2.47e-07
Gas7	7.72e-12	0.321221	0.713	0.657	2.49e-07
B2m	7.87e-12	-0.223055	0.993	0.995	2.54e-07
Psap	7.91e-12	-0.266183	0.988	0.989	2.55e-07
Rab24	8.29e-12	-0.163296	0.265	0.368	2.68e-07
Gtf2a2	8.66e-12	-0.138336	0.291	0.396	2.8e-07
Plac8	8.82e-12	-0.658814	0.272	0.372	2.85e-07
Rps27l	8.95e-12	-0.0943603	0.762	0.845	2.89e-07
Antxr1	9.06e-12	0.0863273	0.117	0.053	2.92e-07
Ostc	9.34e-12	-0.177896	0.459	0.561	3.01e-07
Ptpn2	9.9e-12	0.186089	0.494	0.391	3.2e-07
Erh	1.04e-11	-0.138312	0.28	0.383	3.36e-07
Sesn1	1.06e-11	-0.138388	0.145	0.239	3.42e-07
Enpp1	1.06e-11	-0.138024	0.103	0.188	3.43e-07
H2-K1	1.07e-11	0.165127	0.994	0.992	3.44e-07
Btbd7	1.11e-11	0.219288	0.57	0.485	3.57e-07
Acvrl1	1.14e-11	0.148463	0.415	0.315	3.67e-07
Cltc	1.14e-11	0.227545	0.933	0.899	3.69e-07
Nbl1	1.15e-11	0.128066	0.126	0.06	3.7e-07
Sec61g	1.25e-11	-0.198577	0.86	0.916	4.02e-07
Abhd17a	1.31e-11	-0.148692	0.318	0.427	4.22e-07
Apobr	1.33e-11	-0.154259	0.172	0.265	4.31e-07
Coa3	1.37e-11	-0.143358	0.325	0.428	4.42e-07
Tmem219	1.4e-11	-0.16098	0.392	0.491	4.53e-07
Atxn2l	1.49e-11	-0.153036	0.427	0.529	4.8e-07
Pip4k2a	1.51e-11	0.215493	0.666	0.589	4.86e-07
Mgst1	1.54e-11	-0.241263	0.336	0.433	4.99e-07
C1d	1.57e-11	-0.125942	0.229	0.33	5.07e-07
Basp1	1.57e-11	0.395816	0.867	0.851	5.07e-07
Abracl	1.59e-11	-0.187694	0.758	0.839	5.15e-07
Nfkb2	1.64e-11	0.220074	0.597	0.508	5.3e-07
Aifm2	1.64e-11	-0.0754222	0.059	0.127	5.31e-07
Ap3s1	1.66e-11	-0.160078	0.555	0.654	5.37e-07
Sh3bp5	1.67e-11	0.356365	0.485	0.405	5.41e-07
Blvrb	1.71e-11	-0.235081	0.734	0.781	5.52e-07
Rab12	1.77e-11	0.232018	0.51	0.423	5.73e-07
P2ry6	1.82e-11	-0.175852	0.451	0.542	5.87e-07
Snx18	1.83e-11	-0.232456	0.662	0.745	5.91e-07
Psmb5	1.92e-11	-0.189004	0.553	0.644	6.2e-07
Klf9	2.1e-11	0.31116	0.477	0.384	6.79e-07
Rnaseh2c	2.11e-11	-0.167844	0.345	0.444	6.81e-07
Plgrkt	2.14e-11	-0.168433	0.412	0.512	6.92e-07
Paox	2.24e-11	-0.114406	0.142	0.232	7.23e-07
Laptm5	2.32e-11	-0.155837	0.967	0.979	7.48e-07
Fhl1	2.37e-11	0.122655	0.164	0.09	7.65e-07
Gbp3	2.39e-11	0.150216	0.27	0.176	7.71e-07
Gatad1	2.47e-11	-0.132679	0.293	0.401	7.97e-07
Gpalpp1	2.52e-11	-0.160008	0.308	0.417	8.13e-07
Snx8	2.56e-11	0.224178	0.589	0.502	8.26e-07
Fbn1	2.65e-11	0.149331	0.315	0.218	8.54e-07
Irs2	2.7e-11	0.280698	0.455	0.353	8.71e-07
Snapin	2.79e-11	-0.125446	0.19	0.284	9.01e-07
Vcp	3.03e-11	0.252115	0.818	0.769	9.77e-07
Nfkbie	3.04e-11	-0.178915	0.434	0.543	9.83e-07
Smox	3.06e-11	-0.226008	0.505	0.605	9.89e-07
Arf5	3.15e-11	-0.143515	0.828	0.884	1.02e-06
Spsb2	3.27e-11	-0.0802809	0.152	0.242	1.05e-06
Id3	3.4e-11	-0.78054	0.578	0.604	1.1e-06
Sra1	3.58e-11	-0.167983	0.455	0.568	1.15e-06
Lage3	3.59e-11	-0.122008	0.189	0.283	1.16e-06
Gsr	3.66e-11	-0.31735	0.331	0.42	1.18e-06
Nt5dc3	3.69e-11	0.169859	0.263	0.173	1.19e-06
Ermard	3.72e-11	-0.0689972	0.06	0.128	1.2e-06
Mphosph10	3.83e-11	-0.199631	0.284	0.393	1.24e-06
Galk2	3.84e-11	-0.119427	0.207	0.303	1.24e-06
Fbln5	4e-11	0.108599	0.188	0.108	1.29e-06
Erlec1	4.12e-11	-0.10867	0.195	0.287	1.33e-06
Rapgef2	4.13e-11	0.303282	0.564	0.482	1.33e-06
1700025G04Rik	4.14e-11	0.0930853	0.177	0.099	1.34e-06
Rac1	4.21e-11	-0.153552	0.872	0.91	1.36e-06
Nme1	4.31e-11	-0.197342	0.676	0.769	1.39e-06
Dhrs1	4.32e-11	-0.132114	0.256	0.356	1.4e-06
Tlr13	4.38e-11	-0.110547	0.168	0.264	1.41e-06
Dmac1	4.48e-11	-0.192932	0.43	0.527	1.45e-06
Stxbp6	4.48e-11	0.0960348	0.201	0.119	1.45e-06
Mthfd2	4.62e-11	0.17555	0.254	0.165	1.49e-06
Tor1a	4.68e-11	-0.118166	0.263	0.365	1.51e-06
Slfn4	4.9e-11	-0.079213	0.105	0.185	1.58e-06
Zc3h12a	4.95e-11	0.240396	0.664	0.592	1.6e-06
Pim3	4.96e-11	-0.184355	0.477	0.577	1.6e-06
2700038G22Rik	4.98e-11	0.100133	0.109	0.05	1.61e-06
Mrps17	5.18e-11	-0.139544	0.265	0.362	1.67e-06
Mmp9	5.18e-11	-0.433786	0.056	0.122	1.67e-06
Sdhaf1	5.23e-11	-0.102648	0.099	0.178	1.69e-06
Slc38a6	5.3e-11	-0.128755	0.193	0.287	1.71e-06
Dram1	5.31e-11	-0.120795	0.216	0.314	1.71e-06
Itga6	5.38e-11	-0.192428	0.21	0.306	1.74e-06
Haghl	5.4e-11	-0.0902744	0.088	0.162	1.74e-06
Bend4	5.42e-11	-0.166272	0.144	0.228	1.75e-06
Myom1	5.82e-11	0.0974701	0.121	0.059	1.88e-06
Hes1	5.87e-11	0.110253	0.24	0.15	1.9e-06
Cln8	5.95e-11	0.31259	0.661	0.595	1.92e-06
Mrps18c	5.97e-11	-0.141643	0.364	0.47	1.93e-06
Xbp1	6e-11	0.206811	0.702	0.621	1.94e-06
Syne1	6.02e-11	0.121109	0.15	0.082	1.94e-06
Spry2	6.3e-11	-0.0680127	0.053	0.117	2.03e-06
Dmxl2	6.44e-11	-0.137644	0.34	0.446	2.08e-06
Mrpl51	6.49e-11	-0.138116	0.297	0.398	2.1e-06
Ubr5	6.54e-11	0.172781	0.574	0.481	2.11e-06
Pdpn	6.79e-11	-0.411784	0.353	0.442	2.19e-06
Cyth3	6.85e-11	0.151557	0.442	0.339	2.21e-06
Ywhaz	6.92e-11	0.223819	0.903	0.883	2.23e-06
Rps3a1	7.06e-11	-0.148726	0.982	0.986	2.28e-06
Ebf1	7.09e-11	0.0775868	0.103	0.045	2.29e-06
Crip2	7.17e-11	0.166812	0.174	0.099	2.31e-06
Itga5	7.19e-11	0.245139	0.619	0.528	2.32e-06
Cd34	7.24e-11	0.114175	0.144	0.076	2.34e-06
N4bp1	7.3e-11	-0.19871	0.565	0.666	2.36e-06
Cfap410	7.45e-11	-0.0687895	0.065	0.133	2.41e-06
Myc	7.69e-11	0.187918	0.263	0.174	2.48e-06
Npnt	7.72e-11	0.116273	0.108	0.049	2.49e-06
Hbp1	8.1e-11	-0.137281	0.432	0.541	2.62e-06
Ostm1	8.48e-11	-0.118789	0.225	0.321	2.74e-06
Nampt	8.75e-11	0.337599	0.75	0.72	2.82e-06
Ppfibp2	9.07e-11	0.20569	0.288	0.201	2.93e-06
Tsta3	9.43e-11	-0.113206	0.161	0.248	3.04e-06
Ptprc	9.61e-11	0.147561	0.932	0.928	3.1e-06
9130230L23Rik	9.62e-11	0.102869	0.131	0.066	3.11e-06
Dnajb9	9.72e-11	0.254937	0.568	0.477	3.14e-06
Wdr26	1.01e-10	0.220137	0.855	0.807	3.27e-06
Parl	1.02e-10	-0.115943	0.297	0.397	3.29e-06
Arhgdib	1.07e-10	-0.196114	0.873	0.898	3.46e-06
Tctex1d2	1.09e-10	-0.179425	0.297	0.391	3.51e-06
Cygb	1.09e-10	0.0858958	0.106	0.048	3.53e-06
Sh3pxd2b	1.12e-10	0.214647	0.618	0.547	3.61e-06
Scamp5	1.13e-10	-0.100588	0.128	0.214	3.64e-06
Gdpd1	1.15e-10	-0.110182	0.146	0.234	3.72e-06
Map2k1	1.17e-10	-0.145003	0.334	0.436	3.77e-06
A630072M18Rik	1.18e-10	0.113608	0.13	0.067	3.82e-06
Pfkl	1.22e-10	-0.133105	0.187	0.276	3.94e-06
Pid1	1.27e-10	-0.1923	0.805	0.848	4.1e-06
Cox17	1.28e-10	-0.189839	0.68	0.781	4.15e-06
Cyc1	1.29e-10	-0.156768	0.398	0.501	4.15e-06
Iigp1	1.29e-10	0.21521	0.153	0.083	4.16e-06
Rpp21	1.3e-10	-0.166813	0.332	0.429	4.2e-06
Slc7a7	1.34e-10	-0.123895	0.266	0.366	4.33e-06
Manba	1.39e-10	-0.0792674	0.143	0.232	4.48e-06
Zrsr2	1.4e-10	0.188239	0.468	0.377	4.54e-06
Esyt1	1.41e-10	-0.14763	0.347	0.451	4.56e-06
Nr1h3	1.44e-10	-0.138766	0.182	0.274	4.66e-06
Gda	1.45e-10	-0.231422	0.615	0.726	4.68e-06
Esd	1.48e-10	-0.231579	0.732	0.816	4.76e-06
Rplp2	1.48e-10	-0.127318	0.974	0.99	4.77e-06
Gbp2	1.5e-10	0.336742	0.254	0.167	4.84e-06
Chtop	1.52e-10	0.167722	0.559	0.466	4.91e-06
Ptrhd1	1.54e-10	-0.116325	0.233	0.324	4.97e-06
Ugcg	1.62e-10	0.209992	0.688	0.591	5.22e-06
Ppp1cc	1.63e-10	-0.154422	0.466	0.556	5.26e-06
Pxk	1.63e-10	-0.16866	0.387	0.484	5.27e-06
Bcar3	1.64e-10	0.142299	0.18	0.107	5.31e-06
Slc43a2	1.65e-10	-0.162896	0.581	0.666	5.34e-06
Ndufb4	1.74e-10	-0.162554	0.532	0.623	5.62e-06
Tuba1b	1.75e-10	0.209617	0.788	0.741	5.64e-06
Clec4a1	1.79e-10	-0.219668	0.713	0.767	5.77e-06
Sptlc2	1.82e-10	-0.161921	0.478	0.579	5.87e-06
Mefv	1.9e-10	-0.190676	0.32	0.424	6.15e-06
Maoa	1.94e-10	0.100868	0.123	0.062	6.28e-06
Ogn	1.95e-10	0.110855	0.163	0.091	6.3e-06
Parp14	1.97e-10	0.294022	0.679	0.616	6.35e-06
Zfp874b	1.99e-10	0.0899524	0.118	0.058	6.41e-06
Ccnl1	2e-10	0.257488	0.956	0.939	6.46e-06
Gas6	2.01e-10	0.245777	0.586	0.463	6.47e-06
Hspe1-rs1	2.03e-10	0.0838247	0.124	0.062	6.57e-06
Ebp	2.05e-10	-0.126656	0.351	0.446	6.61e-06
Gm13822	2.06e-10	0.0832982	0.113	0.054	6.66e-06
Acaa2	2.08e-10	-0.144537	0.289	0.38	6.72e-06
Cyb5a	2.13e-10	-0.229212	0.549	0.617	6.89e-06
Snx3	2.14e-10	-0.175239	0.832	0.872	6.91e-06
Acaa1a	2.16e-10	-0.172324	0.425	0.515	6.96e-06
Rbm15	2.24e-10	0.222829	0.42	0.33	7.24e-06
Cped1	2.26e-10	0.116256	0.112	0.053	7.28e-06
Zbtb8os	2.26e-10	-0.09851	0.176	0.267	7.29e-06
Myo1f	2.28e-10	-0.168785	0.459	0.554	7.37e-06
Xylt2	2.32e-10	-0.133296	0.223	0.318	7.47e-06
Fuca1	2.33e-10	-0.187647	0.524	0.618	7.51e-06
Cpq	2.33e-10	0.144294	0.314	0.219	7.51e-06
Tgfbr2	2.34e-10	0.220207	0.621	0.526	7.56e-06
Commd3	2.4e-10	-0.134073	0.368	0.468	7.76e-06
U2surp	2.43e-10	0.187969	0.633	0.57	7.84e-06
Serpinb9	2.48e-10	0.111251	0.116	0.057	8.01e-06
2900089D17Rik	2.52e-10	0.0825685	0.125	0.064	8.12e-06
Adamts5	2.52e-10	0.102626	0.11	0.053	8.15e-06
Ndufv1	2.56e-10	-0.139706	0.298	0.393	8.26e-06
Banf1	2.58e-10	-0.133255	0.398	0.5	8.31e-06
Mcts1	2.78e-10	-0.134109	0.433	0.536	8.96e-06
Cd47	2.82e-10	-0.16182	0.839	0.88	9.09e-06
Ms4a4a	2.83e-10	-0.0857449	0.077	0.146	9.12e-06
Rbm39	2.88e-10	0.191766	0.946	0.938	9.28e-06
Abi3	2.89e-10	-0.121152	0.153	0.241	9.34e-06
Gcsh	2.92e-10	-0.119952	0.246	0.344	9.44e-06
Gnas	2.93e-10	-0.145432	0.911	0.939	9.45e-06
Rhbdf2	3.01e-10	0.185999	0.577	0.495	9.71e-06
Tubb5	3.06e-10	-0.217448	0.802	0.847	9.87e-06
mt-Nd1	3.11e-10	-0.113862	0.981	0.985	1e-05
2025-09-09	3.13e-10	-0.14283	0.421	0.532	1.01e-05
Cdc42	3.19e-10	-0.129148	0.963	0.969	1.03e-05
Ten1	3.2e-10	-0.127408	0.321	0.418	1.03e-05
Tra2a	3.2e-10	-0.235347	0.692	0.767	1.03e-05
Ethe1	3.21e-10	-0.14274	0.273	0.363	1.04e-05
Furin	3.24e-10	0.616825	0.744	0.728	1.05e-05
Ccz1	3.27e-10	-0.10839	0.274	0.372	1.05e-05
Taok1	3.34e-10	0.193453	0.732	0.676	1.08e-05
Trmt112	3.37e-10	-0.167311	0.484	0.583	1.09e-05
Cox6a1	3.39e-10	-0.15776	0.767	0.834	1.09e-05
Bbip1	3.52e-10	-0.129458	0.365	0.459	1.14e-05
Chrac1	3.52e-10	-0.146755	0.272	0.362	1.14e-05
Lpar1	3.53e-10	0.145746	0.157	0.09	1.14e-05
Sh2b2	3.62e-10	-0.13677	0.281	0.383	1.17e-05
Tiparp	3.64e-10	0.269614	0.83	0.795	1.17e-05
Bcor	3.69e-10	0.165956	0.333	0.244	1.19e-05
Bcl6	3.84e-10	-0.203125	0.409	0.511	1.24e-05
Ifnar1	3.91e-10	-0.174526	0.549	0.645	1.26e-05
Tifab	3.92e-10	-0.112723	0.123	0.199	1.27e-05
Gm26759	4.09e-10	-0.0700071	0.051	0.11	1.32e-05
Zbtb10	4.13e-10	0.139812	0.157	0.09	1.33e-05
Tkt	4.19e-10	-0.156367	0.72	0.801	1.35e-05
Prr5l	4.29e-10	0.0623341	0.155	0.085	1.38e-05
1600014C10Rik	4.48e-10	-0.134397	0.124	0.199	1.44e-05
Ino80d	4.5e-10	0.222442	0.449	0.366	1.45e-05
Commd7	4.51e-10	-0.150525	0.286	0.378	1.46e-05
Sin3b	4.54e-10	-0.155858	0.607	0.689	1.46e-05
Cd93	4.56e-10	-0.138234	0.622	0.704	1.47e-05
Smim20	4.95e-10	-0.0955636	0.16	0.245	1.6e-05
Dars	5.08e-10	-0.126585	0.256	0.345	1.64e-05
Ppcdc	5.19e-10	-0.0735364	0.063	0.126	1.68e-05
Rasa4	5.31e-10	0.252273	0.699	0.644	1.71e-05
Padi2	5.36e-10	0.0443259	0.102	0.047	1.73e-05
Rassf4	5.48e-10	0.242601	0.696	0.638	1.77e-05
Tlnrd1	5.58e-10	0.186861	0.315	0.232	1.8e-05
Nufip2	5.79e-10	0.21403	0.663	0.601	1.87e-05
Rpl7	5.79e-10	-0.150747	0.966	0.983	1.87e-05
Rab43	6.08e-10	0.269001	0.521	0.447	1.96e-05
Slc30a1	6.29e-10	0.202148	0.325	0.24	2.03e-05
Fpr2	6.61e-10	-0.148373	0.118	0.196	2.14e-05
Trf	6.65e-10	0.152366	0.77	0.65	2.15e-05
Hnrnph1	6.71e-10	0.199494	0.753	0.691	2.17e-05
Fndc3b	7.07e-10	0.252984	0.644	0.58	2.28e-05
Vps29	7.18e-10	-0.172137	0.66	0.724	2.32e-05
Commd2	7.43e-10	-0.118027	0.223	0.309	2.4e-05
U2af2	7.49e-10	0.178977	0.609	0.528	2.42e-05
Crip1	7.5e-10	0.504192	0.938	0.923	2.42e-05
Psma1	7.58e-10	-0.145085	0.569	0.656	2.45e-05
Ap5s1	7.67e-10	-0.0624857	0.05	0.108	2.47e-05
Zcchc17	7.73e-10	-0.119079	0.199	0.288	2.49e-05
Cpne2	8.1e-10	-0.14742	0.297	0.399	2.62e-05
Lyz1	8.2e-10	1.14878	0.234	0.162	2.65e-05
Hivep3	8.28e-10	0.320767	0.367	0.29	2.67e-05
Kctd12	8.51e-10	0.440444	0.881	0.846	2.75e-05
B3gnt5	8.6e-10	-0.120087	0.116	0.193	2.78e-05
Klhl24	8.74e-10	-0.147114	0.389	0.49	2.82e-05
Gfer	8.74e-10	-0.112207	0.176	0.259	2.82e-05
Gnaq	8.74e-10	0.210183	0.681	0.617	2.82e-05
Pqlc3	8.96e-10	-0.129378	0.25	0.343	2.89e-05
Etfb	8.98e-10	-0.138783	0.511	0.609	2.9e-05
Nktr	9.05e-10	0.275152	0.875	0.834	2.92e-05
Vasp	9.09e-10	-0.175962	0.63	0.728	2.94e-05
Chchd1	9.15e-10	-0.12589	0.403	0.5	2.95e-05
Lgals3bp	9.71e-10	-0.247518	0.573	0.643	3.13e-05
Tmem37	9.81e-10	-0.170366	0.308	0.402	3.17e-05
Dapk1	1.02e-09	0.153702	0.39	0.302	3.3e-05
Usp7	1.02e-09	0.202062	0.622	0.554	3.3e-05
Ppt2	1.03e-09	-0.123669	0.279	0.378	3.33e-05
Cln3	1.07e-09	-0.122707	0.381	0.482	3.44e-05
Ndufaf8	1.08e-09	-0.124093	0.293	0.384	3.49e-05
Med8	1.08e-09	-0.12306	0.234	0.328	3.49e-05
Fkbp8	1.08e-09	-0.169866	0.54	0.611	3.49e-05
Rnf181	1.08e-09	-0.0751808	0.185	0.278	3.5e-05
Swt1	1.09e-09	0.402431	0.368	0.288	3.51e-05
Oat	1.13e-09	0.145297	0.578	0.49	3.64e-05
Nfia	1.13e-09	0.157227	0.203	0.13	3.65e-05
Rlim	1.18e-09	0.198222	0.605	0.527	3.8e-05
Dpysl2	1.18e-09	0.194131	0.666	0.593	3.82e-05
Nfatc2	1.2e-09	0.129192	0.305	0.219	3.87e-05
Ttc28	1.2e-09	0.101669	0.114	0.057	3.87e-05
Tmem223	1.2e-09	-0.0934229	0.138	0.218	3.87e-05
Eif1	1.21e-09	0.133929	0.98	0.983	3.92e-05
Mrps21	1.23e-09	-0.176181	0.512	0.594	3.98e-05
Rars	1.29e-09	0.217293	0.553	0.479	4.17e-05
Mrpl11	1.31e-09	-0.138769	0.234	0.318	4.21e-05
Ndufs8	1.39e-09	-0.140399	0.466	0.561	4.49e-05
Hsp90b1	1.39e-09	0.182429	0.935	0.902	4.5e-05
R3hdm1	1.45e-09	-0.149756	0.335	0.433	4.67e-05
Hmg20b	1.49e-09	-0.130861	0.292	0.386	4.8e-05
Tmcc1	1.5e-09	0.215331	0.532	0.436	4.85e-05
Cd37	1.52e-09	-0.184105	0.415	0.499	4.89e-05
Pebp1	1.53e-09	-0.146344	0.62	0.692	4.93e-05
Ccn2	1.54e-09	0.172088	0.469	0.374	4.97e-05
Pkp4	1.59e-09	0.127789	0.2	0.128	5.13e-05
Fubp1	1.65e-09	0.288838	0.711	0.65	5.31e-05
Lyrm2	1.68e-09	-0.101245	0.143	0.22	5.41e-05
Rpl5	1.68e-09	-0.13795	0.95	0.96	5.42e-05
Hlx	1.7e-09	-0.149045	0.201	0.285	5.47e-05
Kdelr2	1.75e-09	-0.159568	0.451	0.533	5.65e-05
Zfp655	1.79e-09	0.220724	0.579	0.502	5.79e-05
Rab8b	1.84e-09	0.228892	0.837	0.809	5.92e-05
Atp5b	1.85e-09	-0.167732	0.818	0.86	5.97e-05
Zfp131	1.87e-09	0.175293	0.561	0.477	6.02e-05
Mir22hg	1.88e-09	0.285435	0.615	0.555	6.06e-05
Lifr	1.88e-09	0.211463	0.401	0.306	6.07e-05
Ndufs2	1.94e-09	-0.134553	0.445	0.533	6.26e-05
Dgkz	1.98e-09	-0.17446	0.466	0.553	6.38e-05
Hist1h1e	2.03e-09	-0.12977	0.067	0.127	6.55e-05
Arpc2	2.05e-09	-0.120238	0.941	0.953	6.63e-05
Polr2k	2.1e-09	-0.178129	0.513	0.595	6.79e-05
Kcnj2	2.11e-09	-0.0906219	0.061	0.121	6.8e-05
Rpl35a	2.14e-09	-0.127329	0.983	0.993	6.9e-05
Dock2	2.18e-09	0.120964	0.718	0.648	7.05e-05
Sfxn5	2.22e-09	-0.055382	0.05	0.106	7.16e-05
Spag9	2.27e-09	0.214672	0.905	0.882	7.32e-05
Ndufv2	2.29e-09	-0.158155	0.477	0.566	7.38e-05
Dtnbp1	2.3e-09	0.171858	0.625	0.542	7.44e-05
Kat6a	2.33e-09	0.195004	0.481	0.402	7.51e-05
Slc25a10	2.39e-09	-0.0955213	0.114	0.189	7.71e-05
Hdac5	2.41e-09	-0.148828	0.376	0.473	7.77e-05
Actr2	2.46e-09	-0.164312	0.886	0.913	7.94e-05
Nectin1	2.46e-09	0.0969494	0.163	0.096	7.94e-05
Pura	2.62e-09	0.236201	0.52	0.443	8.47e-05
Pdlim5	2.66e-09	0.189457	0.636	0.564	8.58e-05
Pdgfa	2.68e-09	0.419755	0.403	0.321	8.64e-05
Plekhg5	2.69e-09	0.101579	0.126	0.068	8.69e-05
Ufsp2	2.7e-09	-0.122842	0.272	0.363	8.7e-05
Ergic3	2.79e-09	-0.14167	0.455	0.535	9.01e-05
Glod4	2.81e-09	-0.117932	0.246	0.331	9.08e-05
Ccdc28b	2.87e-09	-0.0934163	0.078	0.141	9.25e-05
Tcirg1	2.99e-09	-0.167964	0.709	0.778	9.67e-05
Il7r	3.01e-09	0.446736	0.293	0.216	9.72e-05
Prdx3	3.17e-09	-0.123817	0.244	0.33	0.000102324
Uqcc3	3.25e-09	-0.115524	0.24	0.327	0.000104829
Fn1	3.27e-09	-0.224055	0.867	0.864	0.000105615
Cyb5r1	3.28e-09	-0.0802026	0.148	0.228	0.000105802
Fosl1	3.32e-09	0.108812	0.145	0.083	0.000107044
Ubb	3.39e-09	0.396429	0.992	0.99	0.000109438
Larp4	3.4e-09	0.206044	0.617	0.545	0.000109772
Sox4	3.42e-09	-0.13768	0.062	0.121	0.000110249
Cisd1	3.44e-09	-0.0858466	0.177	0.259	0.000111053
Itpkb	3.44e-09	0.283136	0.654	0.601	0.000111145
Ssbp1	3.49e-09	-0.106404	0.217	0.302	0.000112743
Slc39a1	3.58e-09	-0.170362	0.512	0.591	0.000115492
Map1lc3b	3.64e-09	-0.148646	0.777	0.834	0.000117518
Mir155hg	3.75e-09	0.208273	0.32	0.235	0.000120914
Pfkp	3.82e-09	0.264365	0.534	0.472	0.000123371
Rpl36a	3.82e-09	-0.142009	0.921	0.93	0.000123481
Stk10	3.84e-09	0.179649	0.357	0.275	0.000123957
B430306N03Rik	3.92e-09	-0.0972297	0.12	0.195	0.000126593
Mrps10	4.14e-09	-0.103423	0.131	0.205	0.000133806
Cops6	4.17e-09	-0.141957	0.355	0.442	0.000134688
Borcs7	4.25e-09	-0.0719456	0.154	0.235	0.000137154
Kmo	4.28e-09	0.0869342	0.108	0.054	0.000138052
Ola1	4.31e-09	-0.152208	0.361	0.447	0.000139194
Mtpn	4.36e-09	-0.157122	0.719	0.78	0.000140597
Ptpn6	4.36e-09	-0.161283	0.611	0.685	0.000140649
Tm9sf1	4.45e-09	-0.104926	0.199	0.283	0.000143789
Med11	4.51e-09	-0.110889	0.186	0.271	0.000145539
Abhd12	4.53e-09	-0.180382	0.584	0.64	0.000146285
Ikbkb	4.55e-09	-0.138291	0.536	0.631	0.000146845
Hint2	4.62e-09	-0.126774	0.237	0.326	0.000149045
Parvg	4.65e-09	-0.0664784	0.062	0.12	0.000150184
Syk	4.74e-09	0.221629	0.82	0.809	0.000153117
Pnkd	4.83e-09	-0.108133	0.215	0.303	0.000156043
Imp3	4.89e-09	-0.118204	0.267	0.356	0.000157758
Glt8d1	4.89e-09	-0.0849987	0.093	0.16	0.000157935
Rasgrp2	4.94e-09	-0.0846142	0.129	0.207	0.000159472
Slc7a1	5e-09	0.153618	0.278	0.198	0.000161542
Erp44	5.01e-09	-0.137636	0.444	0.539	0.000161643
Cdipt	5.03e-09	-0.113526	0.362	0.466	0.000162502
Mdm2	5.07e-09	0.307153	0.782	0.741	0.000163524
Hsd17b10	5.11e-09	-0.136318	0.293	0.376	0.000164929
Drap1	5.19e-09	-0.130724	0.61	0.684	0.000167589
Pin4	5.22e-09	-0.17149	0.381	0.469	0.000168663
Mcrip1	5.24e-09	-0.125842	0.411	0.508	0.00016927
1110038B12Rik	5.26e-09	-0.167879	0.361	0.445	0.000169834
Bcl2a1d	5.36e-09	0.320048	0.395	0.315	0.000172892
Ppp2ca	5.46e-09	0.159818	0.872	0.863	0.00017622
Rsu1	5.48e-09	-0.149152	0.534	0.62	0.000176913
Dhrs4	5.63e-09	-0.0733636	0.125	0.2	0.000181874
Parp1	5.71e-09	-0.127892	0.315	0.407	0.000184396
Ift22	5.73e-09	-0.0963252	0.165	0.245	0.000184834
Hras	5.79e-09	-0.118299	0.275	0.361	0.000187064
Akt1	5.92e-09	-0.135548	0.464	0.555	0.000191196
Timp3	6.12e-09	0.0726792	0.237	0.16	0.000197564
Selenoh	6.28e-09	-0.107032	0.211	0.299	0.000202859
Cpd	6.3e-09	-0.168955	0.461	0.547	0.000203273
Trio	6.31e-09	0.200333	0.406	0.328	0.00020371
Tmem179b	6.32e-09	-0.114944	0.37	0.461	0.000204127
Hist3h2a	6.38e-09	-0.119967	0.144	0.221	0.000205961
Aldh2	6.59e-09	-0.226366	0.69	0.721	0.000212709
Stard3	6.8e-09	-0.100025	0.238	0.326	0.000219368
Lyst	6.88e-09	-0.131736	0.251	0.34	0.000222142
Ccl9	6.88e-09	-0.172457	0.875	0.913	0.000222254
Mex3c	7.01e-09	0.149358	0.374	0.286	0.000226395
St3gal1	7.04e-09	0.202564	0.605	0.545	0.000227285
Glb1	7.12e-09	-0.124148	0.199	0.281	0.000229914
Bcl10	7.15e-09	-0.154737	0.617	0.699	0.000230804
Ypel3	7.21e-09	-0.189038	0.402	0.487	0.000232643
Snrpc	7.29e-09	-0.119075	0.435	0.537	0.000235333
Pmepa1	7.41e-09	0.322798	0.443	0.362	0.000239145
Elof1	7.44e-09	-0.13804	0.284	0.368	0.000240067
Cebpg	7.54e-09	0.157817	0.618	0.545	0.000243565
Lzts2	7.55e-09	0.111334	0.135	0.077	0.000243754
Mrpl17	7.57e-09	-0.147761	0.325	0.411	0.000244415
Arih1	7.59e-09	0.173158	0.735	0.67	0.000245133
Slc25a4	7.74e-09	-0.196627	0.466	0.54	0.000249942
Eif4b	8.14e-09	0.164833	0.702	0.631	0.000262765
Hmgcl	8.24e-09	-0.136668	0.334	0.423	0.000265951
Mff	8.44e-09	-0.137391	0.353	0.445	0.000272358
Ddx41	8.46e-09	-0.120575	0.255	0.338	0.000273178
Plbd1	8.71e-09	0.144379	0.618	0.497	0.000281236
Mrpl4	9.17e-09	-0.129135	0.271	0.348	0.000296128
Mob3b	9.18e-09	0.0825824	0.214	0.141	0.000296232
2210016F16Rik	9.31e-09	-0.122923	0.222	0.307	0.000300482
Itfg1	9.43e-09	-0.107155	0.216	0.301	0.00030432
A630001G21Rik	9.58e-09	-0.114542	0.157	0.233	0.000309379
Huwe1	9.66e-09	0.223483	0.596	0.533	0.000311885
Man2a1	9.75e-09	-0.144675	0.6	0.676	0.000314795
Sema4d	9.77e-09	-0.1789	0.457	0.55	0.000315543
Zmat5	9.87e-09	-0.121168	0.208	0.287	0.000318586
Fnbp1l	9.87e-09	0.142849	0.351	0.265	0.000318618
Rgs10	9.88e-09	-0.197204	0.796	0.823	0.000318896
Uckl1	1.04e-08	-0.111338	0.161	0.236	0.000336094
Slc6a8	1.09e-08	-0.080409	0.203	0.29	0.000350354
Cox7a2l	1.1e-08	-0.16041	0.824	0.854	0.00035358
Snrnp25	1.11e-08	-0.0944443	0.126	0.198	0.000358985
Cse1l	1.13e-08	0.13207	0.355	0.267	0.000366298
Rras	1.14e-08	-0.095378	0.298	0.39	0.000367014
Vmp1	1.15e-08	-0.157627	0.81	0.855	0.000369696
Ciart	1.16e-08	0.280921	0.202	0.135	0.000375197
Mrpl53	1.17e-08	-0.0854809	0.177	0.257	0.000377163
Trim47	1.23e-08	0.158303	0.335	0.257	0.000397359
Srsf7	1.25e-08	0.171614	0.737	0.688	0.000402396
Pdap1	1.25e-08	-0.154134	0.456	0.544	0.000403717
Wbp1l	1.42e-08	-0.0979769	0.235	0.318	0.000459707
Mrpl21	1.46e-08	-0.110857	0.309	0.396	0.000470403
Marcksl1	1.48e-08	0.313742	0.769	0.717	0.000476857
Zcchc14	1.48e-08	0.0691541	0.106	0.055	0.000478342
Mmp12	1.5e-08	0.43832	0.244	0.165	0.000484066
Twf2	1.51e-08	-0.153975	0.426	0.516	0.00048677
Csf1	1.51e-08	0.14756	0.205	0.134	0.000488246
Piezo1	1.52e-08	0.20242	0.474	0.398	0.000491858
Ndst1	1.54e-08	-0.0833367	0.123	0.196	0.000497913
Eif3f	1.58e-08	-0.14678	0.85	0.881	0.000508824
Acp5	1.64e-08	-0.266364	0.324	0.412	0.000530124
Dynlt1f	1.67e-08	-0.0769918	0.108	0.174	0.000538968
Syncrip	1.67e-08	0.219792	0.639	0.588	0.000538976
Agpat1	1.68e-08	-0.0712775	0.161	0.238	0.000543296
Mospd3	1.75e-08	-0.116602	0.174	0.251	0.000564225
Lmbrd1	1.77e-08	0.183459	0.664	0.593	0.000570526
Ifi205	1.77e-08	0.208568	0.286	0.202	0.000570742
Dynll1	1.77e-08	-0.187384	0.831	0.861	0.000570774
mt-Nd4	1.85e-08	-0.0923839	0.984	0.99	0.000596855
Dctpp1	1.85e-08	-0.105765	0.129	0.197	0.000598461
Adprh	1.86e-08	-0.128433	0.381	0.462	0.000599123
Nipsnap3b	1.86e-08	-0.125384	0.339	0.426	0.000601386
Vps51	1.86e-08	-0.0757063	0.084	0.145	0.000601574
Naa60	1.86e-08	-0.0927915	0.204	0.286	0.000601668
Stx4a	1.86e-08	-0.153278	0.58	0.673	0.000601935
Tmem19	1.89e-08	-0.0895654	0.118	0.188	0.000608687
Elk3	1.89e-08	-0.104906	0.418	0.512	0.000609978
Gtf3a	1.89e-08	-0.0940042	0.193	0.27	0.000610602
Kansl1l	1.92e-08	0.176384	0.314	0.238	0.000620577
Rtn3	1.93e-08	-0.124344	0.656	0.712	0.000624348
Tmem165	1.96e-08	-0.0979277	0.321	0.413	0.000633592
Suz12	1.97e-08	0.145432	0.495	0.415	0.000637434
Bcap29	1.99e-08	-0.0960215	0.216	0.297	0.000642176
Tm6sf1	2e-08	-0.178403	0.672	0.73	0.000645241
Surf4	2.02e-08	-0.140602	0.61	0.686	0.000653069
Pdpk1	2.07e-08	0.155342	0.419	0.335	0.000667838
Zfp945	2.08e-08	0.130107	0.14	0.082	0.000670052
Galc	2.09e-08	-0.112417	0.24	0.327	0.000673647
Pprc1	2.09e-08	0.110954	0.208	0.14	0.00067525
Trappc4	2.09e-08	-0.11615	0.402	0.488	0.000676157
F10	2.13e-08	-0.223537	0.248	0.338	0.00068891
Ncstn	2.14e-08	-0.151676	0.368	0.451	0.000689371
Wdr41	2.16e-08	-0.102226	0.174	0.254	0.000697987
Dgcr6	2.18e-08	-0.0726257	0.106	0.172	0.000702923
Tmed4	2.18e-08	-0.0828895	0.18	0.257	0.00070462
Pik3cd	2.19e-08	-0.139218	0.283	0.371	0.000706925
Olfm1	2.19e-08	0.176506	0.377	0.298	0.000708175
Ciapin1	2.22e-08	-0.101628	0.174	0.251	0.000717793
Slc3a2	2.23e-08	0.194473	0.906	0.899	0.000719168
Pigyl	2.26e-08	-0.0915276	0.13	0.199	0.000728801
Echs1	2.27e-08	-0.121674	0.278	0.359	0.000732018
Eva1b	2.37e-08	-0.138268	0.272	0.351	0.000764327
Cep170	2.39e-08	0.159105	0.604	0.523	0.000772487
Cd24a	2.4e-08	-0.239322	0.16	0.235	0.000774698
Srsf3	2.41e-08	0.123845	0.854	0.83	0.000778911
Wtap	2.42e-08	-0.111644	0.381	0.472	0.000779725
Usf2	2.42e-08	-0.13371	0.636	0.705	0.000782474
BC004004	2.44e-08	-0.132008	0.306	0.39	0.000787513
Ang	2.44e-08	-0.106817	0.154	0.23	0.00078803
Pitpna	2.44e-08	-0.142741	0.816	0.873	0.000789077
Ipo7	2.46e-08	0.123154	0.539	0.459	0.000792574
Asnsd1	2.5e-08	-0.116365	0.263	0.347	0.000808422
Cog6	2.51e-08	-0.0462646	0.057	0.111	0.000809517
Plxnb2	2.57e-08	-0.162081	0.599	0.657	0.000828397
Psmb10	2.67e-08	-0.172004	0.514	0.602	0.000863486
Arpc5l	2.69e-08	-0.0847754	0.239	0.324	0.000869775
Sbds	2.72e-08	0.121273	0.551	0.458	0.00087784
Srsf11	2.78e-08	0.211847	0.822	0.807	0.00089619
Rpa3	2.82e-08	-0.0851218	0.093	0.156	0.000909781
Tomm5	2.88e-08	-0.144791	0.401	0.488	0.000929494
Otub1	2.89e-08	-0.105247	0.319	0.403	0.000933591
Cfdp1	2.96e-08	-0.125216	0.356	0.44	0.000955591
Clns1a	2.97e-08	-0.0960074	0.197	0.276	0.000957947
1190007I07Rik	3.04e-08	-0.0641068	0.067	0.124	0.00097994
Fibp	3.04e-08	-0.116352	0.225	0.302	0.000982522
Tgm2	3.08e-08	-0.151259	0.577	0.682	0.00099506
Golga7	3.09e-08	-0.123329	0.399	0.485	0.000997422
Trem1	3.1e-08	-0.0877879	0.083	0.144	0.00100216
Eif2s3x	3.13e-08	0.157813	0.528	0.453	0.00101052
Sde2	3.13e-08	0.173105	0.815	0.745	0.00101171
Fam89b	3.19e-08	-0.140995	0.363	0.444	0.00103084
Ppp1r35	3.21e-08	-0.0975712	0.147	0.217	0.00103645
Pofut2	3.28e-08	-0.104361	0.263	0.346	0.00105827
Cd248	3.32e-08	0.0708591	0.103	0.054	0.00107308
Rnase4	3.46e-08	-0.339815	0.539	0.584	0.00111546
Cmtm6	3.46e-08	0.181554	0.541	0.467	0.00111626
Ebag9	3.47e-08	-0.0658362	0.084	0.145	0.00112028
H2afv	3.48e-08	-0.107168	0.306	0.394	0.00112196
Rer1	3.49e-08	-0.141621	0.554	0.638	0.00112821
Ndufb6	3.51e-08	-0.138387	0.477	0.567	0.00113156
Lipa	3.58e-08	0.284735	0.802	0.752	0.00115659
Ctsc	3.6e-08	-0.195893	0.927	0.941	0.00116368
Pnkp	3.62e-08	-0.0871107	0.149	0.222	0.00116896
Usp31	3.63e-08	0.0851804	0.19	0.122	0.00117319
Dnttip2	3.64e-08	0.130112	0.508	0.432	0.00117396
Arl6ip4	3.72e-08	-0.119374	0.208	0.286	0.00119981
Marcks	3.72e-08	0.23157	0.921	0.894	0.00120214
Tagln2	3.73e-08	0.162567	0.931	0.921	0.00120318
Dot1l	3.79e-08	0.2297	0.748	0.685	0.00122393
Ssna1	3.8e-08	-0.108163	0.204	0.281	0.00122798
Rsad2	3.87e-08	0.763892	0.521	0.434	0.00124868
Irf7	3.87e-08	-0.0703714	0.371	0.473	0.00125095
Eef2kmt	3.96e-08	-0.0852968	0.105	0.17	0.0012792
Pik3r1	3.97e-08	0.301056	0.598	0.535	0.00128069
Rnd3	3.97e-08	0.328079	0.36	0.286	0.00128287
Tor2a	4.01e-08	-0.0915231	0.201	0.278	0.00129358
Yipf1	4.12e-08	-0.106668	0.299	0.385	0.00133037
Sharpin	4.13e-08	-0.0903917	0.148	0.218	0.00133256
Tnfrsf13b	4.15e-08	-0.121167	0.194	0.268	0.00133964
Fuca2	4.16e-08	-0.149629	0.349	0.436	0.00134233
Pdcd5	4.16e-08	-0.157761	0.59	0.656	0.00134248
Plod1	4.18e-08	-0.131584	0.287	0.373	0.00134908
AC160336.1	4.22e-08	0.0825779	0.13	0.074	0.00136102
Ifnb1	4.25e-08	0.340006	0.172	0.108	0.00137312
Chmp3	4.42e-08	-0.135749	0.444	0.524	0.00142615
Tcf4	4.5e-08	0.260678	0.763	0.721	0.00145395
Mettl23	4.54e-08	-0.12242	0.275	0.357	0.00146542
Tmem128	4.8e-08	-0.0990583	0.315	0.403	0.00154841
Cdpf1	4.94e-08	-0.0576858	0.073	0.129	0.00159524
Slc16a3	4.97e-08	-0.0971456	0.274	0.361	0.00160527
Coq9	4.99e-08	-0.0690666	0.083	0.142	0.00161057
Sorl1	5.14e-08	-0.150267	0.197	0.271	0.00166058
Ccdc124	5.2e-08	-0.129028	0.362	0.45	0.0016802
Alox5	5.24e-08	0.0920478	0.188	0.122	0.00169317
Ass1	5.29e-08	-0.207874	0.185	0.26	0.0017063
Man2b2	5.31e-08	-0.0724996	0.128	0.195	0.00171272
Aimp1	5.33e-08	-0.13559	0.405	0.486	0.00171976
Unc50	5.34e-08	-0.0678316	0.178	0.258	0.00172516
Nfat5	5.37e-08	0.247886	0.647	0.589	0.00173368
Zfp710	5.39e-08	-0.100169	0.223	0.307	0.00174032
Mylip	5.41e-08	0.321978	0.511	0.444	0.00174602
Ptms	5.46e-08	-0.212628	0.816	0.851	0.00176265
Tmem259	5.5e-08	-0.118431	0.372	0.453	0.00177451
Slc25a16	5.72e-08	-0.0541739	0.056	0.109	0.00184509
H6pd	5.89e-08	-0.059561	0.086	0.147	0.00190034
Rasa2	5.91e-08	0.181845	0.368	0.297	0.00190838
Stx8	5.91e-08	-0.103175	0.357	0.438	0.00190858
Dbp	5.95e-08	-0.119093	0.102	0.165	0.00192061
Ubxn2a	6.11e-08	0.124247	0.276	0.202	0.00197198
Lrrc32	6.18e-08	0.115213	0.141	0.083	0.00199437
Ddrgk1	6.24e-08	-0.139799	0.524	0.589	0.00201496
Kmt2c	6.26e-08	0.151175	0.547	0.469	0.00202164
Bnip3l	6.3e-08	-0.138161	0.489	0.561	0.00203291
Nrbp1	6.3e-08	-0.120805	0.348	0.433	0.00203325
Sgpl1	6.3e-08	0.224006	0.84	0.795	0.00203463
S100a10	6.32e-08	-0.162399	0.867	0.908	0.00203943
Rbms1	6.32e-08	0.252493	0.88	0.869	0.0020415
Wapl	6.34e-08	0.157464	0.728	0.667	0.00204557
Cox19	6.38e-08	-0.0818499	0.145	0.216	0.00206034
Dusp5	6.47e-08	-0.166236	0.552	0.645	0.00208824
Pbx2	6.55e-08	-0.146644	0.227	0.304	0.00211428
Alkbh3	6.55e-08	-0.0804444	0.112	0.177	0.0021143
Grpel1	6.57e-08	-0.136993	0.361	0.444	0.00212067
Sar1a	6.59e-08	0.14003	0.67	0.609	0.00212865
Psmd13	6.63e-08	-0.128743	0.456	0.541	0.00213945
Gnpda1	6.79e-08	-0.152268	0.351	0.43	0.00219041
Pin1	6.94e-08	-0.0897938	0.255	0.337	0.00224156
Churc1	7e-08	-0.110197	0.354	0.435	0.00226088
Nosip	7.02e-08	-0.0935951	0.146	0.217	0.00226586
Timm23	7.03e-08	-0.143499	0.529	0.609	0.00226847
Lyve1	7.07e-08	0.185241	0.113	0.062	0.00228114
Acp1	7.2e-08	-0.113472	0.346	0.431	0.00232439
Alg5	7.24e-08	-0.100569	0.244	0.321	0.00233661
Mrps34	7.34e-08	-0.093138	0.182	0.255	0.00237038
Anp32b	7.37e-08	-0.155449	0.725	0.777	0.00238024
Lrrc25	7.38e-08	-0.168342	0.538	0.604	0.00238325
Cnot4	7.47e-08	0.132449	0.565	0.486	0.00241131
Wnk1	7.72e-08	0.130717	0.921	0.872	0.00249324
Hexa	7.79e-08	-0.173713	0.869	0.877	0.00251332
Il6ra	7.83e-08	0.248195	0.564	0.506	0.00252634
Khk	7.85e-08	-0.0903457	0.127	0.192	0.00253373
Bhlhe40	7.96e-08	-0.273537	0.557	0.632	0.00257128
Glrx3	7.98e-08	-0.14003	0.491	0.571	0.00257491
Ptprj	8.2e-08	0.18107	0.745	0.693	0.00264617
Anxa3	8.2e-08	-0.171537	0.553	0.625	0.00264813
Sertad1	8.45e-08	0.181816	0.471	0.397	0.0027267
Suclg1	8.46e-08	-0.119615	0.272	0.352	0.00272979
Uqcrc1	8.51e-08	-0.123875	0.438	0.526	0.00274847
Znrf1	8.53e-08	-0.106741	0.366	0.464	0.00275354
Emc6	8.67e-08	-0.124795	0.431	0.511	0.00279802
Mocs1	8.67e-08	-0.0641847	0.074	0.13	0.00279836
mt-Cytb	8.7e-08	-0.0846414	0.99	0.996	0.00280984
Smim8	8.77e-08	-0.0602911	0.084	0.142	0.00283169
Psmb7	9.21e-08	-0.150717	0.599	0.67	0.0029731
Pcif1	9.5e-08	-0.109805	0.32	0.404	0.00306701
Gcnt1	9.52e-08	-0.0711296	0.126	0.196	0.00307221
Ccdc88a	9.53e-08	0.191121	0.51	0.445	0.00307716
Scarb2	9.71e-08	-0.181518	0.518	0.584	0.00313437
Samm50	9.82e-08	-0.105978	0.361	0.445	0.00316888
Tef	9.91e-08	-0.0833458	0.113	0.179	0.00319926
Mthfs	9.93e-08	-0.104518	0.214	0.292	0.00320585
Canx	1.01e-07	0.15433	0.917	0.885	0.00324768
Bex3	1.01e-07	0.184107	0.363	0.289	0.00325638
Sft2d1	1.03e-07	-0.117164	0.362	0.429	0.00330964
Pde3b	1.03e-07	0.128214	0.354	0.273	0.00333874
Rpl22l1	1.04e-07	-0.15949	0.826	0.853	0.0033463
Coa6	1.04e-07	-0.077536	0.141	0.21	0.00335533
Prorsd1	1.06e-07	-0.0853154	0.148	0.22	0.00343427
Gnptab	1.07e-07	-0.110327	0.238	0.32	0.00345529
Serpinb8	1.09e-07	0.264056	0.465	0.4	0.00350459
Mrps28	1.09e-07	-0.124997	0.229	0.307	0.00351881
Aip	1.1e-07	-0.145513	0.298	0.375	0.00354697
Tm9sf3	1.1e-07	-0.116942	0.686	0.76	0.00355626
Sdhaf4	1.11e-07	-0.0925658	0.185	0.258	0.0035817
Skap2	1.19e-07	-0.161904	0.711	0.769	0.00384893
Mbd3	1.2e-07	-0.120601	0.32	0.401	0.00385935
Nbeal1	1.21e-07	0.176662	0.453	0.377	0.00390621
Rnd1	1.25e-07	0.0806053	0.133	0.079	0.00402556
Il11ra1	1.27e-07	0.163193	0.334	0.263	0.00410293
Zswim8	1.27e-07	0.127843	0.436	0.361	0.00411445
Ednrb	1.32e-07	-0.236374	0.231	0.314	0.00425544
BC005537	1.33e-07	0.178566	0.924	0.905	0.00428944
Chd2	1.36e-07	0.183843	0.588	0.524	0.00437901
Utp18	1.37e-07	0.124335	0.31	0.239	0.00443529
Nipa2	1.38e-07	-0.141241	0.543	0.619	0.0044583
Stard7	1.39e-07	-0.0871755	0.119	0.183	0.0044909
Ech1	1.41e-07	-0.125678	0.359	0.442	0.0045408
Laptm4a	1.43e-07	-0.157194	0.791	0.824	0.00462543
Nr3c1	1.51e-07	0.209165	0.599	0.539	0.00487011
Gm21887	1.51e-07	0.0701569	0.118	0.067	0.00487767
Pea15a	1.52e-07	0.141153	0.649	0.584	0.00489174
Gpr137	1.52e-07	-0.0715057	0.111	0.175	0.00491958
Pggt1b	1.53e-07	0.145381	0.409	0.337	0.00495066
Ccdc115	1.54e-07	-0.0941192	0.254	0.336	0.0049832
Hcar2	1.56e-07	-0.260229	0.127	0.19	0.00502058
Snhg15	1.56e-07	-0.263931	0.361	0.432	0.00503587
Sf3b1	1.57e-07	0.166778	0.9	0.878	0.00505469
Actr10	1.58e-07	-0.0994889	0.352	0.438	0.00509034
Cd86	1.6e-07	0.235499	0.747	0.704	0.00515514
Smcr8	1.6e-07	0.136701	0.407	0.333	0.00517022
Xaf1	1.6e-07	-0.15119	0.265	0.344	0.00517042
Ndufa9	1.61e-07	-0.119329	0.261	0.337	0.00518545
Ppp1r2	1.63e-07	0.179457	0.659	0.597	0.00526964
Mtus1	1.65e-07	-0.119177	0.162	0.232	0.00532918
Tomm40	1.7e-07	-0.0931268	0.245	0.321	0.0055017
Lrmda	1.72e-07	-0.0509824	0.068	0.12	0.00553987
Acbd6	1.73e-07	-0.10944	0.27	0.351	0.00559108
2900097C17Rik	1.75e-07	0.170494	0.671	0.616	0.00564465
Ezr	1.75e-07	0.261966	0.675	0.623	0.00565565
0610010K14Rik	1.78e-07	-0.131832	0.327	0.409	0.00573375
Isca2	1.79e-07	-0.103497	0.197	0.271	0.00576837
Cdc42ep4	1.8e-07	-0.141026	0.341	0.425	0.00581774
Vti1b	1.84e-07	-0.139532	0.417	0.488	0.00595325
Slc25a39	1.85e-07	-0.112244	0.372	0.448	0.00597336
Bloc1s1	1.86e-07	-0.0764619	0.138	0.203	0.00599532
Ewsr1	1.86e-07	0.156323	0.827	0.787	0.00600841
Rpl9-ps6	1.86e-07	-0.100023	0.226	0.3	0.00601079
Lsm12	1.87e-07	-0.152117	0.532	0.601	0.006026
Slc35b2	1.88e-07	-0.139754	0.338	0.417	0.00608095
Nr1d1	1.89e-07	0.18509	0.382	0.302	0.00609994
Smim12	1.94e-07	-0.0662895	0.135	0.2	0.00624909
Hectd1	1.98e-07	0.193609	0.617	0.567	0.00638163
Gapvd1	2e-07	0.163142	0.594	0.533	0.00644375
Nme4	2.02e-07	-0.0496954	0.087	0.144	0.00650626
Mycbp2	2.04e-07	0.146782	0.66	0.601	0.00657401
Gpr35	2.05e-07	-0.0956039	0.218	0.299	0.00661726
Stxbp2	2.08e-07	-0.113176	0.344	0.421	0.00670363
Slc25a33	2.1e-07	0.168638	0.372	0.299	0.00677913
Mydgf	2.11e-07	-0.134039	0.494	0.567	0.00679804
Mrps11	2.13e-07	-0.091983	0.127	0.189	0.00687716
Lrrc8c	2.17e-07	0.165164	0.341	0.267	0.00700747
Cope	2.2e-07	-0.121679	0.499	0.577	0.00710869
Ppp1r15a	2.21e-07	0.231521	0.892	0.872	0.00714949
Cyb561d2	2.22e-07	-0.071563	0.117	0.179	0.00716561
Sqor	2.23e-07	-0.102042	0.272	0.351	0.0071965
Elf2	2.31e-07	0.200527	0.583	0.515	0.00744188
Hadha	2.31e-07	-0.117202	0.41	0.492	0.00745154
Ap1s2	2.31e-07	-0.175741	0.464	0.532	0.00745896
Stab1	2.31e-07	-0.287476	0.643	0.709	0.0074605
Metrnl	2.35e-07	0.171001	0.863	0.855	0.00759373
Pld3	2.36e-07	-0.188899	0.604	0.658	0.0076138
Dnlz	2.36e-07	-0.100977	0.158	0.225	0.00763021
Pkib	2.37e-07	-0.0898646	0.135	0.201	0.00764938
Cbx3	2.37e-07	-0.158176	0.416	0.493	0.00766243
Srrm2	2.39e-07	0.175608	0.858	0.846	0.00771904
Samd9l	2.42e-07	0.188185	0.391	0.318	0.00780812
Gm17018	2.42e-07	-0.103028	0.155	0.221	0.00781761
Nbn	2.43e-07	0.0868309	0.235	0.164	0.00784924
Itgax	2.45e-07	0.23042	0.224	0.159	0.00790794
Vamp7	2.46e-07	-0.105187	0.191	0.264	0.00794749
Tnfrsf12a	2.49e-07	0.215307	0.528	0.453	0.00803755
Tmem161b	2.53e-07	-0.0604371	0.074	0.129	0.00815572
Gm49797	2.62e-07	0.0598051	0.11	0.062	0.00845991
Serinc3	2.65e-07	0.148811	0.947	0.926	0.00856307
Rock1	2.67e-07	0.224103	0.764	0.745	0.00862947
Cpsf7	2.7e-07	0.121608	0.447	0.368	0.00870947
Numb	2.7e-07	-0.0703487	0.13	0.196	0.00872094
Bin3	2.82e-07	-0.102542	0.225	0.303	0.00910586
Cdkn2d	2.83e-07	-0.0921613	0.121	0.184	0.0091468
Lgals3	2.86e-07	-0.131576	0.937	0.964	0.00924613
Mrps26	2.88e-07	-0.0883581	0.185	0.257	0.00929374
Brms1	2.89e-07	-0.101274	0.224	0.298	0.00931908
Cd180	2.91e-07	0.220618	0.367	0.304	0.00940277
Rhoj	2.94e-07	0.0635242	0.105	0.057	0.00948496
Stx7	2.94e-07	-0.124463	0.611	0.683	0.0094928
Arhgap25	2.94e-07	0.192848	0.335	0.267	0.00950006
Slc45a4	2.95e-07	-0.077427	0.195	0.271	0.00953728
Klhl6	3.03e-07	-0.121439	0.145	0.209	0.00979736
Cxcl2	3.05e-07	0.362914	0.984	0.982	0.00985604
C3ar1	3.07e-07	0.222226	0.818	0.798	0.00990095
Senp3	3.08e-07	-0.0787541	0.204	0.278	0.0099318
Exosc5	3.09e-07	-0.102471	0.173	0.24	0.00995999
Zfand2a	3.1e-07	0.448258	0.619	0.582	0.0100227
Hnrnpu	3.13e-07	0.145083	0.885	0.867	0.0101116
Samd1	3.14e-07	-0.114899	0.199	0.276	0.0101295
Ptgr2	3.19e-07	-0.0728295	0.138	0.203	0.0102934
Nupr1	3.2e-07	-0.201746	0.609	0.688	0.0103279
Rps28	3.22e-07	-0.0954028	0.981	0.993	0.0104064
Rassf8	3.24e-07	0.1298	0.255	0.188	0.0104515
Tarm1	3.28e-07	-0.124981	0.084	0.139	0.0105835
Commd4	3.29e-07	-0.117988	0.323	0.399	0.0106159
Cdc26	3.31e-07	-0.100532	0.279	0.36	0.0106974
Mocs2	3.35e-07	-0.0964363	0.28	0.358	0.0108257
Psmc4	3.36e-07	-0.109833	0.405	0.484	0.0108437
Itgb2	3.37e-07	-0.171906	0.705	0.77	0.0108683
2310009A05Rik	3.38e-07	-0.100788	0.188	0.259	0.0109151
Uggt1	3.41e-07	-0.100686	0.264	0.344	0.0110097
Tatdn2	3.43e-07	-0.16128	0.378	0.456	0.0110591
Pon3	3.43e-07	-0.0819162	0.149	0.213	0.0110639
Skil	3.46e-07	0.245609	0.839	0.831	0.0111661
Frmd4a	3.51e-07	0.0912289	0.329	0.253	0.0113234
B4galt1	3.58e-07	-0.110035	0.535	0.621	0.0115491
Fam3c	3.68e-07	-0.0737489	0.244	0.326	0.0118742
Etfrf1	3.68e-07	-0.0594283	0.082	0.136	0.0118918
Hexb	3.79e-07	-0.126277	0.565	0.639	0.012239
Slc17a5	3.92e-07	-0.074031	0.129	0.194	0.0126485
Psmb8	3.99e-07	-0.133678	0.69	0.758	0.012887
Stk16	4.03e-07	-0.0759045	0.159	0.225	0.013006
5031439G07Rik	4.09e-07	0.202534	0.662	0.622	0.0131879
Tmem170b	4.09e-07	-0.0859862	0.161	0.23	0.0131898
Flcn	4.1e-07	0.149241	0.482	0.416	0.0132455
Ugdh	4.21e-07	0.176431	0.366	0.29	0.0135839
Hfe	4.21e-07	-0.180758	0.364	0.428	0.0136071
Ccdc58	4.23e-07	-0.0675714	0.076	0.129	0.0136601
Clint1	4.24e-07	0.157381	0.632	0.584	0.0136957
Dhx40	4.27e-07	0.197198	0.43	0.36	0.0137799
Dtx3	4.29e-07	-0.063178	0.075	0.128	0.0138457
Gng12	4.31e-07	-0.158344	0.485	0.553	0.0139217
Nfkbia	4.32e-07	-0.223641	0.98	0.971	0.0139542
Lxn	4.38e-07	-0.0947519	0.207	0.275	0.0141483
Fbxl20	4.49e-07	-0.0590135	0.133	0.201	0.0145043
Tug1	4.52e-07	0.146864	0.442	0.371	0.0145978
Hgsnat	4.59e-07	-0.139926	0.225	0.3	0.0148236
Ss18l2	4.59e-07	-0.0835881	0.135	0.202	0.0148251
Morf4l2	4.62e-07	0.158157	0.674	0.607	0.0149248
H2-Ke6	4.64e-07	-0.0600081	0.186	0.26	0.014964
Stx11	4.69e-07	0.186446	0.4	0.334	0.0151566
Ptpmt1	4.75e-07	-0.0796079	0.337	0.422	0.0153332
Rbbp8	4.78e-07	0.153584	0.48	0.41	0.0154443
Parvb	4.82e-07	0.145945	0.457	0.388	0.0155655
Psmb4	4.83e-07	-0.13392	0.758	0.818	0.0155826
Ndufa10	4.87e-07	-0.112951	0.424	0.506	0.0157216
Lypla2	4.89e-07	-0.0909521	0.283	0.364	0.0157812
Eny2	5.05e-07	-0.11362	0.357	0.438	0.0162975
Hist1h4d	5.08e-07	0.0632757	0.117	0.067	0.0163838
Nr2c2ap	5.1e-07	-0.0923767	0.157	0.22	0.0164512
Galnt2	5.12e-07	-0.0813871	0.297	0.382	0.0165266
Cops9	5.13e-07	-0.116376	0.691	0.751	0.016575
Smad4	5.19e-07	0.138364	0.481	0.411	0.0167703
Zfp516	5.36e-07	0.173564	0.632	0.565	0.0173187
Amotl2	5.41e-07	0.0621782	0.105	0.059	0.0174492
Ap2b1	5.67e-07	0.131311	0.526	0.465	0.0182981
Srp19	5.79e-07	-0.13352	0.393	0.462	0.0186888
Sod3	6.02e-07	0.0537239	0.159	0.101	0.0194314
Atp6ap2	6.07e-07	0.174496	0.839	0.814	0.0195947
Apobec1	6.09e-07	-0.102412	0.589	0.677	0.0196513
Cxcl12	6.19e-07	0.0863335	0.244	0.175	0.019994
Cnot8	6.22e-07	-0.0704759	0.206	0.279	0.020086
1700123O20Rik	6.23e-07	-0.0496682	0.152	0.219	0.0201217
Prkcsh	6.31e-07	-0.1245	0.437	0.516	0.0203781
Ppt1	6.32e-07	-0.12903	0.59	0.646	0.0203875
Eng	6.34e-07	0.0673523	0.199	0.136	0.0204532
Gm21860	6.38e-07	0.194749	0.197	0.136	0.0206053
Tcerg1	6.39e-07	0.155494	0.472	0.406	0.0206271
Copz1	6.39e-07	-0.10792	0.421	0.501	0.0206382
Sypl	6.41e-07	-0.114569	0.602	0.664	0.0207083
Jmjd1c	6.55e-07	0.225801	0.843	0.812	0.0211489
Hscb	6.57e-07	-0.0826074	0.184	0.253	0.0212101
Idh2	6.59e-07	-0.114004	0.331	0.408	0.0212795
Clec2d	6.75e-07	-0.200903	0.569	0.635	0.0218021
Pisd	6.81e-07	-0.0809791	0.272	0.345	0.0219767
Idh1	6.89e-07	-0.122013	0.33	0.405	0.0222562
Ppp2r2a	6.96e-07	0.153176	0.669	0.63	0.0224595
Ptgs1	7e-07	0.100364	0.166	0.11	0.0225904
[truncated: 5,686 more rows]

## Sheet: Data Set S3
Data Set S3. Differential gene expression analysis between Early and CL time points in the overall Mono/Macro cluster.
gene	p_val	avg_log2FC	pct.1	pct.2	p_val_adj
Spp1	2.38e-266	4.50176	0.861	0.018	7.7e-262
Mgl2	1.52e-265	-2.7935	0.059	0.632	4.92e-261
Lgals3	2.23e-257	2.96003	0.956	0.24	7.19e-253
Lars2	2.47e-239	-2.20887	0.942	0.993	7.97e-235
Fth1	2.03e-231	2.1342	1	0.968	6.56e-227
Gapdh	2.02e-228	2.14636	0.944	0.397	6.51e-224
Vim	4.84e-215	2.25023	0.986	0.678	1.56e-210
Mgp	9.72e-212	1.58215	0.983	0.221	3.14e-207
Cyba	3.36e-206	1.57238	0.969	0.656	1.08e-201
Cd300c2	1.78e-204	1.74004	0.851	0.178	5.76e-200
Cstb	9.15e-199	1.96658	0.936	0.416	2.96e-194
Fxyd5	1.29e-198	1.77513	0.943	0.346	4.18e-194
Ctss	3.36e-196	1.7106	0.976	0.702	1.08e-191
Tyrobp	1.65e-194	1.51474	0.973	0.565	5.32e-190
Clec4d	3.14e-192	1.96609	0.752	0.055	1.01e-187
Fn1	4.13e-190	2.57968	0.846	0.143	1.33e-185
Basp1	1.3e-187	2.0397	0.844	0.176	4.19e-183
Atox1	1.43e-185	1.54567	0.945	0.423	4.6e-181
Cox4i1	3.72e-184	1.24271	0.97	0.597	1.2e-179
Slfn2	1.06e-183	1.95431	0.913	0.389	3.43e-179
Fabp5	2.03e-183	3.39159	0.741	0.08	6.54e-179
Il1b	5.82e-182	4.15939	0.741	0.069	1.88e-177
Thbs1	8.05e-182	3.83811	0.721	0.052	2.6e-177
Txn1	1.14e-180	1.88358	0.93	0.406	3.69e-176
Nme2	2.61e-177	1.39324	0.957	0.518	8.44e-173
Malat1	3.59e-177	-1.48601	0.999	1	1.16e-172
Clec4e	1.65e-175	2.94552	0.692	0.027	5.32e-171
Gadd45b	9.43e-175	2.07998	0.902	0.322	3.04e-170
Cd209f	9.69e-175	-2.04836	0.023	0.414	3.13e-170
S100a4	5.08e-173	2.10805	0.857	0.181	1.64e-168
Cmah	1.75e-172	-1.47826	0.047	0.459	5.66e-168
Actg1	5.25e-172	1.48053	0.992	0.819	1.69e-167
Arpc1b	1.9e-170	1.15731	0.963	0.653	6.14e-166
Arpc3	3.38e-170	1.20891	0.957	0.583	1.09e-165
Pkm	5.69e-169	1.60701	0.904	0.389	1.84e-164
Anxa2	3.81e-168	1.71167	0.901	0.296	1.23e-163
Trem2	9.58e-168	1.90572	0.748	0.139	3.09e-163
Cxcl2	5.03e-167	2.18448	0.971	0.428	1.62e-162
Mmp14	1.18e-165	1.45896	0.655	0.015	3.82e-161
Prdx5	4.56e-165	1.58835	0.877	0.34	1.47e-160
Ctsz	1.05e-164	1.23212	0.97	0.615	3.39e-160
Bank1	1.55e-163	-1.46855	0.029	0.403	4.99e-159
Aprt	2.28e-163	1.36099	0.812	0.201	7.35e-159
Ftl1	3.41e-162	1.41041	0.998	0.927	1.1e-157
Cd163	6.08e-161	-2.48765	0.094	0.534	1.96e-156
Fcer1g	6.85e-159	1.21997	0.974	0.673	2.21e-154
Pla2g2d	1.72e-158	-1.33806	0.005	0.323	5.54e-154
S100a11	4.57e-158	1.60579	0.908	0.34	1.48e-153
Capg	8.45e-156	1.65788	0.772	0.181	2.73e-151
Il1rn	2.35e-153	2.49496	0.638	0.031	7.6e-149
Npc2	2.87e-151	1.13016	0.973	0.674	9.27e-147
Rplp0	2.09e-150	1.18568	0.99	0.784	6.73e-146
Gngt2	3.71e-150	1.27343	0.699	0.072	1.2e-145
Aldoa	3.78e-150	1.47913	0.883	0.365	1.22e-145
Cxcl1	2.72e-148	2.41944	0.792	0.152	8.77e-144
Cfl1	1.73e-146	1.09042	0.971	0.687	5.58e-142
Srgn	2.78e-146	1.55968	0.959	0.569	8.97e-142
Sh3bgrl3	4.84e-146	1.19657	0.971	0.645	1.56e-141
Lgals1	7.06e-146	1.47333	0.951	0.549	2.28e-141
Esd	1.55e-145	1.47526	0.815	0.236	5.01e-141
Cd209g	3.89e-145	-1.47684	0.015	0.337	1.26e-140
Atp6v0c	4.11e-144	1.09446	0.976	0.73	1.33e-139
Ptgs2	5.19e-142	2.94673	0.654	0.067	1.67e-137
Tspo	1.54e-141	1.2734	0.925	0.518	4.98e-137
Mbnl1	4.75e-141	-1.40926	0.871	0.912	1.53e-136
Msrb1	1.32e-140	1.14902	0.74	0.136	4.25e-136
Rps27a	3.73e-140	1.01667	0.991	0.847	1.2e-135
Lyve1	5.52e-140	-1.84542	0.059	0.435	1.78e-135
Atp5e	1.2e-139	1.06783	0.961	0.56	3.86e-135
Actb	2.77e-139	1.08694	0.998	0.976	8.94e-135
Tgm2	6.04e-139	1.13222	0.654	0.059	1.95e-134
Ifitm2	1.63e-138	1.49045	0.969	0.566	5.27e-134
Cd44	3.02e-138	1.46132	0.919	0.452	9.76e-134
Ighm	2.83e-136	-2.21816	0.26	0.671	9.13e-132
Txnip	2.44e-135	-2.21686	0.461	0.775	7.89e-131
Cd209d	8.1e-135	-1.75095	0.026	0.353	2.61e-130
Fam129b	5.44e-133	1.01421	0.661	0.081	1.76e-128
Postn	7.9e-133	0.867419	0.571	0.015	2.55e-128
Ms4a6d	1.98e-131	1.3413	0.846	0.353	6.38e-127
Mef2c	3.01e-131	-1.91461	0.51	0.778	9.72e-127
Mrpl52	5.48e-131	0.995971	0.839	0.281	1.77e-126
Cd14	1.73e-130	1.98071	0.877	0.44	5.58e-126
Lyz2	8.33e-130	1.74756	0.99	0.781	2.69e-125
Timd4	9.9e-130	-0.915485	0.005	0.27	3.2e-125
Clec4n	1.18e-129	1.59446	0.669	0.128	3.8e-125
Akr1a1	5.01e-129	1.13992	0.915	0.487	1.62e-124
Gsn	9.1e-129	-1.6493	0.742	0.892	2.94e-124
Cd52	2.85e-128	1.21138	0.939	0.407	9.21e-124
Ccrl2	3.38e-128	1.85098	0.788	0.233	1.09e-123
Retnla	4.05e-128	-3.33405	0.005	0.268	1.31e-123
S100a6	1.31e-127	1.4466	0.941	0.465	4.22e-123
Sod2	4.86e-127	1.42274	0.76	0.216	1.57e-122
Tnfaip2	9.34e-126	1.52734	0.652	0.101	3.02e-121
Cox5a	1.46e-125	1.05131	0.891	0.407	4.7e-121
Dusp5	1.63e-125	1.38646	0.646	0.09	5.25e-121
Rpl19	6.3e-124	0.885956	0.993	0.813	2.03e-119
Anxa1	7.1e-124	1.293	0.75	0.195	2.29e-119
Ldha	3.29e-123	1.14367	0.823	0.302	1.06e-118
Cox6b1	5.87e-123	0.97674	0.928	0.472	1.9e-118
Prdx2	1.12e-122	0.893756	0.821	0.264	3.63e-118
Mmp9	1.78e-122	-1.78775	0.116	0.497	5.75e-118
Cox5b	5.19e-122	0.974254	0.866	0.36	1.68e-117
Mif	1.7e-121	1.15193	0.832	0.302	5.48e-117
Rnh1	2.48e-121	1.07325	0.8	0.261	8e-117
Clec10a	1.33e-120	-2.27902	0.281	0.647	4.3e-116
Elob	4.88e-120	0.920252	0.886	0.385	1.57e-115
Rpl15	5.07e-120	1.01155	0.974	0.681	1.64e-115
Nfkbia	5.83e-120	1.59632	0.962	0.708	1.88e-115
Tmsb4x	1.26e-119	0.920961	1	0.993	4.05e-115
Rpl24	2.38e-119	0.894491	0.985	0.718	7.67e-115
Cox7b	2.58e-119	0.955897	0.859	0.333	8.32e-115
Calm1	4.72e-119	1.13084	0.975	0.67	1.53e-114
Cdkn1a	1.72e-118	1.25136	0.811	0.265	5.54e-114
Taldo1	2.65e-118	1.06207	0.869	0.357	8.54e-114
Efhd2	2.1e-117	0.996978	0.95	0.521	6.79e-113
Pgk1	4.27e-117	1.24541	0.741	0.219	1.38e-112
Card19	5.03e-117	1.05518	0.822	0.301	1.62e-112
Adam8	2.12e-116	1.20704	0.552	0.034	6.85e-112
Gabarap	2.19e-116	0.88076	0.957	0.643	7.08e-112
Pim1	4.64e-116	1.28187	0.941	0.528	1.5e-111
Mxd1	5.76e-116	1.51321	0.749	0.218	1.86e-111
Snca	1.43e-115	-1.18683	0.004	0.242	4.61e-111
Cd68	4.32e-115	1.11038	0.894	0.456	1.39e-110
Hilpda	8.83e-115	1.85414	0.655	0.145	2.85e-110
Mpeg1	2.29e-114	1.18103	0.848	0.343	7.4e-110
Metrnl	5.05e-114	1.06816	0.821	0.295	1.63e-109
Ssr4	1.88e-113	0.938055	0.844	0.344	6.08e-109
Cxcl16	7.17e-113	1.24282	0.834	0.343	2.31e-108
Osm	7.74e-113	1.28374	0.673	0.133	2.5e-108
Bcl2a1b	9.63e-113	1.4283	0.615	0.101	3.11e-108
Rpl18	2.91e-111	0.894611	0.979	0.76	9.41e-107
Arl4c	1.78e-110	1.09402	0.796	0.261	5.75e-106
Siglech	8.41e-110	-0.935134	0.009	0.25	2.71e-105
Vdac2	2.85e-109	0.842415	0.818	0.309	9.19e-105
Sem1	1.34e-108	0.819778	0.959	0.625	4.31e-104
Jund	1.74e-108	-1.51661	0.948	0.947	5.63e-104
Clic1	2.11e-108	0.938987	0.918	0.489	6.8e-104
Pgam1	3.26e-108	1.10323	0.751	0.249	1.05e-103
Prdx1	3.76e-108	1.34328	0.943	0.567	1.21e-103
Eef1a1	3.89e-108	0.738093	0.996	0.94	1.26e-103
Eno1	4.46e-108	0.957272	0.721	0.202	1.44e-103
Rpl7a	1.91e-107	0.859415	0.965	0.697	6.16e-103
Ifi30	1.96e-107	1.11179	0.919	0.479	6.33e-103
Nme1	2.39e-107	0.82369	0.767	0.246	7.72e-103
Hnrnph1	3.11e-107	-1.57475	0.695	0.813	1e-102
Rpl29	3.57e-107	0.925229	0.948	0.604	1.15e-102
Psmd8	1.86e-106	0.833439	0.833	0.31	6.01e-102
Atp5c1	6.84e-106	0.867487	0.826	0.317	2.21e-101
Pfn1	1.14e-105	0.885919	0.976	0.756	3.68e-101
Lmna	1.25e-105	1.40717	0.796	0.331	4.05e-101
Apoc2	2.75e-105	0.916817	0.497	0.02	8.87e-101
Abracl	4.51e-105	0.83231	0.841	0.34	1.46e-100
Emp1	5.44e-105	1.14513	0.707	0.183	1.76e-100
Ccl3	8.08e-105	1.24812	0.783	0.239	2.61e-100
Vegfa	3.01e-104	1.38789	0.575	0.076	9.73e-100
Cox6c	3.72e-104	0.895796	0.932	0.511	1.2e-99
Fgfr1	6.65e-104	-1.3816	0.117	0.454	2.15e-99
Tpt1	1e-103	0.707205	0.998	0.987	3.23e-99
Rpl6	1.42e-103	0.805104	0.988	0.777	4.59e-99
Psmb6	3.89e-103	0.803656	0.779	0.261	1.25e-98
Lilr4b	9.38e-103	0.927508	0.92	0.437	3.03e-98
Ccl4	1.75e-102	1.15831	0.88	0.341	5.65e-98
Hif1a	4.68e-102	1.1411	0.854	0.381	1.51e-97
Atp5l	2.74e-101	0.840594	0.946	0.586	8.85e-97
Cox8a	3.6e-101	0.859589	0.937	0.587	1.16e-96
Rpl10	3.69e-101	0.900129	0.973	0.77	1.19e-96
Gng5	1.07e-100	0.842745	0.948	0.608	3.44e-96
Plin2	2.3e-100	0.969884	0.914	0.493	7.43e-96
Rps9	3.92e-100	0.781384	0.992	0.889	1.27e-95
Eln	2.45e-99	0.749712	0.606	0.094	7.9e-95
Slc25a5	4.46e-99	0.870362	0.883	0.444	1.44e-94
Rpl10a	4.88e-99	0.833733	0.971	0.712	1.58e-94
Rpl32	6.45e-99	0.811464	0.989	0.812	2.08e-94
Atp6v0e	1.5e-98	0.869302	0.903	0.458	4.84e-94
Tpi1	2.94e-98	0.936648	0.76	0.257	9.5e-94
Myl12a	3.89e-98	0.839565	0.873	0.4	1.26e-93
Rps2	4.27e-98	0.895649	0.972	0.76	1.38e-93
Rps10	5.19e-98	0.76042	0.987	0.829	1.67e-93
Ndufb8	7.7e-98	0.743395	0.768	0.26	2.49e-93
Tnfrsf1b	1.12e-97	1.22161	0.797	0.322	3.61e-93
Atp5g1	2.75e-97	0.804303	0.778	0.272	8.89e-93
Arpc2	5.24e-97	0.817878	0.952	0.683	1.69e-92
S100a10	1.19e-96	1.1862	0.902	0.5	3.85e-92
Uqcrq	1.21e-96	0.779709	0.883	0.39	3.9e-92
Ndrg1	1.21e-96	1.04246	0.542	0.065	3.92e-92
Socs3	1.53e-96	1.29274	0.716	0.235	4.95e-92
Ccl24	3.46e-96	-1.25288	0.093	0.41	1.12e-91
Bhlhe40	5.55e-96	1.21638	0.644	0.147	1.79e-91
Atp5h	6.52e-96	0.815202	0.933	0.517	2.11e-91
Rab20	6.62e-96	0.8934	0.653	0.167	2.14e-91
Tmem14c	6.88e-96	0.729473	0.768	0.274	2.22e-91
Hpgd	7.47e-96	-1.2981	0.1	0.416	2.41e-91
Lhfpl2	1.13e-95	1.05841	0.447	0.011	3.64e-91
Atp5d	1.4e-95	0.745406	0.866	0.372	4.53e-91
Litaf	2.79e-95	0.900892	0.9	0.456	8.99e-91
Rgs1	3.07e-95	1.31624	0.717	0.221	9.93e-91
Ier3	5.74e-95	1.5178	0.894	0.438	1.85e-90
Traf1	7.01e-95	1.19076	0.656	0.159	2.26e-90
Nupr1	7.58e-95	0.893386	0.671	0.166	2.45e-90
Smdt1	8.59e-95	0.777415	0.847	0.357	2.77e-90
Noct	1.25e-94	0.80994	0.521	0.06	4.04e-90
Tkt	1.73e-94	0.742911	0.805	0.315	5.57e-90
Nlrp3	2.55e-94	1.18649	0.638	0.16	8.22e-90
Rpl41	4.01e-94	0.640908	0.995	0.924	1.29e-89
Cox7a2	6.11e-94	0.78262	0.874	0.409	1.97e-89
Rpl28	8.33e-94	0.782994	0.987	0.789	2.69e-89
Ddx5	3.69e-93	-0.932451	0.956	0.941	1.19e-88
Rps27l	1.3e-92	0.836482	0.853	0.383	4.2e-88
Atp5md	1.7e-92	0.696335	0.85	0.346	5.49e-88
Smox	2.18e-92	0.92139	0.591	0.122	7.03e-88
Rps8	5.02e-92	0.680273	0.996	0.888	1.62e-87
Kitl	5.61e-92	-0.852422	0.029	0.272	1.81e-87
Rbm3	2.24e-91	0.919062	0.923	0.541	7.22e-87
Edf1	2.26e-91	0.674964	0.783	0.289	7.31e-87
Cd209a	2.63e-91	-1.21593	0.044	0.317	8.48e-87
Ciao2a	2.68e-91	0.636504	0.616	0.135	8.65e-87
Ctsd	3.2e-91	1.51265	0.951	0.631	1.03e-86
Fus	1.08e-90	-1.42291	0.74	0.792	3.48e-86
S100a9	1.35e-90	1.59112	0.467	0.029	4.35e-86
Tnfaip3	2.73e-90	1.17209	0.839	0.393	8.82e-86
Capns1	3.92e-90	0.745551	0.865	0.395	1.26e-85
Aopep	9.41e-90	0.7068	0.51	0.062	3.04e-85
Tnf	1.03e-89	2.16878	0.716	0.261	3.32e-85
Ppib	1.3e-89	0.766873	0.893	0.469	4.18e-85
Slc7a11	1.32e-89	1.84602	0.459	0.032	4.26e-85
Cd209b	1.53e-89	-1.224	0.007	0.204	4.93e-85
Fau	1.6e-89	0.697352	0.995	0.899	5.17e-85
Rilpl2	4.88e-89	0.952812	0.781	0.302	1.58e-84
Btg1	6.61e-89	1.08307	0.958	0.669	2.13e-84
Rps3	8.58e-89	0.763777	0.977	0.761	2.77e-84
Mrpl33	9.5e-89	0.711001	0.829	0.33	3.07e-84
Gas6	1.08e-88	-1.82276	0.434	0.694	3.48e-84
Odc1	1.56e-88	1.58382	0.724	0.275	5.05e-84
Emp3	1.68e-88	0.887103	0.941	0.607	5.43e-84
Rpl8	1.82e-88	0.718811	0.984	0.813	5.86e-84
Chp2	1.84e-88	-0.868918	0.042	0.294	5.94e-84
Ncf4	2.66e-88	0.604319	0.686	0.192	8.59e-84
Pgls	2.82e-88	0.648425	0.763	0.261	9.1e-84
Nfil3	3.22e-88	0.847555	0.533	0.088	1.04e-83
Slc15a3	4.37e-88	0.833262	0.761	0.265	1.41e-83
Rpl11	9.03e-88	0.727181	0.987	0.796	2.91e-83
Atp5o	9.28e-88	0.697549	0.769	0.282	3e-83
Txnrd1	1.31e-87	0.886105	0.736	0.249	4.23e-83
Ctsl	1.55e-87	1.49092	0.891	0.528	5.01e-83
Hint1	1.69e-87	0.793525	0.901	0.476	5.46e-83
Id2	1.89e-87	1.12509	0.701	0.232	6.09e-83
Prelid1	2.85e-87	0.581418	0.715	0.212	9.21e-83
Timm10b	2.93e-87	0.730632	0.749	0.26	9.47e-83
Atp5f1	3.2e-87	0.754428	0.859	0.407	1.03e-82
Psmb1	3.21e-87	0.681051	0.82	0.327	1.04e-82
Pik3r5	5.64e-87	0.676477	0.605	0.133	1.82e-82
Lrrfip1	5.83e-87	0.707205	0.723	0.23	1.88e-82
Eif6	6.36e-87	0.598439	0.667	0.18	2.05e-82
Bgn	9.51e-87	0.542952	0.666	0.149	3.07e-82
Ccr5	1.25e-86	0.942449	0.737	0.244	4.02e-82
Lpcat2	1.44e-86	0.597074	0.482	0.046	4.64e-82
Sgk1	1.65e-86	1.5384	0.538	0.104	5.34e-82
Mmp19	2.11e-86	1.43643	0.466	0.045	6.81e-82
Dcn	2.76e-86	-1.63877	0.496	0.708	8.9e-82
Cotl1	3.07e-86	0.878988	0.902	0.497	9.91e-82
Txndc17	3.63e-86	0.676201	0.795	0.315	1.17e-81
Taf10	4.96e-86	0.636007	0.778	0.294	1.6e-81
S100a8	8.91e-86	1.4908	0.42	0.013	2.88e-81
Adora2b	1.49e-85	0.793274	0.421	0.015	4.81e-81
Tomm20	2.21e-85	0.767472	0.868	0.409	7.15e-81
Rab11fip1	2.46e-85	0.795382	0.484	0.055	7.95e-81
Sec61b	2.66e-85	0.801857	0.88	0.427	8.58e-81
Plaur	2.93e-85	0.813259	0.596	0.128	9.47e-81
Ppp1ca	4.45e-85	0.687749	0.865	0.427	1.44e-80
Spi1	9.78e-85	0.769644	0.9	0.471	3.16e-80
Dctn3	1.04e-84	0.566269	0.642	0.167	3.36e-80
Gpx1	1.43e-84	0.988739	0.961	0.633	4.62e-80
Serf2	1.46e-84	0.711396	0.97	0.723	4.71e-80
Timp1	3e-84	0.824839	0.416	0.014	9.67e-80
Pdpn	7.59e-84	1.49696	0.416	0.018	2.45e-79
Cfh	7.75e-84	-2.03831	0.4	0.64	2.5e-79
Rps19	8.32e-84	0.650494	0.99	0.855	2.68e-79
Bcl2l11	1.04e-83	0.964349	0.693	0.222	3.35e-79
D8Ertd738e	1.23e-83	0.681505	0.859	0.386	3.96e-79
Abca9	2.46e-83	-1.50182	0.23	0.525	7.94e-79
Btf3	3.61e-83	0.738861	0.935	0.576	1.17e-78
Alox5ap	4.09e-83	0.883811	0.92	0.574	1.32e-78
Eif5a	5.06e-82	0.787129	0.888	0.459	1.63e-77
Rpl17	5.91e-82	0.68401	0.987	0.799	1.91e-77
Reep5	6.29e-82	0.699511	0.88	0.458	2.03e-77
Rnasek	7.52e-82	0.730905	0.867	0.423	2.43e-77
Emb	1.67e-81	0.677666	0.672	0.19	5.4e-77
Bag1	1.95e-81	0.579195	0.749	0.26	6.31e-77
Alas2	5.89e-81	-1.19664	0.007	0.188	1.9e-76
Atp5j	6.45e-81	0.664941	0.839	0.372	2.08e-76
Rps11	8.16e-81	0.693682	0.985	0.806	2.64e-76
Csf2rb	8.75e-81	0.865043	0.637	0.174	2.82e-76
Serinc3	9.68e-81	-1.27245	0.913	0.871	3.13e-76
Tbcb	1.59e-80	0.588707	0.667	0.197	5.12e-76
Ndufb5	1.63e-80	0.590504	0.761	0.265	5.26e-76
Plec	1.97e-80	0.808298	0.683	0.212	6.35e-76
Nceh1	5.62e-80	0.67871	0.613	0.163	1.82e-75
Bax	1.05e-79	0.624588	0.775	0.291	3.39e-75
Csrnp1	1.09e-79	1.02531	0.79	0.337	3.53e-75
Sqstm1	1.13e-79	0.939714	0.895	0.465	3.66e-75
Clec3b	1.28e-79	-0.97434	0.035	0.264	4.13e-75
Atp5b	1.61e-79	0.747017	0.869	0.449	5.21e-75
Cox17	2.45e-79	0.649068	0.788	0.313	7.92e-75
Nfe2l2	2.46e-79	0.946488	0.888	0.489	7.95e-75
Gpr137b	2.57e-79	0.677401	0.643	0.188	8.29e-75
Ndufa8	3.81e-79	0.492672	0.622	0.164	1.23e-74
Fcgr4	3.83e-79	0.754561	0.484	0.069	1.24e-74
Itgav	1.19e-78	0.738281	0.626	0.169	3.83e-74
Id3	1.21e-78	1.59713	0.578	0.152	3.91e-74
Pycard	2.73e-78	0.729018	0.702	0.239	8.81e-74
Atp6v1f	2.86e-78	0.658602	0.894	0.465	9.22e-74
Ifngr2	5.02e-78	0.573092	0.682	0.209	1.62e-73
Rps16	5.04e-78	0.646682	0.989	0.848	1.63e-73
Mrpl54	5.49e-78	0.559304	0.595	0.143	1.77e-73
Emilin2	5.96e-78	0.681175	0.725	0.261	1.92e-73
Nfkbib	9.16e-78	0.65422	0.652	0.191	2.96e-73
Got1	1.04e-77	0.771735	0.629	0.177	3.37e-73
Ell2	1.05e-77	0.72375	0.591	0.145	3.39e-73
Ndufb9	1.52e-77	0.578628	0.748	0.265	4.91e-73
Gna13	1.64e-77	0.786067	0.906	0.525	5.29e-73
Anxa5	2.74e-77	0.857863	0.947	0.608	8.86e-73
Pilra	5.36e-77	0.647171	0.446	0.049	1.73e-72
Lmnb1	7.46e-77	0.733482	0.543	0.108	2.41e-72
Slpi	8.3e-77	2.20676	0.419	0.032	2.68e-72
Rhog	9.61e-77	0.588051	0.793	0.317	3.1e-72
Plekhg5	1.4e-76	-0.92215	0.068	0.323	4.52e-72
Rai14	2.49e-76	0.664675	0.396	0.018	8.03e-72
Rpl9	3.27e-76	0.672382	0.978	0.826	1.06e-71
Ndufb10	3.79e-76	0.554182	0.745	0.272	1.22e-71
Ndufb1-ps	4.4e-76	0.666945	0.904	0.466	1.42e-71
Vps29	4.46e-76	0.560398	0.72	0.26	1.44e-71
Cox7c	5.93e-76	0.703665	0.948	0.607	1.92e-71
Pth	6.26e-76	0.661597	0.36	0	2.02e-71
Gm2a	8.41e-76	0.688205	0.85	0.414	2.71e-71
Cebpb	1.13e-75	0.926562	0.969	0.735	3.65e-71
Eif3k	1.58e-75	0.603276	0.858	0.412	5.11e-71
Fgr	2.39e-75	0.488005	0.5	0.079	7.73e-71
Psma7	3.17e-75	0.714815	0.848	0.399	1.02e-70
Atp6v1g1	4.68e-75	0.710619	0.908	0.497	1.51e-70
Rnf149	1.05e-74	0.695647	0.653	0.202	3.38e-70
Itga5	1.13e-74	0.582771	0.515	0.096	3.65e-70
Tcirg1	1.19e-74	0.540715	0.755	0.291	3.84e-70
Rack1	1.39e-74	0.652054	0.975	0.816	4.48e-70
Rps13	1.48e-74	0.637521	0.984	0.788	4.77e-70
Cp	1.49e-74	-1.20646	0.14	0.423	4.79e-70
Gpnmb	1.94e-74	1.88481	0.411	0.039	6.27e-70
Ucp2	2.06e-74	0.772888	0.951	0.663	6.65e-70
Naca	4.63e-74	0.682598	0.965	0.659	1.49e-69
Smpdl3a	4.98e-74	0.736603	0.64	0.211	1.61e-69
Mdh2	1.04e-73	0.534092	0.681	0.223	3.35e-69
Rtraf	1.32e-73	0.523576	0.753	0.292	4.28e-69
Eif3f	1.46e-73	0.651725	0.886	0.451	4.71e-69
Saa3	1.52e-73	1.82866	0.357	0.004	4.92e-69
Tmem160	1.65e-73	0.518948	0.698	0.246	5.34e-69
Cmpk1	1.71e-73	0.572701	0.768	0.298	5.53e-69
Psmb5	1.78e-73	0.586018	0.657	0.209	5.73e-69
Cycs	1.81e-73	0.531874	0.66	0.206	5.84e-69
Cd81	2.44e-73	-1.47675	0.409	0.631	7.89e-69
Rpl23	2.87e-73	0.577753	0.992	0.9	9.25e-69
Ubl5	3.74e-73	0.654574	0.882	0.468	1.21e-68
Mefv	8.09e-73	0.66554	0.407	0.032	2.61e-68
Ftl1-ps1	8.72e-73	0.616934	0.671	0.218	2.82e-68
Gde1	1.01e-72	0.599115	0.542	0.122	3.27e-68
Lilrb4a	1.14e-72	0.645547	0.936	0.549	3.68e-68
Lst1	1.2e-72	0.93252	0.805	0.381	3.86e-68
Anxa4	2.08e-72	0.633716	0.647	0.209	6.73e-68
Nhp2	2.36e-72	0.555611	0.546	0.128	7.62e-68
Eif3i	2.43e-72	0.513554	0.718	0.261	7.84e-68
Sdhb	3.1e-72	0.48659	0.593	0.157	1e-67
Atp5j2	4.07e-72	0.670761	0.864	0.434	1.31e-67
Sema4d	4.88e-72	0.603384	0.545	0.124	1.57e-67
Cox6a1	4.95e-72	0.615113	0.835	0.403	1.6e-67
Ube2l3	7.13e-72	0.609637	0.827	0.383	2.3e-67
Cxcl3	8.79e-72	2.79649	0.353	0.006	2.84e-67
Pstpip1	1.26e-71	0.492567	0.556	0.131	4.07e-67
Uqcrb	1.44e-71	0.627059	0.844	0.414	4.64e-67
Isg15	1.79e-71	1.44217	0.585	0.178	5.78e-67
Inmt	2.52e-71	-0.618072	0	0.142	8.13e-67
Rpl27a	5.06e-71	0.57698	0.993	0.876	1.64e-66
Lgmn	6.81e-71	1.03189	0.946	0.662	2.2e-66
Rpl36al	7.64e-71	0.669466	0.955	0.632	2.47e-66
Slco2b1	8.18e-71	-0.918094	0.099	0.361	2.64e-66
Ndufc1	1.53e-70	0.58409	0.667	0.222	4.95e-66
Mpc1	2.02e-70	0.555516	0.665	0.228	6.52e-66
Hck	2.54e-70	0.46928	0.599	0.162	8.18e-66
Ppia	3.2e-70	0.650014	0.985	0.829	1.03e-65
Rpl34	3.57e-70	0.595608	0.986	0.802	1.15e-65
Rps20	3.67e-70	0.530306	0.992	0.868	1.19e-65
Trappc2l	4.15e-70	0.490652	0.619	0.185	1.34e-65
Gm10800	4.51e-70	-0.704262	0.008	0.17	1.46e-65
Mxi1	4.59e-70	0.704706	0.578	0.166	1.48e-65
Adssl1	4.77e-70	0.542576	0.471	0.08	1.54e-65
Gpi1	5e-70	0.631456	0.841	0.397	1.62e-65
Atp5g2	7.66e-70	0.645176	0.92	0.538	2.47e-65
Chmp2a	1.12e-69	0.538676	0.814	0.35	3.6e-65
Smim3	1.68e-69	0.557557	0.456	0.069	5.41e-65
C4b	3.1e-69	-1.49298	0.194	0.471	1e-64
Ube2a	3.42e-69	0.40511	0.627	0.191	1.1e-64
Timm13	3.74e-69	0.52254	0.746	0.292	1.21e-64
H2afj	6.88e-69	0.568426	0.815	0.334	2.22e-64
Gnai2	1.35e-68	0.640166	0.944	0.666	4.35e-64
Por	1.4e-68	0.583554	0.684	0.242	4.51e-64
Prdx6	1.55e-68	0.601989	0.762	0.31	5.01e-64
Luc7l2	1.96e-68	-1.14547	0.806	0.81	6.32e-64
Polr1d	2.51e-68	0.512011	0.818	0.355	8.09e-64
Ighd	2.63e-68	-1.14668	0.003	0.147	8.49e-64
Timm23	2.74e-68	0.442562	0.62	0.188	8.84e-64
Psd3	3.57e-68	-1.35993	0.231	0.494	1.15e-63
Rpsa	3.73e-68	0.640942	0.988	0.871	1.2e-63
Mrpl20	3.91e-68	0.475945	0.624	0.191	1.26e-63
Rps5	4.8e-68	0.60876	0.985	0.782	1.55e-63
Ybx1	5.29e-68	0.666782	0.955	0.691	1.71e-63
Supt4a	6.55e-68	0.480668	0.688	0.235	2.11e-63
Bola2	7.03e-68	0.499072	0.724	0.268	2.27e-63
Fosl2	7.19e-68	0.625292	0.779	0.32	2.32e-63
Rps7	7.53e-68	0.627038	0.978	0.796	2.43e-63
Ube2m	9.68e-68	0.423401	0.629	0.195	3.13e-63
Ndufv3	1.06e-67	0.475083	0.659	0.212	3.43e-63
Lat2	1.12e-67	0.420101	0.552	0.124	3.6e-63
Rpl3	1.48e-67	0.657473	0.966	0.728	4.78e-63
Aif1	1.88e-67	0.900163	0.814	0.397	6.07e-63
Mrps24	3.01e-67	0.425156	0.592	0.169	9.71e-63
Dot1l	3.43e-67	0.580639	0.671	0.225	1.11e-62
Psma2	3.8e-67	0.533245	0.792	0.343	1.23e-62
Vasp	5.98e-67	0.459628	0.735	0.275	1.93e-62
Glipr1	9.67e-67	0.522222	0.423	0.056	3.12e-62
Rpl13	1.13e-66	0.539639	0.993	0.923	3.64e-62
Lrrc59	1.16e-66	0.459746	0.576	0.154	3.74e-62
Rwdd1	1.34e-66	0.507607	0.63	0.195	4.32e-62
Ggh	1.42e-66	0.504912	0.606	0.184	4.58e-62
Ndufab1	1.49e-66	0.494883	0.676	0.243	4.81e-62
Ndufa1	1.92e-66	0.501752	0.754	0.306	6.19e-62
Rps18	2.72e-66	0.645465	0.974	0.761	8.79e-62
Agpat4	2.84e-66	0.459667	0.476	0.084	9.16e-62
Uqcrh	3.09e-66	0.611514	0.928	0.581	9.98e-62
Sema6d	3.11e-66	-0.598377	0.023	0.206	1e-61
Fnip2	3.15e-66	0.589388	0.603	0.178	1.02e-61
Lifr	8.11e-66	-1.45723	0.293	0.538	2.62e-61
Ndufa7	8.65e-66	0.563028	0.802	0.367	2.79e-61
Ifnar2	1.42e-65	0.583981	0.838	0.402	4.59e-61
Tent5a	1.52e-65	-1.68157	0.435	0.629	4.91e-61
Atpif1	1.72e-65	0.680299	0.854	0.423	5.56e-61
Ndufa11	2e-65	0.41477	0.637	0.201	6.45e-61
Cd63	2.16e-65	1.02771	0.835	0.531	6.99e-61
Ubxn1	2.37e-65	0.514839	0.739	0.302	7.65e-61
Ets2	2.5e-65	0.638725	0.733	0.299	8.08e-61
Cxcl10	2.88e-65	0.956466	0.58	0.166	9.31e-61
Cd79a	3e-65	-1.19035	0.004	0.143	9.67e-61
Ndufb6	3.85e-65	0.468098	0.581	0.169	1.24e-60
Nedd8	4.2e-65	0.536504	0.86	0.43	1.36e-60
Vps28	5.14e-65	0.409886	0.588	0.163	1.66e-60
Cdc42ep4	6.44e-65	0.540585	0.405	0.051	2.08e-60
Rab5if	1.27e-64	0.497669	0.65	0.23	4.1e-60
Tlr2	1.42e-64	0.829727	0.734	0.323	4.57e-60
Glrx	3.53e-64	0.627066	0.494	0.115	1.14e-59
Arg2	3.89e-64	0.653041	0.331	0.008	1.25e-59
Ube2f	4.27e-64	0.424307	0.656	0.216	1.38e-59
Hp	4.55e-64	0.872683	0.335	0.011	1.47e-59
St3gal6	4.61e-64	-0.796747	0.072	0.299	1.49e-59
Abr	5.87e-64	0.411456	0.532	0.132	1.9e-59
Itgb2	7.08e-64	0.739191	0.757	0.355	2.29e-59
Rps25	9.19e-64	0.575293	0.975	0.779	2.97e-59
Psmb4	1.16e-63	0.496441	0.822	0.374	3.73e-59
Uqcr10	1.24e-63	0.520482	0.813	0.354	3.99e-59
Uck2	1.58e-63	0.571955	0.36	0.027	5.09e-59
Bst1	1.63e-63	0.652961	0.491	0.115	5.26e-59
Pld3	2.09e-63	0.676843	0.62	0.226	6.76e-59
Scand1	2.66e-63	0.546278	0.853	0.395	8.58e-59
Tmod1	2.83e-63	-0.563708	0.021	0.195	9.13e-59
Tgif1	2.85e-63	0.632138	0.79	0.357	9.19e-59
Rpl26	2.99e-63	0.545901	0.988	0.834	9.64e-59
Ms4a1	3.07e-63	-1.15907	0.002	0.132	9.92e-59
Mpc2	3.99e-63	0.405916	0.634	0.205	1.29e-58
Adam33	4.83e-63	-0.679428	0.024	0.204	1.56e-58
Uqcrfs1	5.03e-63	0.437317	0.619	0.199	1.62e-58
Mrpl30	6.17e-63	0.452926	0.649	0.218	1.99e-58
Tpd52	7.38e-63	0.662424	0.885	0.508	2.38e-58
Aurkaip1	9.26e-63	0.441541	0.6	0.183	2.99e-58
Rps4x	1e-62	0.59082	0.982	0.844	3.23e-58
Rgcc	1.24e-62	1.26829	0.4	0.058	3.99e-58
Tmcc1	1.34e-62	-1.66116	0.425	0.603	4.31e-58
Psma5	1.48e-62	0.451639	0.665	0.237	4.79e-58
Ldlrap1	1.58e-62	0.456536	0.412	0.058	5.11e-58
Pold4	1.67e-62	0.355516	0.577	0.16	5.41e-58
Sra1	1.91e-62	0.41354	0.578	0.164	6.16e-58
Ndufv2	2.27e-62	0.390241	0.585	0.178	7.34e-58
Rps14	2.44e-62	0.54865	0.99	0.879	7.88e-58
Tmem256	2.65e-62	0.521464	0.771	0.337	8.57e-58
Acp5	2.75e-62	0.985285	0.398	0.056	8.89e-58
Sirpb1c	3.15e-62	0.533442	0.342	0.018	1.02e-57
Ckap4	3.18e-62	0.514713	0.468	0.097	1.03e-57
Nufip1	5.4e-62	0.597099	0.454	0.093	1.74e-57
Nr4a2	5.4e-62	0.556884	0.488	0.108	1.74e-57
Atp6v1a	5.57e-62	0.651474	0.837	0.433	1.8e-57
Ccl9	6.24e-62	1.12416	0.869	0.553	2.01e-57
Psma6	8.82e-62	0.502985	0.705	0.274	2.85e-57
Igfbp4	8.95e-62	-1.75031	0.51	0.652	2.89e-57
Pla2g7	8.97e-62	0.872561	0.782	0.413	2.89e-57
Sowahc	1.02e-61	0.355478	0.576	0.16	3.3e-57
Gpr132	1.07e-61	0.399626	0.619	0.188	3.45e-57
Hspb1	1.09e-61	-0.129235	0.794	0.278	3.53e-57
Ap2s1	1.19e-61	0.564992	0.795	0.365	3.85e-57
Ap3s1	1.45e-61	0.437431	0.638	0.221	4.68e-57
Vapa	2.54e-61	0.52729	0.842	0.399	8.19e-57
Ndufs8	2.54e-61	0.427323	0.573	0.167	8.21e-57
Cd19	2.96e-61	-0.801974	0	0.122	9.54e-57
Ccn2	2.97e-61	0.397394	0.378	0.038	9.58e-57
Fam20c	3.07e-61	0.604345	0.414	0.065	9.91e-57
Psmb3	3.29e-61	0.437085	0.752	0.306	1.06e-56
Psap	4.04e-61	0.957729	0.987	0.864	1.3e-56
Ogt	4.76e-61	-1.27128	0.503	0.654	1.54e-56
Cux1	6.64e-61	0.44825	0.765	0.315	2.14e-56
Zc3h12a	7.21e-61	0.559323	0.564	0.164	2.33e-56
2310022A10Rik	1.18e-60	0.457775	0.425	0.072	3.82e-56
P3h2	1.34e-60	-0.384129	0.009	0.154	4.32e-56
Snrpe	1.45e-60	0.518267	0.818	0.385	4.68e-56
Tuba1c	1.61e-60	0.522567	0.667	0.242	5.19e-56
Btg2	1.89e-60	-1.6891	0.713	0.758	6.1e-56
2610203C22Rik	1.93e-60	-0.429622	0.008	0.149	6.22e-56
Mdm2	2.5e-60	0.682375	0.725	0.299	8.08e-56
Lrrc8d	2.63e-60	0.51433	0.645	0.233	8.48e-56
Rpl14	2.96e-60	0.622714	0.971	0.726	9.56e-56
Ggta1	5.17e-60	0.373042	0.402	0.055	1.67e-55
Slc11a1	5.24e-60	0.618379	0.701	0.301	1.69e-55
Gpx4	5.5e-60	0.608064	0.859	0.462	1.78e-55
Gla	5.82e-60	0.371494	0.701	0.249	1.88e-55
Gfra2	6.56e-60	-0.687728	0.024	0.197	2.12e-55
Atp5mpl	7.14e-60	0.494997	0.847	0.413	2.3e-55
Psmb2	7.58e-60	0.441437	0.663	0.232	2.45e-55
Gm10076	7.61e-60	0.490598	0.886	0.471	2.46e-55
Eif3c	8.19e-60	0.538094	0.778	0.36	2.64e-55
Map4k4	1.1e-59	0.852315	0.837	0.475	3.54e-55
Psmb8	1.37e-59	0.647488	0.776	0.343	4.44e-55
Tmem134	1.5e-59	0.451888	0.587	0.188	4.83e-55
Mrpl14	1.51e-59	0.418533	0.572	0.174	4.88e-55
Lsm4	1.55e-59	0.427144	0.616	0.208	5.01e-55
Iscu	1.77e-59	0.435403	0.617	0.208	5.72e-55
Alas1	2.01e-59	0.666617	0.471	0.111	6.49e-55
Ndufb11	2.87e-59	0.476675	0.741	0.309	9.27e-55
Slc2a1	2.98e-59	0.487452	0.368	0.041	9.61e-55
Arpc4	3.47e-59	0.536283	0.842	0.419	1.12e-54
Lamtor2	3.56e-59	0.470205	0.728	0.313	1.15e-54
H3f3a	3.63e-59	0.481218	0.988	0.895	1.17e-54
Atp6v0d1	3.7e-59	0.44271	0.76	0.322	1.19e-54
Flot1	3.86e-59	0.408444	0.437	0.083	1.25e-54
Syngr2	3.93e-59	0.608367	0.736	0.31	1.27e-54
Eif4e	4.07e-59	0.441653	0.778	0.341	1.32e-54
F13a1	4.24e-59	-1.83102	0.603	0.687	1.37e-54
Cyc1	5.85e-59	0.377769	0.519	0.138	1.89e-54
Ndufs3	7.74e-59	0.390471	0.496	0.124	2.5e-54
Snx18	7.91e-59	0.565108	0.732	0.319	2.55e-54
Slc16a3	8.79e-59	0.592458	0.356	0.037	2.84e-54
Uqcr11	1.31e-58	0.503334	0.795	0.378	4.24e-54
Sin3b	1.65e-58	0.416885	0.699	0.272	5.34e-54
Psmb7	1.75e-58	0.410993	0.677	0.258	5.66e-54
Eif3h	2.15e-58	0.53013	0.854	0.433	6.93e-54
Srrm2	2.23e-58	-0.99602	0.849	0.826	7.21e-54
Tnip1	2.46e-58	0.457882	0.485	0.119	7.95e-54
Runx3	2.98e-58	0.599091	0.429	0.084	9.63e-54
Ndufa13	3.06e-58	0.50812	0.849	0.43	9.87e-54
Pira2	3.91e-58	0.391492	0.421	0.072	1.26e-53
Stk40	4.32e-58	0.457518	0.518	0.135	1.39e-53
Zbtb20	4.58e-58	-1.41749	0.386	0.584	1.48e-53
Lamtor4	4.61e-58	0.4713	0.697	0.284	1.49e-53
Atp6v1e1	4.86e-58	0.562197	0.806	0.39	1.57e-53
Uqcc2	5.02e-58	0.438227	0.604	0.202	1.62e-53
Commd1	5.07e-58	0.384706	0.537	0.154	1.64e-53
Hrh1	5.52e-58	-0.423956	0.009	0.149	1.78e-53
Lamtor5	5.64e-58	0.41245	0.607	0.208	1.82e-53
Gsto1	7.3e-58	0.400872	0.419	0.076	2.36e-53
Sh2b2	7.36e-58	0.416401	0.353	0.034	2.38e-53
Rpl27	1.26e-57	0.508275	0.976	0.787	4.08e-53
Alcam	2.13e-57	0.427268	0.466	0.101	6.89e-53
Slc39a14	2.41e-57	0.446757	0.39	0.059	7.78e-53
H2afz	2.69e-57	0.87703	0.923	0.579	8.7e-53
Zcrb1	2.87e-57	0.368126	0.627	0.216	9.26e-53
Foxp1	2.88e-57	-1.19376	0.725	0.757	9.31e-53
Csnk2b	2.97e-57	0.34625	0.646	0.229	9.58e-53
Bri3	3.04e-57	0.597859	0.907	0.565	9.81e-53
Zfand2a	4.07e-57	0.537082	0.56	0.163	1.31e-52
Psma1	8.53e-57	0.364289	0.669	0.247	2.76e-52
Ebf1	8.78e-57	-2.48017	0.047	0.236	2.83e-52
Itgb5	1.14e-56	0.470022	0.556	0.173	3.68e-52
Tctex1d2	1.6e-56	0.406723	0.4	0.065	5.17e-52
Rpl18a	2.28e-56	0.486298	0.986	0.817	7.37e-52
Mapkapk2	2.73e-56	0.63261	0.854	0.447	8.8e-52
Tma7	3.94e-56	0.46276	0.859	0.451	1.27e-51
Dynlrb1	4.18e-56	0.431208	0.74	0.309	1.35e-51
Psmc4	4.87e-56	0.34474	0.507	0.133	1.57e-51
Cmc1	5.21e-56	0.340059	0.459	0.105	1.68e-51
Acod1	5.67e-56	1.23745	0.295	0.008	1.83e-51
Tnfsf9	6.48e-56	1.12786	0.496	0.146	2.09e-51
Tomm22	8.47e-56	0.356914	0.671	0.251	2.73e-51
Enpep	8.51e-56	-0.425147	0.008	0.142	2.75e-51
Cndp2	9.15e-56	0.591696	0.726	0.343	2.95e-51
Eef1b2	1.13e-55	0.603959	0.939	0.605	3.64e-51
Cd274	1.26e-55	0.608521	0.47	0.112	4.06e-51
Ostf1	2.13e-55	0.477101	0.872	0.475	6.88e-51
Rps15a	2.83e-55	0.462284	0.981	0.824	9.13e-51
Cib1	3.91e-55	0.349577	0.475	0.115	1.26e-50
Srxn1	3.98e-55	0.430227	0.448	0.1	1.28e-50
Lrrfip2	4.49e-55	0.333929	0.624	0.219	1.45e-50
Spcs1	5.54e-55	0.411974	0.679	0.27	1.79e-50
Gdf15	5.55e-55	0.732487	0.64	0.235	1.79e-50
Gm4951	7.47e-55	-0.733681	0.044	0.229	2.41e-50
Cript	7.82e-55	0.280496	0.591	0.185	2.53e-50
Kmt5a	8.47e-55	0.426879	0.511	0.139	2.73e-50
Txnl1	1.04e-54	0.41286	0.657	0.257	3.37e-50
Pgd	1.45e-54	0.519829	0.668	0.265	4.67e-50
Rps3a1	1.63e-54	0.520354	0.987	0.881	5.26e-50
Ranbp1	1.9e-54	0.496555	0.649	0.244	6.14e-50
Dbi	2.27e-54	0.564424	0.847	0.448	7.34e-50
F10	3.28e-54	1.1049	0.313	0.021	1.06e-49
Tmem38b	3.43e-54	0.318353	0.39	0.065	1.11e-49
Pgs1	3.6e-54	0.352636	0.463	0.107	1.16e-49
Brk1	4.08e-54	0.486278	0.863	0.442	1.32e-49
Rps26	4.6e-54	0.491947	0.985	0.808	1.48e-49
Ldlr	5.74e-54	0.394959	0.427	0.084	1.85e-49
Gm34084	7.41e-54	0.635364	0.416	0.09	2.39e-49
Irf4	8.44e-54	-0.972795	0.068	0.272	2.72e-49
Snf8	1.11e-53	0.341684	0.541	0.163	3.57e-49
Sgms2	1.46e-53	0.537068	0.309	0.02	4.7e-49
Plk2	1.64e-53	0.881713	0.634	0.26	5.28e-49
Rpl4	1.92e-53	0.499963	0.937	0.639	6.2e-49
Mien1	2.02e-53	0.392043	0.575	0.191	6.53e-49
Ppp1r15a	2.09e-53	0.854647	0.855	0.486	6.76e-49
Dynll1	2.47e-53	0.527154	0.861	0.465	7.98e-49
Eva1b	2.55e-53	0.366997	0.363	0.051	8.23e-49
Gpsm3	2.61e-53	0.349212	0.678	0.267	8.43e-49
Use1	2.94e-53	0.428278	0.752	0.33	9.48e-49
Cd9	3.14e-53	1.00492	0.597	0.236	1.01e-48
Ecm1	4.25e-53	0.702476	0.692	0.312	1.37e-48
Maf	4.34e-53	-1.87814	0.651	0.692	1.4e-48
Cope	4.65e-53	0.323925	0.592	0.198	1.5e-48
Cnih4	6.37e-53	0.362285	0.653	0.25	2.06e-48
Rpl30	6.78e-53	0.465532	0.988	0.837	2.19e-48
Mvp	7.29e-53	0.328189	0.615	0.209	2.35e-48
Psmd14	9.69e-53	0.37327	0.558	0.178	3.13e-48
Kcnn4	1.16e-52	0.503679	0.364	0.055	3.75e-48
Rcan1	2.17e-52	0.669292	0.369	0.059	7.01e-48
Svbp	2.39e-52	0.334155	0.431	0.093	7.73e-48
Psme1	2.91e-52	0.488526	0.824	0.4	9.38e-48
Reps2	3.3e-52	-1.00341	0.128	0.351	1.06e-47
Mrps18c	3.79e-52	0.338471	0.483	0.132	1.22e-47
Ptpn1	3.79e-52	0.457575	0.772	0.368	1.22e-47
Psma4	4.03e-52	0.38379	0.686	0.277	1.3e-47
Ufm1	5.1e-52	0.318526	0.518	0.15	1.65e-47
Ndufa12	5.29e-52	0.376849	0.616	0.221	1.71e-47
Snrpd2	5.72e-52	0.403249	0.698	0.294	1.85e-47
Hsp90aa1	6.35e-52	-1.28206	0.983	0.926	2.05e-47
Irak2	7.95e-52	0.424803	0.603	0.221	2.57e-47
Phb2	8.2e-52	0.34814	0.577	0.194	2.65e-47
Tmbim1	1.06e-51	0.398379	0.619	0.235	3.41e-47
Mrps14	1.17e-51	0.321752	0.61	0.219	3.79e-47
Mcl1	1.18e-51	0.629305	0.974	0.782	3.81e-47
Gdf10	1.29e-51	-0.653122	0.027	0.184	4.18e-47
Vav1	1.32e-51	0.282446	0.549	0.17	4.27e-47
C2	1.7e-51	-0.614683	0.02	0.169	5.47e-47
Slc48a1	1.76e-51	0.576168	0.472	0.131	5.69e-47
Emc7	1.85e-51	0.393667	0.612	0.228	5.96e-47
mt-Co3	2e-51	0.472077	0.999	1	6.46e-47
Ufc1	2.48e-51	0.359766	0.571	0.188	8.02e-47
Ndufa2	2.99e-51	0.461567	0.904	0.515	9.66e-47
Ptpmt1	3.12e-51	0.318031	0.427	0.096	1.01e-46
Mrps36	3.53e-51	0.363246	0.484	0.138	1.14e-46
Eif2s1	3.87e-51	0.326362	0.574	0.197	1.25e-46
Psmd13	3.94e-51	0.356962	0.557	0.177	1.27e-46
Rps23	4.07e-51	0.479765	0.992	0.889	1.31e-46
Pitpna	4.4e-51	0.529202	0.871	0.5	1.42e-46
Cap1	5.43e-51	0.41282	0.76	0.337	1.75e-46
Syngr1	5.76e-51	0.532571	0.269	0.006	1.86e-46
Ube2i	6.36e-51	0.349615	0.785	0.36	2.05e-46
Tcf4	6.89e-51	-1.2128	0.706	0.726	2.23e-46
Havcr2	7.46e-51	0.440458	0.304	0.022	2.41e-46
Cops6	1.03e-50	0.350927	0.457	0.115	3.32e-46
Map2k3	1.03e-50	0.391488	0.663	0.251	3.33e-46
Rpl31	1.26e-50	0.495805	0.954	0.646	4.07e-46
Fam104a	1.47e-50	0.331457	0.595	0.205	4.75e-46
Psmc3	1.48e-50	0.376973	0.64	0.247	4.77e-46
Vdac3	1.61e-50	0.365064	0.624	0.233	5.21e-46
Ndufc2	1.68e-50	0.444657	0.787	0.386	5.43e-46
2510009E07Rik	1.76e-50	0.356773	0.324	0.035	5.68e-46
Clk1	1.95e-50	-1.20467	0.84	0.796	6.3e-46
Ms4a7	2e-50	1.23174	0.7	0.465	6.44e-46
Gusb	2.14e-50	0.381083	0.663	0.27	6.9e-46
Ddt	2.21e-50	0.450615	0.422	0.1	7.12e-46
Vdac1	2.24e-50	0.407799	0.605	0.225	7.24e-46
Psmd4	2.52e-50	0.324384	0.696	0.288	8.12e-46
Ndufs4	2.82e-50	0.292948	0.576	0.194	9.12e-46
BC031181	2.88e-50	0.338188	0.591	0.215	9.3e-46
Rabgef1	3.1e-50	0.422309	0.626	0.232	1e-45
Myl6	3.67e-50	0.503065	0.982	0.756	1.19e-45
Tslp	4.05e-50	-0.512295	0.033	0.197	1.31e-45
Adh5	4.12e-50	0.304799	0.477	0.129	1.33e-45
Eif1ax	4.29e-50	0.394029	0.551	0.183	1.38e-45
Dtnbp1	4.34e-50	0.363216	0.541	0.181	1.4e-45
Psme2	4.74e-50	0.453742	0.647	0.256	1.53e-45
Arg1	5.16e-50	1.49572	0.268	0.007	1.66e-45
Anxa3	5.64e-50	0.550523	0.594	0.23	1.82e-45
Sugt1	6.62e-50	0.283776	0.585	0.201	2.14e-45
Slc3a2	6.64e-50	0.553647	0.889	0.534	2.14e-45
Dnajc15	6.99e-50	0.339345	0.578	0.197	2.26e-45
Ciao2b	7.03e-50	0.347403	0.499	0.147	2.27e-45
Micos13	7.49e-50	0.297074	0.594	0.212	2.42e-45
Ube2j2	7.55e-50	0.297046	0.58	0.197	2.44e-45
Timm8b	8.4e-50	0.331113	0.52	0.159	2.71e-45
Hexb	8.58e-50	0.41484	0.634	0.254	2.77e-45
Psenen	9.34e-50	0.438803	0.79	0.396	3.02e-45
Atp6v1d	9.86e-50	0.35613	0.653	0.257	3.18e-45
Ubald2	9.98e-50	0.435792	0.7	0.302	3.22e-45
Glrx3	1.19e-49	0.289835	0.581	0.199	3.84e-45
Pin4	1.3e-49	0.356908	0.484	0.135	4.21e-45
Fis1	1.41e-49	0.337444	0.725	0.302	4.55e-45
Pfdn5	1.53e-49	0.51137	0.935	0.583	4.95e-45
Rpl10-ps3	1.69e-49	0.295413	0.327	0.038	5.46e-45
Rpl35a	2.09e-49	0.439433	0.993	0.902	6.75e-45
Lrp1	2.22e-49	0.545933	0.767	0.397	7.16e-45
Amdhd2	2.6e-49	0.32056	0.467	0.125	8.38e-45
Fcgr1	3.04e-49	0.547331	0.644	0.27	9.82e-45
Mrc1	4.72e-49	-1.59911	0.692	0.715	1.52e-44
Chchd2	5.09e-49	0.494835	0.96	0.676	1.64e-44
Sntb2	5.39e-49	0.383087	0.461	0.121	1.74e-44
Rab32	5.84e-49	0.355835	0.528	0.17	1.89e-44
Cct5	5.84e-49	0.367586	0.723	0.319	1.89e-44
Ppp1r14b	6.02e-49	0.413298	0.652	0.272	1.94e-44
Tmem189	6.79e-49	0.465297	0.718	0.315	2.19e-44
Ssu72	7.57e-49	0.3153	0.639	0.242	2.44e-44
Srp9	8.06e-49	0.362545	0.779	0.361	2.6e-44
Ndufb4	8.97e-49	0.360913	0.635	0.25	2.89e-44
Cops9	9.33e-49	0.442817	0.749	0.354	3.01e-44
Nt5c	1.03e-48	0.329137	0.504	0.147	3.34e-44
Ola1	1.1e-48	0.312254	0.467	0.126	3.55e-44
Acaa1a	1.13e-48	0.349594	0.525	0.169	3.65e-44
Atp2b4	1.24e-48	0.434074	0.351	0.055	4e-44
Plekho2	1.28e-48	0.550055	0.832	0.444	4.15e-44
Rps6	1.4e-48	0.521107	0.968	0.768	4.52e-44
Vat1	1.56e-48	0.447977	0.642	0.27	5.04e-44
Sult1a1	2e-48	-0.725352	0.096	0.299	6.47e-44
Eif3m	2.11e-48	0.317313	0.71	0.302	6.81e-44
Ass1	2.16e-48	0.61559	0.287	0.021	6.96e-44
Cenpx	2.21e-48	0.364952	0.543	0.183	7.12e-44
Rpl36	2.41e-48	0.404506	0.983	0.765	7.78e-44
Gpr35	2.64e-48	0.360302	0.296	0.025	8.53e-44
0610012G03Rik	2.83e-48	0.41321	0.53	0.18	9.14e-44
1110038B12Rik	2.88e-48	0.337097	0.456	0.125	9.3e-44
Rab5c	3.21e-48	0.435217	0.827	0.435	1.04e-43
Gadd45g	3.21e-48	0.613505	0.572	0.198	1.04e-43
Capn2	3.23e-48	0.335345	0.581	0.206	1.04e-43
Cox7a2l	3.78e-48	0.46154	0.86	0.472	1.22e-43
Mrpl34	4.21e-48	0.341841	0.43	0.107	1.36e-43
Ptafr	4.26e-48	0.70882	0.813	0.449	1.38e-43
Gda	4.99e-48	0.442964	0.693	0.302	1.61e-43
Pebp1	5.05e-48	0.258107	0.699	0.289	1.63e-43
Jdp2	5.11e-48	0.722181	0.567	0.225	1.65e-43
Ndufb7	5.41e-48	0.382664	0.736	0.347	1.75e-43
F830016B08Rik	6.3e-48	-0.54528	0.019	0.156	2.04e-43
Higd1a	7.38e-48	0.356501	0.565	0.199	2.38e-43
Gnb2	7.59e-48	0.4318	0.911	0.553	2.45e-43
Eif4ebp1	1.58e-47	0.341503	0.51	0.166	5.09e-43
Bcl2a1d	1.83e-47	0.569222	0.335	0.051	5.9e-43
Cd93	2.28e-47	0.523104	0.655	0.289	7.37e-43
Nfkbie	2.36e-47	0.318246	0.552	0.185	7.61e-43
Pde4b	2.61e-47	0.501243	0.612	0.249	8.41e-43
Ndufa3	2.69e-47	0.343471	0.734	0.324	8.69e-43
Rpl39	2.86e-47	0.397313	0.99	0.853	9.24e-43
Psmd2	3.05e-47	0.339488	0.643	0.26	9.85e-43
Pdcd5	3.13e-47	0.371322	0.663	0.274	1.01e-42
Rab9	3.5e-47	0.316297	0.515	0.162	1.13e-42
Furin	4e-47	0.413148	0.697	0.309	1.29e-42
Pygl	4.41e-47	0.231938	0.324	0.042	1.42e-42
Znrf1	4.77e-47	0.2913	0.452	0.122	1.54e-42
Vamp8	5.21e-47	0.534419	0.868	0.482	1.68e-42
Cwc15	5.26e-47	0.301336	0.707	0.295	1.7e-42
Atp6v1c1	7.02e-47	0.363093	0.682	0.288	2.27e-42
Fstl1	7.93e-47	0.322939	0.443	0.11	2.56e-42
Rpl22	1.12e-46	0.423611	0.972	0.747	3.6e-42
Atg3	1.46e-46	0.334407	0.593	0.223	4.7e-42
Aup1	1.5e-46	0.309568	0.649	0.254	4.83e-42
Cpd	1.64e-46	0.485904	0.522	0.18	5.28e-42
Hcfc1r1	1.82e-46	0.280292	0.566	0.204	5.87e-42
Ccnl1	1.89e-46	-0.882438	0.932	0.868	6.11e-42
Zfp36l1	1.89e-46	-1.14587	0.822	0.81	6.11e-42
Nhsl2	2.21e-46	-0.764794	0.088	0.282	7.13e-42
Cct2	2.26e-46	0.322128	0.724	0.319	7.3e-42
Gsr	2.6e-46	0.541428	0.416	0.112	8.39e-42
Ndufb2	2.71e-46	0.295816	0.593	0.218	8.74e-42
Ndufs5	3e-46	0.342372	0.646	0.263	9.67e-42
Igf2r	3.14e-46	0.369029	0.341	0.055	1.01e-41
Lrp6	3.86e-46	-1.21501	0.381	0.548	1.24e-41
Snx20	3.97e-46	0.276232	0.639	0.254	1.28e-41
Iglc2	4.1e-46	-0.991183	0.003	0.104	1.32e-41
Nubp1	4.38e-46	0.291789	0.367	0.069	1.41e-41
Ikbke	4.7e-46	0.334128	0.313	0.039	1.52e-41
Med29	5.28e-46	0.311929	0.364	0.07	1.71e-41
Grpel1	6.61e-46	0.253035	0.459	0.128	2.13e-41
Hpcal1	6.89e-46	0.33273	0.618	0.232	2.23e-41
Pdlim4	7.14e-46	0.369302	0.451	0.126	2.31e-41
Ubxn4	7.26e-46	0.357577	0.732	0.338	2.34e-41
B4galnt1	8.09e-46	0.190064	0.389	0.079	2.61e-41
Actn4	9.26e-46	0.340473	0.65	0.264	2.99e-41
Uqcrc1	9.28e-46	0.312336	0.537	0.185	3e-41
Ube2v1	9.29e-46	0.308028	0.596	0.222	3e-41
Mrpl32	9.63e-46	0.265792	0.449	0.119	3.11e-41
Ubb	1.04e-45	0.544322	0.99	0.872	3.35e-41
Frrs1	1.04e-45	0.282898	0.436	0.111	3.37e-41
Cd300ld	1.1e-45	0.500737	0.645	0.281	3.56e-41
Rab7b	1.14e-45	0.512701	0.746	0.368	3.69e-41
Adprh	1.25e-45	0.252315	0.48	0.138	4.02e-41
Slc6a8	1.27e-45	0.303761	0.27	0.018	4.1e-41
Ppdpf	1.34e-45	0.261474	0.364	0.067	4.33e-41
Rpl21	1.35e-45	0.499489	0.976	0.794	4.36e-41
Psmb10	1.36e-45	0.363786	0.614	0.24	4.38e-41
Mrpl23	1.41e-45	0.319189	0.632	0.25	4.55e-41
Dph3	1.45e-45	0.24048	0.446	0.121	4.68e-41
B4galt5	2.11e-45	0.35845	0.662	0.268	6.8e-41
Tut7	2.25e-45	-1.20388	0.726	0.715	7.26e-41
Susd3	2.45e-45	0.248416	0.425	0.107	7.92e-41
Slc25a4	2.5e-45	0.421199	0.563	0.215	8.08e-41
Capzb	2.69e-45	0.457427	0.934	0.612	8.67e-41
Gng10	3.17e-45	0.343553	0.581	0.213	1.02e-40
Ppp1r9a	3.59e-45	-0.489531	0.02	0.154	1.16e-40
Igsf6	3.75e-45	0.310674	0.587	0.219	1.21e-40
Bin2	3.75e-45	0.281281	0.44	0.114	1.21e-40
Cbr2	4.09e-45	-1.22594	0.317	0.524	1.32e-40
Siva1	4.61e-45	0.320203	0.449	0.125	1.49e-40
Snx1	5.91e-45	0.240917	0.526	0.17	1.91e-40
Mrpl57	5.96e-45	0.294739	0.495	0.154	1.92e-40
Cd55	6.28e-45	-1.02395	0.055	0.228	2.03e-40
Mrpl21	6.59e-45	0.302172	0.41	0.101	2.13e-40
Coro1a	6.61e-45	0.605785	0.897	0.558	2.13e-40
Rbm7	7.28e-45	0.310349	0.615	0.237	2.35e-40
Gyg	1.04e-44	0.359126	0.385	0.088	3.35e-40
Srsf5	1.05e-44	-0.994011	0.767	0.735	3.4e-40
Cuedc2	1.28e-44	0.275559	0.577	0.213	4.14e-40
Etfb	1.3e-44	0.339365	0.623	0.253	4.2e-40
Rcbtb2	1.34e-44	0.327291	0.41	0.103	4.33e-40
Rala	1.52e-44	0.326925	0.573	0.213	4.91e-40
Adrm1	1.69e-44	0.278361	0.419	0.108	5.45e-40
Serpine1	1.9e-44	0.470262	0.294	0.032	6.14e-40
Pvr	2e-44	0.32147	0.404	0.101	6.46e-40
Lsm12	2.3e-44	0.238857	0.61	0.236	7.44e-40
Plp2	2.38e-44	0.346579	0.391	0.088	7.67e-40
Hsd17b10	2.47e-44	0.326443	0.404	0.1	7.96e-40
Malt1	2.56e-44	0.39094	0.68	0.313	8.27e-40
Polr2f	4e-44	0.305221	0.532	0.181	1.29e-39
Tuba4a	4e-44	0.305221	0.37	0.079	1.29e-39
Hras	4.11e-44	0.280748	0.376	0.08	1.33e-39
Psmc5	4.17e-44	0.30576	0.57	0.218	1.35e-39
Lcp2	4.43e-44	0.376424	0.671	0.291	1.43e-39
Adrb2	4.8e-44	-1.21865	0.23	0.438	1.55e-39
Ndufa10	4.84e-44	0.279894	0.519	0.177	1.56e-39
Ifrd1	4.9e-44	0.753373	0.963	0.722	1.58e-39
Ap2m1	5.44e-44	0.430445	0.774	0.385	1.76e-39
Gm26917	6.76e-44	-1.39709	0.605	0.687	2.18e-39
Mrps18a	7.94e-44	0.207936	0.406	0.098	2.56e-39
Dnase1l1	8.32e-44	0.256952	0.46	0.132	2.69e-39
Ran	8.47e-44	0.453651	0.805	0.417	2.74e-39
Tbca	9.75e-44	0.322736	0.781	0.388	3.15e-39
Ak2	1.26e-43	0.244052	0.516	0.17	4.06e-39
Htatip2	1.34e-43	0.271758	0.359	0.072	4.31e-39
Dnajb11	1.37e-43	0.289658	0.51	0.17	4.42e-39
Tmem126a	1.47e-43	0.25377	0.358	0.072	4.74e-39
Ndufa6	1.63e-43	0.336315	0.814	0.404	5.26e-39
Col3a1	1.68e-43	0.506536	0.988	0.663	5.43e-39
Tgfbi	1.73e-43	1.0126	0.887	0.591	5.58e-39
Sri	1.84e-43	0.32327	0.701	0.312	5.94e-39
Mcub	2.05e-43	0.324317	0.538	0.191	6.61e-39
Tomm6	2.31e-43	0.428764	0.85	0.465	7.46e-39
Psmd1	2.35e-43	0.319156	0.579	0.219	7.58e-39
Rab7	2.6e-43	0.467703	0.867	0.48	8.41e-39
Vcan	2.66e-43	0.820232	0.272	0.025	8.58e-39
Flrt3	2.95e-43	0.771005	0.243	0.01	9.51e-39
Rpl37	3.19e-43	0.409333	0.99	0.85	1.03e-38
Sema4a	3.19e-43	-1.23221	0.366	0.522	1.03e-38
Plek	3.41e-43	0.567482	0.896	0.558	1.1e-38
Zswim4	3.9e-43	0.303049	0.361	0.076	1.26e-38
Nr1h3	4.05e-43	0.350644	0.255	0.015	1.31e-38
Itgam	4.37e-43	0.542255	0.851	0.497	1.41e-38
Galnt6	4.77e-43	0.240665	0.288	0.032	1.54e-38
Rasgrp3	4.82e-43	-0.569788	0.034	0.18	1.56e-38
Gabarapl1	5.23e-43	0.331266	0.58	0.219	1.69e-38
Calm3	5.66e-43	0.353697	0.776	0.389	1.83e-38
Rnf128	5.9e-43	0.56324	0.229	0.003	1.9e-38
Crlf2	5.93e-43	0.338821	0.654	0.275	1.92e-38
Mphosph10	5.97e-43	0.399956	0.384	0.091	1.93e-38
Ssh2	6e-43	-1.20063	0.434	0.572	1.94e-38
Cyb5r3	6.19e-43	0.315189	0.515	0.18	2e-38
Ikzf3	6.43e-43	-0.754038	0.008	0.115	2.08e-38
Qars	6.8e-43	0.280536	0.384	0.093	2.2e-38
Ost4	6.96e-43	0.385179	0.801	0.41	2.25e-38
Atp5k	7.47e-43	0.346392	0.796	0.41	2.41e-38
Pdcl3	7.51e-43	0.223623	0.467	0.139	2.43e-38
Chil3	7.54e-43	0.888621	0.244	0.011	2.43e-38
Igfbp7	8.71e-43	0.256126	0.453	0.122	2.81e-38
Nmt1	9.44e-43	0.270973	0.563	0.202	3.05e-38
Drap1	1.04e-42	0.28549	0.693	0.302	3.35e-38
Stx11	1.13e-42	0.344055	0.326	0.055	3.64e-38
Mrps33	1.33e-42	0.284241	0.576	0.215	4.3e-38
Mydgf	1.39e-42	0.273841	0.572	0.213	4.48e-38
Ccdc124	1.51e-42	0.275102	0.457	0.139	4.87e-38
Ifitm1	1.51e-42	1.73176	0.284	0.037	4.88e-38
Pi4k2a	1.73e-42	0.323215	0.588	0.225	5.57e-38
AB124611	1.94e-42	0.291377	0.541	0.198	6.27e-38
Gabbr1	1.96e-42	-0.50526	0.026	0.163	6.32e-38
Mvb12a	2.26e-42	0.263381	0.431	0.118	7.31e-38
Cthrc1	2.28e-42	0.330667	0.232	0.006	7.35e-38
Nudc	2.48e-42	0.299971	0.544	0.201	8.01e-38
Sde2	2.57e-42	0.438294	0.733	0.348	8.29e-38
Cd300lf	2.75e-42	0.424329	0.25	0.015	8.89e-38
Stx8	2.9e-42	0.260891	0.441	0.129	9.36e-38
M6pr	2.91e-42	0.45026	0.82	0.44	9.41e-38
Samsn1	2.93e-42	0.322104	0.425	0.115	9.46e-38
Ndufs2	2.94e-42	0.244601	0.546	0.198	9.51e-38
Kxd1	3.25e-42	0.262349	0.507	0.17	1.05e-37
Creg1	3.29e-42	0.597996	0.78	0.414	1.06e-37
Eif4e2	3.48e-42	0.230671	0.568	0.208	1.12e-37
Cltc	3.69e-42	-1.02457	0.88	0.801	1.19e-37
Gm14636	3.78e-42	0.732168	0.399	0.107	1.22e-37
Ebp	4.99e-42	0.243141	0.457	0.142	1.61e-37
Gcsh	5.08e-42	0.293698	0.357	0.074	1.64e-37
Fas	5.44e-42	0.387454	0.376	0.09	1.76e-37
Slc38a2	6.38e-42	-1.1287	0.835	0.782	2.06e-37
Cmip	6.66e-42	0.292349	0.539	0.19	2.15e-37
Tmem258	7.23e-42	0.350724	0.701	0.317	2.33e-37
Gtf2h5	7.43e-42	0.260057	0.576	0.228	2.4e-37
S100a1	8.33e-42	0.307747	0.463	0.147	2.69e-37
Psmd7	9.18e-42	0.302905	0.578	0.222	2.96e-37
Bak1	9.51e-42	0.220046	0.38	0.09	3.07e-37
Zc3h12c	1e-41	0.377706	0.408	0.112	3.24e-37
Sdc1	1.01e-41	0.648681	0.241	0.013	3.27e-37
Cdc42	1.14e-41	0.445605	0.968	0.765	3.69e-37
Lsp1	1.25e-41	0.522457	0.586	0.226	4.02e-37
Emc6	1.36e-41	0.228583	0.524	0.183	4.38e-37
Rnf19b	1.36e-41	0.487084	0.713	0.351	4.39e-37
Phip	1.49e-41	-1.41439	0.544	0.628	4.8e-37
Fam43a	1.63e-41	-1.11097	0.153	0.351	5.28e-37
Lactb	1.81e-41	0.304175	0.411	0.111	5.84e-37
Rac2	1.96e-41	0.364904	0.763	0.379	6.33e-37
Hspa1b	2.05e-41	-1.00285	0.957	0.913	6.63e-37
Eif2s2	2.3e-41	0.329442	0.812	0.424	7.42e-37
Slirp	2.32e-41	0.252957	0.511	0.178	7.47e-37
Polr2g	2.53e-41	0.291592	0.52	0.184	8.15e-37
Mir22hg	2.56e-41	0.247707	0.537	0.185	8.27e-37
Tmed2	2.9e-41	0.330543	0.796	0.426	9.37e-37
Ncapg2	3.06e-41	0.310353	0.384	0.093	9.87e-37
Ccdc12	3.29e-41	0.281969	0.697	0.312	1.06e-36
Gimap6	3.54e-41	-0.571329	0.019	0.143	1.14e-36
Rpl12	3.87e-41	0.335463	0.976	0.768	1.25e-36
Col5a2	4.16e-41	0.235587	0.358	0.073	1.34e-36
Il2rg	4.45e-41	0.109578	0.589	0.221	1.44e-36
Ndufv1	5.07e-41	0.215906	0.411	0.111	1.64e-36
1810037I17Rik	5.13e-41	0.338616	0.782	0.396	1.66e-36
Fcf1	6.89e-41	0.254741	0.393	0.103	2.22e-36
Rps24	1.08e-40	0.309037	0.996	0.921	3.49e-36
Mrpl43	1.53e-40	0.226242	0.468	0.147	4.94e-36
Clec4a2	1.54e-40	0.521233	0.737	0.378	4.96e-36
Rpp21	1.54e-40	0.263722	0.44	0.133	4.97e-36
Ripor2	1.57e-40	-0.866125	0.077	0.249	5.05e-36
Acot7	1.65e-40	0.311401	0.259	0.025	5.31e-36
Pirb	1.7e-40	0.366327	0.807	0.441	5.48e-36
Cd36	1.84e-40	-1.10091	0.405	0.596	5.92e-36
S100a13	1.92e-40	0.323171	0.771	0.371	6.21e-36
Dusp6	2.09e-40	-1.31372	0.294	0.475	6.76e-36
Ankrd33b	2.24e-40	0.369716	0.384	0.096	7.23e-36
Tnfrsf12a	2.78e-40	0.330117	0.446	0.135	8.96e-36
Mea1	2.86e-40	0.220162	0.343	0.072	9.24e-36
Znhit1	2.87e-40	0.188407	0.479	0.157	9.27e-36
Vti1b	2.89e-40	0.261793	0.49	0.164	9.33e-36
Ppt2	3.06e-40	0.261456	0.366	0.086	9.88e-36
Ablim1	3.09e-40	-0.912951	0.028	0.16	9.99e-36
Arl5c	3.82e-40	0.544793	0.396	0.107	1.23e-35
Riok3	3.82e-40	0.327182	0.8	0.409	1.23e-35
Asna1	4.02e-40	0.231703	0.36	0.083	1.3e-35
Ms4a6c	5.76e-40	0.61345	0.869	0.574	1.86e-35
Rexo2	6.95e-40	0.255141	0.592	0.24	2.24e-35
Myo1e	6.96e-40	0.239745	0.413	0.112	2.25e-35
Ms4a4c	7.15e-40	0.812385	0.429	0.142	2.31e-35
Gm5150	7.29e-40	0.312735	0.22	0.006	2.35e-35
Fundc2	7.32e-40	0.29449	0.508	0.19	2.36e-35
Zyx	7.79e-40	0.286044	0.701	0.324	2.52e-35
Ninj1	8.49e-40	0.546262	0.837	0.487	2.74e-35
Avpi1	9.41e-40	0.387979	0.308	0.055	3.04e-35
Snrpc	1.07e-39	0.197832	0.552	0.202	3.45e-35
Crim1	1.15e-39	-0.742182	0.067	0.23	3.71e-35
Hnrnpa2b1	1.21e-39	-0.808483	0.929	0.85	3.92e-35
Trappc4	1.21e-39	0.250646	0.49	0.167	3.92e-35
Tmem147	1.41e-39	0.301558	0.426	0.131	4.56e-35
Tubb6	1.68e-39	0.357426	0.64	0.277	5.42e-35
Cyfip1	1.73e-39	0.392485	0.805	0.421	5.57e-35
Lamp1	1.92e-39	0.615934	0.952	0.716	6.21e-35
Pam16	1.93e-39	0.243239	0.322	0.063	6.23e-35
Apobec1	2.25e-39	0.37137	0.638	0.281	7.27e-35
AA467197	2.44e-39	0.94734	0.22	0.007	7.89e-35
Rab8a	2.45e-39	0.265213	0.553	0.208	7.92e-35
Jun	2.69e-39	-1.10254	0.928	0.896	8.68e-35
Mcts1	2.74e-39	0.213986	0.54	0.202	8.83e-35
B2m	2.83e-39	0.538773	0.993	0.941	9.13e-35
Anxa7	2.95e-39	0.226719	0.619	0.263	9.53e-35
Mrpl17	3.04e-39	0.21805	0.421	0.124	9.8e-35
Rpl7	3.04e-39	0.397776	0.981	0.824	9.81e-35
Mrpl36	3.45e-39	0.241513	0.425	0.126	1.11e-34
Chmp5	3.52e-39	0.270178	0.603	0.249	1.14e-34
Surf4	3.55e-39	0.274964	0.682	0.316	1.15e-34
Elof1	3.61e-39	0.242916	0.385	0.1	1.16e-34
Cxcr4	3.66e-39	0.419658	0.82	0.462	1.18e-34
Inf2	4.01e-39	0.219235	0.269	0.031	1.29e-34
Ccl6	4.56e-39	1.15531	0.809	0.535	1.47e-34
Ube2s	4.76e-39	0.275453	0.666	0.292	1.54e-34
Chd7	4.97e-39	0.296224	0.579	0.228	1.61e-34
Snapc5	5.06e-39	0.222139	0.425	0.126	1.63e-34
Rpl35	5.49e-39	0.340399	0.968	0.737	1.77e-34
Oaz1	5.75e-39	0.390413	0.976	0.829	1.86e-34
Sdcbp	6.04e-39	0.498065	0.966	0.75	1.95e-34
Ifitm3	7.14e-39	0.881267	0.943	0.702	2.31e-34
Aimp1	7.6e-39	0.243292	0.502	0.178	2.45e-34
Ankrd28	7.98e-39	0.291681	0.299	0.049	2.57e-34
1110008P14Rik	8.43e-39	0.236705	0.313	0.059	2.72e-34
Blvra	8.55e-39	0.243456	0.477	0.162	2.76e-34
Ssr2	8.75e-39	0.279636	0.502	0.184	2.83e-34
Uap1l1	8.99e-39	0.286719	0.481	0.17	2.9e-34
Evl	9.28e-39	0.22551	0.427	0.131	3e-34
Stx3	1.18e-38	0.280076	0.3	0.051	3.81e-34
Slc25a11	1.26e-38	0.233662	0.502	0.177	4.06e-34
Gpalpp1	1.37e-38	0.266246	0.408	0.115	4.41e-34
Wsb1	1.47e-38	-1.3252	0.74	0.704	4.73e-34
Rab2a	1.71e-38	0.308996	0.725	0.354	5.53e-34
Ten1	2.02e-38	0.22673	0.415	0.124	6.53e-34
Washc3	2.11e-38	0.202215	0.408	0.117	6.83e-34
Rer1	2.19e-38	0.217098	0.648	0.267	7.05e-34
Sfr1	2.4e-38	0.284869	0.698	0.322	7.76e-34
Sf3b5	2.77e-38	0.204768	0.666	0.295	8.93e-34
Eif3g	2.78e-38	0.222613	0.551	0.211	8.97e-34
Rars	3.53e-38	0.267134	0.477	0.163	1.14e-33
Mrpl15	3.93e-38	0.239683	0.399	0.114	1.27e-33
Mapk3	4.01e-38	0.276588	0.655	0.282	1.29e-33
Cct8	4.81e-38	0.282527	0.736	0.351	1.55e-33
Polr2i	5.43e-38	0.215326	0.433	0.132	1.75e-33
Rab4b	5.79e-38	0.201211	0.477	0.16	1.87e-33
Cflar	5.97e-38	0.581227	0.835	0.528	1.93e-33
Cox14	6.05e-38	0.215717	0.637	0.268	1.95e-33
Mycbp2	6.56e-38	-1.00708	0.609	0.666	2.12e-33
Tes	6.84e-38	0.35445	0.402	0.124	2.21e-33
Olr1	7.08e-38	0.652145	0.208	0.004	2.29e-33
Fam162a	7.16e-38	0.288771	0.313	0.065	2.31e-33
Ndufs6	7.17e-38	0.230478	0.615	0.265	2.32e-33
Ybx3	7.34e-38	0.328458	0.541	0.216	2.37e-33
Spg21	8.08e-38	0.215585	0.537	0.205	2.61e-33
Abcg1	8.8e-38	0.314385	0.456	0.156	2.84e-33
Rasgef1b	9.87e-38	0.546354	0.701	0.355	3.18e-33
Arhgdib	1.05e-37	0.508461	0.893	0.567	3.39e-33
Manbal	1.09e-37	0.205911	0.334	0.073	3.52e-33
Npc1	1.26e-37	0.277234	0.649	0.281	4.06e-33
Sbno2	1.41e-37	0.192376	0.644	0.274	4.56e-33
Tomm5	1.43e-37	0.274999	0.497	0.184	4.62e-33
Sfpq	1.48e-37	-0.951896	0.77	0.737	4.79e-33
Mlf2	1.54e-37	0.217639	0.616	0.258	4.98e-33
Eloc	1.62e-37	0.269094	0.703	0.327	5.23e-33
H2-Ob	1.71e-37	-0.916571	0.037	0.173	5.52e-33
Tmem219	1.8e-37	0.221905	0.489	0.173	5.81e-33
Ier3ip1	1.83e-37	0.26895	0.696	0.326	5.9e-33
Dad1	2.01e-37	0.327285	0.792	0.417	6.5e-33
U2af1	2.08e-37	0.235714	0.637	0.265	6.72e-33
Sys1	2.09e-37	0.195747	0.512	0.184	6.75e-33
Pqlc3	2.1e-37	0.257838	0.337	0.076	6.79e-33
Nars	2.23e-37	0.231216	0.671	0.305	7.19e-33
Eef2	2.24e-37	0.411512	0.941	0.73	7.24e-33
Glrx2	2.34e-37	0.212074	0.406	0.118	7.57e-33
Ptrhd1	2.47e-37	0.252114	0.33	0.076	7.96e-33
Srsf2	2.5e-37	-1.16125	0.732	0.709	8.07e-33
Rpl23a	2.62e-37	0.410839	0.978	0.77	8.46e-33
Zfp703	2.7e-37	0.505934	0.721	0.378	8.71e-33
Sap30	3.39e-37	0.282179	0.514	0.187	1.09e-32
Slc39a1	3.48e-37	0.217572	0.573	0.228	1.12e-32
Samm50	3.62e-37	0.179542	0.458	0.152	1.17e-32
Cyp4f18	4.76e-37	0.274309	0.426	0.129	1.54e-32
Vmp1	4.96e-37	0.348486	0.841	0.465	1.6e-32
Nktr	5.43e-37	-1.08928	0.826	0.757	1.75e-32
Cct4	5.85e-37	0.167308	0.717	0.336	1.89e-32
Atp13a2	6.51e-37	0.295894	0.592	0.256	2.1e-32
Hdac9	6.91e-37	-0.676553	0.072	0.232	2.23e-32
Psmc2	7.04e-37	0.214537	0.515	0.194	2.27e-32
Tnfrsf17	7.87e-37	-0.23519	0.01	0.11	2.54e-32
mt-Nd2	8.42e-37	-0.821039	0.983	0.98	2.72e-32
Edem1	8.43e-37	0.238109	0.737	0.361	2.72e-32
Nr4a3	8.57e-37	0.38604	0.498	0.187	2.77e-32
Psmc1	8.92e-37	0.231062	0.465	0.159	2.88e-32
Srp14	9.77e-37	0.298652	0.767	0.402	3.16e-32
Lsm10	9.95e-37	0.2293	0.332	0.076	3.21e-32
Slc16a10	1.01e-36	0.333186	0.543	0.215	3.25e-32
Ddx60	1.11e-36	-1.11672	0.219	0.402	3.59e-32
Fbxw11	1.19e-36	0.277552	0.527	0.202	3.83e-32
Tnfaip6	1.2e-36	0.294032	0.289	0.049	3.87e-32
Plac8	1.2e-36	1.17804	0.395	0.126	3.89e-32
Itprid2	1.29e-36	0.311628	0.664	0.309	4.18e-32
Myl12b	1.32e-36	0.298316	0.795	0.41	4.27e-32
Gdi2	1.41e-36	0.400953	0.909	0.593	4.55e-32
Gm11808	1.43e-36	0.157429	0.524	0.194	4.62e-32
Rhov	1.44e-36	0.38929	0.205	0.006	4.64e-32
Plbd1	1.44e-36	0.592223	0.508	0.209	4.65e-32
Trappc1	1.56e-36	0.196574	0.364	0.096	5.05e-32
Banf1	1.58e-36	0.208416	0.516	0.191	5.12e-32
Mrpl13	1.68e-36	0.183546	0.382	0.104	5.41e-32
Samd4b	1.73e-36	0.228221	0.513	0.192	5.58e-32
Irf2bpl	1.74e-36	0.239953	0.4	0.115	5.61e-32
Aldh3b1	1.75e-36	0.241936	0.384	0.108	5.64e-32
Trpv2	1.78e-36	0.138671	0.389	0.108	5.76e-32
Cytip	1.99e-36	0.607896	0.488	0.184	6.43e-32
Rbx1	2.3e-36	0.313807	0.841	0.469	7.44e-32
Mtss1	2.37e-36	-1.22572	0.582	0.645	7.64e-32
Rhoc	2.46e-36	0.478878	0.39	0.125	7.95e-32
Mrps15	2.75e-36	0.193455	0.43	0.136	8.89e-32
Bcl2a1a	3.07e-36	0.416588	0.214	0.011	9.91e-32
Lgals9	3.25e-36	0.309832	0.563	0.235	1.05e-31
Ppig	3.4e-36	0.321816	0.69	0.329	1.1e-31
Tmem120a	3.4e-36	0.254609	0.294	0.055	1.1e-31
Scd1	3.47e-36	-1.12444	0.029	0.153	1.12e-31
Napsa	3.47e-36	0.374726	0.41	0.119	1.12e-31
Mrpl42	3.75e-36	0.26635	0.462	0.163	1.21e-31
Mrpl58	3.87e-36	0.250015	0.356	0.091	1.25e-31
Snx3	3.94e-36	0.427869	0.864	0.503	1.27e-31
Arl1	4e-36	0.226902	0.569	0.233	1.29e-31
Lcp1	4.49e-36	0.450095	0.963	0.763	1.45e-31
Csrp2	4.87e-36	0.115786	0.387	0.105	1.57e-31
Ehd1	5.39e-36	0.436485	0.811	0.462	1.74e-31
Dnajc19	6.04e-36	0.221167	0.489	0.18	1.95e-31
Foxred2	6.52e-36	-0.452796	0.033	0.162	2.11e-31
Dram1	6.54e-36	0.259931	0.302	0.06	2.11e-31
Il7r	6.9e-36	0.572989	0.231	0.021	2.23e-31
Egfr	7.86e-36	-0.404525	0.036	0.169	2.54e-31
Hspa8	8.56e-36	0.429233	0.999	0.941	2.76e-31
Eepd1	8.65e-36	0.282917	0.314	0.07	2.79e-31
Fblim1	8.83e-36	0.265694	0.332	0.079	2.85e-31
Gclm	8.9e-36	0.438796	0.409	0.133	2.87e-31
Selenow	1.04e-35	0.40753	0.866	0.517	3.36e-31
Bscl2	1.08e-35	0.247241	0.527	0.208	3.49e-31
Tppp	1.1e-35	-0.339466	0.012	0.112	3.56e-31
Ap1s1	1.25e-35	0.221736	0.4	0.122	4.04e-31
Tnfsf13	1.3e-35	0.338784	0.493	0.194	4.18e-31
Col5a1	1.3e-35	0.260615	0.315	0.066	4.19e-31
Tmbim4	1.3e-35	0.233865	0.581	0.24	4.2e-31
Mbd2	1.33e-35	0.213309	0.61	0.261	4.28e-31
Fem1b	1.41e-35	0.398635	0.435	0.15	4.54e-31
Tmed10	1.5e-35	0.351616	0.871	0.522	4.83e-31
Tnip3	1.69e-35	0.437824	0.29	0.053	5.47e-31
Gm26740	1.73e-35	-0.970487	0.133	0.312	5.58e-31
Nol7	2.02e-35	0.244023	0.617	0.268	6.52e-31
Map2k2	2.05e-35	0.208488	0.587	0.246	6.62e-31
Pfdn6	2.11e-35	0.220786	0.483	0.173	6.82e-31
H2-Aa	2.12e-35	-0.550324	0.636	0.846	6.85e-31
Rheb	2.35e-35	0.170417	0.683	0.313	7.6e-31
Wsb2	2.47e-35	0.26723	0.496	0.19	7.96e-31
Rps17	2.64e-35	0.408245	0.97	0.735	8.54e-31
Emc4	2.68e-35	0.218167	0.318	0.073	8.66e-31
Sirt2	2.75e-35	0.212355	0.661	0.298	8.86e-31
Hax1	2.77e-35	0.232616	0.373	0.104	8.93e-31
H2-K1	2.92e-35	-0.498868	0.989	0.969	9.44e-31
Apbb1ip	3.9e-35	0.20964	0.687	0.326	1.26e-30
Tm2d2	4.26e-35	0.239793	0.459	0.162	1.38e-30
Sar1b	4.34e-35	0.21437	0.479	0.173	1.4e-30
Apoe	4.61e-35	1.18367	0.985	0.827	1.49e-30
Slc14a1	4.62e-35	-0.486353	0.027	0.147	1.49e-30
Cfdp1	5.94e-35	0.209444	0.455	0.154	1.92e-30
Zbp1	5.99e-35	0.387033	0.423	0.145	1.93e-30
Wfdc17	6.13e-35	1.12439	0.862	0.58	1.98e-30
Son	6.36e-35	-0.743297	0.869	0.798	2.05e-30
Psmd10	7.45e-35	0.229552	0.311	0.069	2.4e-30
Cd300lb	7.78e-35	0.244547	0.326	0.077	2.51e-30
Rpl36a	8.96e-35	0.36998	0.932	0.664	2.89e-30
Naa38	9.55e-35	0.240311	0.398	0.128	3.08e-30
Polr2k	9.86e-35	0.203389	0.601	0.261	3.18e-30
Map7d1	1e-34	0.27523	0.675	0.319	3.24e-30
Got2	1.06e-34	0.145409	0.414	0.128	3.41e-30
Il1a	1.14e-34	0.741184	0.219	0.018	3.68e-30
BC028528	1.22e-34	0.236566	0.44	0.149	3.95e-30
Sestd1	1.31e-34	0.20529	0.414	0.133	4.25e-30
Ostc	1.38e-34	0.262069	0.572	0.24	4.45e-30
Adss	1.41e-34	0.104624	0.525	0.204	4.54e-30
Pxn	1.45e-34	0.26174	0.627	0.285	4.68e-30
Gsdmd	1.52e-34	0.187432	0.399	0.122	4.9e-30
Osbpl8	1.56e-34	0.380947	0.784	0.438	5.05e-30
Csf2rb2	1.74e-34	0.255123	0.341	0.087	5.61e-30
Sparc	1.79e-34	0.178687	0.86	0.435	5.77e-30
Mpdu1	1.85e-34	0.196371	0.36	0.097	5.98e-30
Snhg15	1.92e-34	0.348913	0.459	0.163	6.21e-30
Cln5	2.11e-34	0.219441	0.438	0.146	6.82e-30
Tcp1	2.12e-34	0.243003	0.681	0.327	6.84e-30
Ppp4r2	2.4e-34	0.330753	0.759	0.393	7.75e-30
Eif3l	2.42e-34	0.195611	0.531	0.213	7.82e-30
Hcst	2.54e-34	0.251105	0.396	0.122	8.19e-30
Actn1	2.55e-34	0.291854	0.359	0.098	8.24e-30
Spryd7	2.71e-34	0.298856	0.33	0.083	8.75e-30
Ergic3	2.73e-34	0.18044	0.534	0.213	8.81e-30
Nufip2	2.75e-34	-1.14	0.594	0.624	8.89e-30
Med30	3.06e-34	0.209634	0.364	0.103	9.87e-30
Fam173a	3.12e-34	0.219753	0.477	0.174	1.01e-29
Mmadhc	3.45e-34	0.193976	0.364	0.103	1.11e-29
Atp5g3	3.66e-34	0.30264	0.782	0.417	1.18e-29
Rbis	3.81e-34	0.153902	0.485	0.18	1.23e-29
Park7	4.08e-34	0.244321	0.673	0.313	1.32e-29
Mapkapk3	4.11e-34	0.26898	0.352	0.097	1.33e-29
Glod4	4.16e-34	0.186185	0.356	0.097	1.34e-29
Dmxl2	4.3e-34	0.302218	0.407	0.132	1.39e-29
Atp5a1	4.46e-34	0.340129	0.84	0.485	1.44e-29
Timm17a	4.97e-34	0.199941	0.405	0.129	1.61e-29
Snrnp27	5.46e-34	0.20123	0.432	0.143	1.76e-29
Pip5k1c	5.58e-34	0.221538	0.561	0.235	1.8e-29
Nfu1	6.08e-34	0.183586	0.421	0.136	1.96e-29
Sec11a	6.1e-34	0.192911	0.568	0.239	1.97e-29
Rbm47	6.3e-34	0.235914	0.681	0.322	2.04e-29
Smap1	6.45e-34	0.244856	0.529	0.209	2.08e-29
Acaa2	7.04e-34	0.173331	0.376	0.11	2.27e-29
Cuta	7.29e-34	0.20797	0.585	0.254	2.35e-29
Polr2c	7.34e-34	0.153385	0.413	0.129	2.37e-29
Psmd12	9.38e-34	0.233727	0.512	0.201	3.03e-29
Hsbp1	9.59e-34	0.257573	0.72	0.361	3.1e-29
Pfkp	9.95e-34	0.159185	0.496	0.185	3.21e-29
Ech1	1.01e-33	0.205415	0.459	0.166	3.25e-29
Tmem208	1.04e-33	0.198139	0.451	0.157	3.34e-29
N4bp1	1.04e-33	0.273031	0.651	0.306	3.35e-29
Cers6	1.11e-33	0.200557	0.468	0.171	3.58e-29
Rpl5	1.14e-33	0.352437	0.963	0.757	3.68e-29
P4hb	1.2e-33	0.262901	0.827	0.462	3.87e-29
Pmepa1	1.2e-33	0.39906	0.376	0.118	3.88e-29
Gab1	1.34e-33	0.317269	0.387	0.122	4.34e-29
Idh3g	1.49e-33	0.177347	0.499	0.185	4.81e-29
Epb41l2	1.5e-33	0.162948	0.72	0.351	4.84e-29
Mcee	1.57e-33	0.216245	0.35	0.097	5.07e-29
Tmem37	1.88e-33	0.280872	0.374	0.112	6.07e-29
Acta2	2.05e-33	0.0782711	0.479	0.17	6.62e-29
Acbd6	2.09e-33	0.142035	0.364	0.103	6.74e-29
Slamf7	2.14e-33	0.261655	0.512	0.204	6.9e-29
Mfap5	2.36e-33	0.169777	0.263	0.042	7.61e-29
Irf5	2.45e-33	0.173451	0.601	0.247	7.91e-29
Gls	2.57e-33	-1.0611	0.725	0.681	8.31e-29
Plekhj1	2.68e-33	0.171678	0.516	0.201	8.66e-29
Slc38a1	2.74e-33	0.0837697	0.717	0.33	8.86e-29
Mrpl18	2.93e-33	0.219248	0.383	0.119	9.46e-29
Rtf2	3.41e-33	0.160751	0.518	0.205	1.1e-28
Tpm4	3.74e-33	0.268401	0.782	0.417	1.21e-28
Sec13	3.82e-33	0.207032	0.433	0.153	1.23e-28
Commd3	3.92e-33	0.183655	0.475	0.178	1.27e-28
Rex1bd	3.98e-33	0.255756	0.564	0.246	1.28e-28
Chp1	4e-33	0.161509	0.517	0.204	1.29e-28
Cdc34	4.09e-33	0.140852	0.34	0.087	1.32e-28
Utp3	4.22e-33	0.194074	0.438	0.152	1.36e-28
Prelid3b	4.36e-33	0.15363	0.37	0.108	1.41e-28
Ezr	4.46e-33	-0.0268229	0.63	0.267	1.44e-28
Ado	4.72e-33	0.186009	0.309	0.073	1.52e-28
Rabggtb	4.94e-33	0.177621	0.398	0.126	1.6e-28
Eif1	4.98e-33	0.352802	0.982	0.872	1.61e-28
Psma3	5.24e-33	0.243219	0.826	0.455	1.69e-28
Slc35b1	5.36e-33	0.169152	0.39	0.121	1.73e-28
Trappc3	5.88e-33	0.171053	0.431	0.149	1.9e-28
Llph	6.18e-33	0.229491	0.684	0.331	2e-28
Clta	6.48e-33	0.439286	0.944	0.664	2.09e-28
Tm2d1	7.1e-33	0.17551	0.424	0.143	2.29e-28
Tor1a	7.38e-33	0.161878	0.388	0.118	2.38e-28
Prkcsh	7.46e-33	0.166248	0.517	0.201	2.41e-28
Arpc5	7.53e-33	0.367138	0.912	0.611	2.43e-28
Slc25a3	7.65e-33	0.334139	0.944	0.662	2.47e-28
Pdap1	7.69e-33	0.196406	0.561	0.232	2.48e-28
Lasp1	8.14e-33	0.26207	0.673	0.33	2.63e-28
Anxa11	8.7e-33	0.118642	0.465	0.169	2.81e-28
Pdcd6	8.9e-33	0.128989	0.587	0.246	2.87e-28
Dap	9.18e-33	0.196496	0.583	0.251	2.96e-28
Idh3b	9.23e-33	0.149845	0.415	0.136	2.98e-28
Rad23a	9.29e-33	0.223312	0.385	0.122	3e-28
Cd302	9.88e-33	0.331849	0.598	0.281	3.19e-28
Uba52	1.07e-32	0.167931	0.767	0.392	3.44e-28
Ak6	1.14e-32	0.20441	0.334	0.09	3.68e-28
Fuca2	1.28e-32	0.235787	0.43	0.15	4.13e-28
Ccr2	1.28e-32	0.39211	0.463	0.17	4.13e-28
Egr1	1.28e-32	-1.44509	0.705	0.711	4.15e-28
F11r	1.37e-32	0.26469	0.228	0.027	4.41e-28
Ywhae	1.41e-32	0.386378	0.911	0.572	4.56e-28
Pomp	1.44e-32	0.320665	0.827	0.461	4.64e-28
Pofut2	1.51e-32	0.0976028	0.347	0.093	4.88e-28
Fem1c	1.55e-32	0.340371	0.733	0.385	5.01e-28
Hnrnpll	1.58e-32	0.211255	0.451	0.163	5.11e-28
Mthfs	1.64e-32	0.171114	0.294	0.062	5.3e-28
1110004F10Rik	1.66e-32	0.145081	0.535	0.213	5.36e-28
Dctn2	1.87e-32	0.170315	0.561	0.237	6.03e-28
Wdr1	1.87e-32	0.249222	0.723	0.371	6.04e-28
Ccdc71l	1.92e-32	0.241862	0.401	0.132	6.2e-28
Nrg1	2.12e-32	0.431878	0.179	0.003	6.85e-28
Tmem65	2.19e-32	0.221148	0.522	0.212	7.06e-28
Ndufs7	2.21e-32	0.198346	0.558	0.232	7.13e-28
Pon2	2.34e-32	0.20101	0.477	0.184	7.54e-28
Ddrgk1	2.43e-32	0.179323	0.59	0.26	7.84e-28
Tmem171	2.49e-32	0.269631	0.18	0.004	8.05e-28
Etv1	2.77e-32	-0.81818	0.147	0.316	8.95e-28
Emc2	2.82e-32	0.206916	0.404	0.131	9.09e-28
Gas2l3	2.84e-32	0.18422	0.576	0.247	9.16e-28
Arhgap15	3.6e-32	-1.06886	0.344	0.482	1.16e-27
Srp19	3.61e-32	0.171339	0.472	0.173	1.17e-27
Ndufb3	3.74e-32	0.216469	0.721	0.362	1.21e-27
Gch1	4.24e-32	0.24307	0.541	0.223	1.37e-27
Psmc6	4.66e-32	0.118083	0.614	0.261	1.5e-27
Tspan4	4.74e-32	0.298187	0.368	0.117	1.53e-27
Stxbp2	4.74e-32	0.188707	0.431	0.152	1.53e-27
Ticam1	4.76e-32	0.199102	0.272	0.053	1.54e-27
Dhps	4.96e-32	0.144284	0.327	0.084	1.6e-27
Vapb	5.85e-32	0.159955	0.48	0.183	1.89e-27
Chmp4b	6.36e-32	0.293723	0.827	0.454	2.05e-27
Rbm8a	6.52e-32	0.164903	0.667	0.305	2.1e-27
Tmem251	6.7e-32	0.226964	0.431	0.153	2.16e-27
Yipf3	7.61e-32	0.117289	0.437	0.152	2.46e-27
Phlda1	7.93e-32	0.0107873	0.617	0.282	2.56e-27
Adam17	7.97e-32	0.193434	0.717	0.36	2.57e-27
Srp72	8.44e-32	0.160015	0.59	0.253	2.73e-27
C6	8.94e-32	-0.316725	0.015	0.112	2.89e-27
Dnajc2	9.53e-32	0.179174	0.426	0.146	3.08e-27
Igsf8	1.18e-31	0.221125	0.39	0.128	3.82e-27
Sdhd	1.27e-31	0.192863	0.531	0.215	4.11e-27
Tubb5	1.36e-31	0.310758	0.854	0.534	4.4e-27
Rock2	1.65e-31	-0.969916	0.593	0.622	5.33e-27
Msr1	1.76e-31	0.33197	0.646	0.33	5.68e-27
Cops5	1.86e-31	0.0901627	0.399	0.128	6e-27
Bsg	2.26e-31	0.296717	0.793	0.431	7.29e-27
Colec12	2.27e-31	-0.768054	0.065	0.206	7.34e-27
Gtf2f2	2.28e-31	0.191273	0.29	0.066	7.37e-27
Clptm1	2.52e-31	0.170318	0.505	0.198	8.13e-27
Derl2	2.61e-31	0.146579	0.395	0.131	8.44e-27
Sik3	2.78e-31	0.108751	0.449	0.159	8.97e-27
Pet100	2.9e-31	0.170623	0.558	0.242	9.37e-27
Bbip1	2.92e-31	0.118997	0.461	0.17	9.43e-27
Psmd6	3.03e-31	0.186184	0.427	0.153	9.77e-27
Uba1	3.3e-31	0.177429	0.565	0.242	1.07e-26
Pgap2	3.63e-31	0.139926	0.434	0.157	1.17e-26
Romo1	3.84e-31	0.206565	0.661	0.319	1.24e-26
Alg5	3.87e-31	0.187568	0.329	0.09	1.25e-26
Bad	3.94e-31	0.180563	0.326	0.087	1.27e-26
Inhba	3.97e-31	1.2247	0.18	0.007	1.28e-26
Eaf1	3.98e-31	0.226306	0.405	0.139	1.28e-26
Celf2	4.19e-31	-0.834653	0.754	0.709	1.35e-26
Nt5dc2	4.41e-31	0.205286	0.244	0.041	1.42e-26
Tuba1a	4.56e-31	0.243141	0.49	0.199	1.47e-26
Tmem167	4.71e-31	0.123053	0.636	0.284	1.52e-26
Batf	4.86e-31	0.271742	0.313	0.084	1.57e-26
Cdc37	4.94e-31	0.182803	0.662	0.316	1.59e-26
Bcl6	5.1e-31	0.212675	0.498	0.202	1.65e-26
Folr2	5.14e-31	-1.31308	0.403	0.517	1.66e-26
Mctp1	5.18e-31	-0.860855	0.196	0.355	1.67e-26
Mrpl12	5.21e-31	0.186939	0.409	0.14	1.68e-26
Cnn2	5.21e-31	0.221468	0.526	0.216	1.68e-26
Tmem234	5.22e-31	0.223982	0.698	0.35	1.68e-26
Plcg2	5.44e-31	0.1089	0.369	0.111	1.76e-26
Dcxr	5.88e-31	0.231817	0.341	0.1	1.9e-26
Pin1	6.61e-31	0.135713	0.356	0.105	2.13e-26
Lxn	6.72e-31	0.218456	0.276	0.062	2.17e-26
Chic2	8.03e-31	0.0963179	0.579	0.243	2.59e-26
Tnc	8.13e-31	0.26297	0.167	0.001	2.62e-26
Pdgfa	8.5e-31	0.401588	0.305	0.081	2.74e-26
Set	8.52e-31	0.266817	0.797	0.433	2.75e-26
Cxcl5	8.85e-31	0.279478	0.165	0	2.86e-26
Tecr	9.24e-31	0.123064	0.469	0.178	2.98e-26
Abi3	1.06e-30	0.167527	0.246	0.042	3.41e-26
Strap	1.09e-30	0.144582	0.538	0.226	3.52e-26
Yif1b	1.11e-30	0.196986	0.383	0.128	3.57e-26
Plscr1	1.16e-30	0.280304	0.23	0.035	3.73e-26
Zfand3	1.17e-30	0.127309	0.633	0.285	3.77e-26
Glmp	1.18e-30	0.195564	0.58	0.264	3.81e-26
Soat1	1.2e-30	0.243245	0.715	0.361	3.86e-26
Ncf1	1.27e-30	0.320711	0.734	0.403	4.09e-26
Gtf2b	1.33e-30	0.16505	0.425	0.149	4.31e-26
Rsu1	1.39e-30	0.130829	0.626	0.278	4.49e-26
1700017B05Rik	1.48e-30	0.250481	0.538	0.236	4.76e-26
Gnptab	1.48e-30	0.165479	0.318	0.083	4.77e-26
Grcc10	1.48e-30	0.272797	0.725	0.367	4.77e-26
Mrpl35	1.49e-30	0.21209	0.31	0.08	4.8e-26
Anapc13	1.51e-30	0.188381	0.583	0.257	4.88e-26
Slc12a6	1.54e-30	-1.06475	0.316	0.452	4.97e-26
Actr10	1.59e-30	0.0945831	0.452	0.163	5.13e-26
Rnaseh2c	1.75e-30	0.207612	0.456	0.18	5.65e-26
mt-Co2	1.81e-30	0.29086	0.997	0.997	5.85e-26
Churc1	2.04e-30	0.13897	0.444	0.162	6.58e-26
Wwp1	2.23e-30	-1.11244	0.507	0.583	7.19e-26
Cd53	2.36e-30	0.387743	0.918	0.621	7.61e-26
Cct6a	2.41e-30	0.251621	0.637	0.302	7.77e-26
Gba	2.41e-30	0.17145	0.407	0.142	7.77e-26
Anp32b	2.58e-30	0.26368	0.79	0.447	8.33e-26
Maff	2.93e-30	0.107114	0.613	0.27	9.46e-26
Sp140	2.99e-30	0.201664	0.481	0.195	9.65e-26
Eif4a3	3.12e-30	0.187398	0.466	0.178	1.01e-25
Rplp2	3.37e-30	0.253081	0.989	0.871	1.09e-25
mt-Nd5	3.66e-30	-0.935041	0.887	0.851	1.18e-25
Sf3b6	3.82e-30	0.16704	0.647	0.299	1.23e-25
Clic4	3.85e-30	0.152927	0.856	0.508	1.24e-25
Gosr2	4.57e-30	0.160634	0.426	0.153	1.48e-25
Rps19bp1	4.69e-30	0.205753	0.266	0.055	1.51e-25
Dda1	4.83e-30	0.140278	0.357	0.11	1.56e-25
Iah1	4.85e-30	0.168449	0.383	0.129	1.57e-25
Satb1	4.99e-30	-1.83814	0.056	0.187	1.61e-25
Tmem128	5.06e-30	0.162876	0.411	0.146	1.63e-25
Hacd2	5.1e-30	0.174736	0.291	0.07	1.65e-25
Krcc1	5.45e-30	0.201024	0.479	0.192	1.76e-25
Tpm1	5.51e-30	0.0902194	0.428	0.154	1.78e-25
Myo1f	5.88e-30	0.187516	0.537	0.223	1.9e-25
Tgfbr2	6.08e-30	-0.953435	0.511	0.576	1.96e-25
Ctdnep1	6.28e-30	0.150755	0.539	0.235	2.03e-25
Ints12	6.31e-30	0.167291	0.322	0.09	2.04e-25
Rpl22l1	7.75e-30	0.326174	0.861	0.521	2.5e-25
Abhd17a	8.67e-30	0.144581	0.437	0.162	2.8e-25
Pfdn1	9.56e-30	0.145415	0.493	0.195	3.09e-25
Gabarapl2	9.83e-30	0.1431	0.622	0.282	3.17e-25
Ly9	1.09e-29	0.16353	0.41	0.145	3.5e-25
Commd4	1.11e-29	0.16621	0.412	0.147	3.6e-25
Igf1	1.15e-29	-1.12298	0.429	0.537	3.7e-25
Mat2a	1.15e-29	-1.2689	0.543	0.587	3.7e-25
Trappc6a	1.2e-29	0.175088	0.327	0.093	3.88e-25
Abcf1	1.24e-29	0.138533	0.531	0.223	3.99e-25
Gm15832	1.33e-29	0.204509	0.22	0.031	4.29e-25
Snrpd1	1.35e-29	0.174207	0.595	0.265	4.36e-25
Plod3	1.38e-29	0.153076	0.404	0.138	4.46e-25
Mkrn1	1.44e-29	-0.0514233	0.642	0.289	4.66e-25
Ifi27	1.45e-29	0.186589	0.434	0.166	4.69e-25
Mrpl11	1.53e-29	0.148026	0.327	0.093	4.93e-25
Srsf9	1.61e-29	0.129956	0.603	0.267	5.2e-25
H2afy	1.65e-29	0.100159	0.8	0.428	5.33e-25
Eif3d	1.68e-29	0.177302	0.579	0.258	5.42e-25
Mrps21	1.7e-29	0.199435	0.603	0.285	5.5e-25
Sh3glb1	1.72e-29	0.342437	0.912	0.639	5.55e-25
Pfdn4	1.74e-29	0.178111	0.336	0.098	5.61e-25
Prr13	1.89e-29	0.30546	0.71	0.372	6.12e-25
Nus1	2.04e-29	0.219097	0.564	0.26	6.58e-25
Chchd3	2.21e-29	0.161486	0.38	0.126	7.14e-25
Ufd1	2.23e-29	0.130198	0.31	0.083	7.2e-25
Itsn1	2.32e-29	-1.08131	0.387	0.497	7.49e-25
Mcemp1	2.34e-29	0.301899	0.214	0.028	7.55e-25
Cyp4v3	2.35e-29	0.175868	0.249	0.048	7.57e-25
Eif4a1	2.4e-29	0.366297	0.952	0.704	7.74e-25
Milr1	2.62e-29	0.201115	0.423	0.157	8.45e-25
Kdelr2	2.63e-29	0.129361	0.545	0.233	8.48e-25
Micos10	2.87e-29	0.252333	0.795	0.441	9.25e-25
Ndufaf3	2.93e-29	0.174417	0.247	0.046	9.46e-25
Sec11c	3.02e-29	0.264215	0.706	0.36	9.74e-25
Tomm7	3.25e-29	0.294188	0.841	0.48	1.05e-24
Vma21	3.29e-29	0.153372	0.487	0.195	1.06e-24
Pih1d1	3.32e-29	0.142077	0.341	0.103	1.07e-24
Magoh	3.32e-29	0.193404	0.493	0.205	1.07e-24
Fkbp2	3.37e-29	0.241042	0.65	0.322	1.09e-24
Pbxip1	3.49e-29	0.108692	0.342	0.101	1.13e-24
2410006H16Rik	3.79e-29	0.201834	0.74	0.392	1.22e-24
Cipc	3.84e-29	0.166113	0.299	0.077	1.24e-24
Chrac1	3.86e-29	0.176967	0.372	0.121	1.25e-24
Trim25	3.99e-29	0.417866	0.751	0.433	1.29e-24
Mrpl48	4.3e-29	0.164311	0.358	0.115	1.39e-24
Plgrkt	4.35e-29	0.0898988	0.519	0.219	1.41e-24
Hsph1	4.79e-29	-1.71058	0.744	0.705	1.55e-24
Irf7	4.97e-29	0.541459	0.463	0.205	1.61e-24
Dpy30	5.02e-29	0.192847	0.344	0.108	1.62e-24
Fcho2	5.69e-29	-0.954789	0.625	0.633	1.84e-24
Commd6	5.78e-29	0.171948	0.436	0.166	1.87e-24
Comtd1	5.96e-29	0.188799	0.215	0.029	1.93e-24
AI839979	5.99e-29	0.255661	0.197	0.021	1.93e-24
Mir99ahg	6.3e-29	-0.917515	0.16	0.322	2.03e-24
Pdcd10	6.36e-29	0.0843164	0.668	0.316	2.05e-24
Eef1g	6.44e-29	0.327525	0.883	0.555	2.08e-24
Ndufa9	6.74e-29	0.147402	0.357	0.115	2.18e-24
Mrps28	7.59e-29	0.19048	0.32	0.094	2.45e-24
Hint2	7.61e-29	0.165456	0.338	0.103	2.46e-24
Mgat5	7.64e-29	0.183534	0.306	0.084	2.47e-24
Copb2	7.77e-29	0.118584	0.568	0.251	2.51e-24
Jarid2	8.24e-29	0.256585	0.725	0.379	2.66e-24
Slc35e4	8.37e-29	0.220144	0.255	0.053	2.7e-24
Ube2j1	8.53e-29	0.115612	0.42	0.154	2.75e-24
Tsg101	8.83e-29	0.0894647	0.452	0.173	2.85e-24
Tsix	9.58e-29	-0.872117	0.098	0.244	3.09e-24
Suclg1	1.04e-28	0.0893676	0.366	0.118	3.36e-24
H3f3b	1.13e-28	0.550411	0.993	0.903	3.63e-24
Tomm40	1.24e-28	0.134043	0.331	0.097	4.02e-24
Mrps16	1.27e-28	0.137148	0.459	0.178	4.09e-24
Rap2a	1.35e-28	0.107444	0.376	0.125	4.35e-24
Zfp516	1.47e-28	0.181461	0.567	0.258	4.74e-24
Hagh	1.49e-28	0.179935	0.334	0.103	4.81e-24
Tor2a	1.51e-28	0.147664	0.295	0.079	4.87e-24
Elovl1	1.54e-28	0.148605	0.384	0.132	4.96e-24
Borcs8	1.57e-28	0.170661	0.253	0.052	5.08e-24
Anpep	1.6e-28	0.324322	0.236	0.046	5.15e-24
Hnrnpu	1.61e-28	-0.755647	0.867	0.764	5.19e-24
Lrpap1	1.73e-28	0.191614	0.586	0.271	5.57e-24
Lsm5	1.79e-28	0.109635	0.455	0.178	5.78e-24
Chchd1	1.86e-28	0.146765	0.517	0.222	5.99e-24
Tax1bp1	1.92e-28	0.313509	0.839	0.522	6.21e-24
Rgs10	2.05e-28	0.346518	0.815	0.451	6.61e-24
Itga6	2.05e-28	0.16109	0.301	0.08	6.61e-24
Stard8	2.08e-28	-0.999616	0.283	0.428	6.73e-24
Bend4	2.09e-28	0.201172	0.235	0.042	6.75e-24
Cldnd1	2.2e-28	0.169226	0.459	0.183	7.12e-24
Ralgps2	2.26e-28	-1.07432	0.135	0.287	7.29e-24
Tmem165	2.26e-28	0.125585	0.403	0.143	7.29e-24
Specc1	2.43e-28	0.151705	0.444	0.169	7.84e-24
Selplg	2.45e-28	0.254904	0.669	0.33	7.9e-24
Otulin	2.52e-28	0.0929568	0.527	0.225	8.14e-24
Mmp12	2.53e-28	1.60234	0.164	0.006	8.16e-24
Guca1a	2.74e-28	0.165881	0.284	0.072	8.84e-24
Cd300a	2.93e-28	0.252052	0.705	0.364	9.47e-24
Rrp1	2.94e-28	0.170334	0.589	0.271	9.48e-24
Mfsd12	2.95e-28	0.189798	0.356	0.117	9.51e-24
Rpl13a	3e-28	0.240812	0.987	0.862	9.67e-24
Tln1	3.23e-28	0.282587	0.823	0.482	1.04e-23
Rgs19	3.25e-28	0.145992	0.432	0.164	1.05e-23
Eif2b2	3.31e-28	0.170431	0.283	0.072	1.07e-23
1810058I24Rik	3.58e-28	0.0223439	0.629	0.295	1.16e-23
Fyb	3.66e-28	0.343179	0.829	0.532	1.18e-23
Pura	3.71e-28	-0.976528	0.448	0.529	1.2e-23
Galns	3.74e-28	0.105679	0.239	0.045	1.21e-23
Mpp7	3.83e-28	0.0580169	0.418	0.157	1.24e-23
Brms1	3.86e-28	0.139929	0.3	0.079	1.25e-23
Apopt1	4.04e-28	0.157469	0.327	0.101	1.3e-23
Prdm1	4.06e-28	0.376589	0.282	0.074	1.31e-23
Cd2ap	4.07e-28	-1.06524	0.438	0.529	1.31e-23
Anapc16	4.13e-28	0.12277	0.355	0.115	1.33e-23
Kars	4.28e-28	0.187696	0.338	0.105	1.38e-23
Agpat5	4.61e-28	0.186789	0.343	0.107	1.49e-23
Ppp1r2	4.81e-28	0.116813	0.61	0.279	1.55e-23
Bcl3	5.26e-28	0.159061	0.46	0.183	1.7e-23
Cdk6	5.31e-28	0.23114	0.455	0.185	1.71e-23
Cs	5.55e-28	0.110763	0.471	0.187	1.79e-23
Fkbp8	5.64e-28	0.124403	0.623	0.301	1.82e-23
Frmd4b	5.92e-28	-1.16347	0.512	0.563	1.91e-23
Dera	6.4e-28	0.112975	0.293	0.077	2.07e-23
Spsb2	6.45e-28	0.155776	0.239	0.045	2.08e-23
Diaph1	6.48e-28	0.175487	0.74	0.386	2.09e-23
Tm4sf1	6.65e-28	0.100294	0.23	0.039	2.15e-23
Hadha	6.93e-28	0.0927083	0.498	0.206	2.24e-23
Wtap	7.06e-28	0.122257	0.468	0.185	2.28e-23
Zbtb10	7.34e-28	-0.862544	0.102	0.246	2.37e-23
Dhrs1	7.37e-28	0.165071	0.355	0.115	2.38e-23
Rps12	7.42e-28	0.309578	0.992	0.913	2.39e-23
Polr2e	7.59e-28	0.203689	0.461	0.187	2.45e-23
Arf1	7.71e-28	0.298464	0.888	0.567	2.49e-23
Sap18	8.38e-28	0.13323	0.599	0.277	2.71e-23
Tnfrsf1a	8.46e-28	0.176903	0.655	0.32	2.73e-23
Dld	8.49e-28	0.130235	0.382	0.131	2.74e-23
Aip	8.54e-28	0.170123	0.38	0.133	2.76e-23
Mrps23	8.82e-28	0.148075	0.309	0.087	2.85e-23
Cttnbp2nl	9.4e-28	0.195208	0.493	0.212	3.04e-23
Pik3cb	9.46e-28	0.183835	0.269	0.063	3.05e-23
Selenof	1.02e-27	0.29391	0.841	0.508	3.31e-23
Gpr108	1.04e-27	0.115277	0.343	0.107	3.36e-23
Il10	1.08e-27	1.15253	0.283	0.08	3.5e-23
Cdk4	1.11e-27	0.192657	0.366	0.129	3.57e-23
H13	1.12e-27	0.143501	0.62	0.295	3.6e-23
Lrp12	1.14e-27	0.259522	0.296	0.084	3.69e-23
Gng12	1.15e-27	0.221065	0.54	0.244	3.7e-23
Lbh	1.15e-27	-0.882401	0.293	0.435	3.71e-23
Manf	1.19e-27	0.300637	0.673	0.355	3.84e-23
Acbd3	1.23e-27	0.112239	0.569	0.256	3.98e-23
Acp1	1.23e-27	0.0989675	0.439	0.166	3.98e-23
St8sia4	1.26e-27	-1.01689	0.402	0.514	4.08e-23
Smg1	1.27e-27	-1.1335	0.566	0.594	4.1e-23
Morrbid	1.28e-27	0.210513	0.177	0.014	4.14e-23
Acadl	1.41e-27	0.148591	0.438	0.17	4.56e-23
Tpst2	1.51e-27	0.134267	0.5	0.209	4.87e-23
Ptprs	1.54e-27	0.156466	0.339	0.107	4.96e-23
Nfxl1	1.55e-27	-0.934907	0.274	0.413	4.99e-23
Qk	1.59e-27	-0.82688	0.819	0.721	5.15e-23
Tagln2	1.71e-27	0.471383	0.926	0.646	5.51e-23
Ncf2	1.72e-27	0.157408	0.78	0.434	5.55e-23
Pdlim7	1.73e-27	0.211559	0.251	0.055	5.6e-23
Gtf2f1	1.79e-27	0.153737	0.333	0.104	5.79e-23
Bach1	1.83e-27	0.353587	0.781	0.458	5.9e-23
Ppa1	2.03e-27	0.147287	0.267	0.063	6.55e-23
Slc25a25	2.05e-27	0.109856	0.351	0.117	6.62e-23
Oxct1	2.09e-27	0.0858001	0.515	0.225	6.76e-23
Mrpl24	2.15e-27	0.0428277	0.536	0.23	6.93e-23
Cmtm6	2.41e-27	-0.975451	0.467	0.529	7.79e-23
Tln2	2.53e-27	-0.274865	0.024	0.121	8.18e-23
Snhg6	2.8e-27	0.165521	0.395	0.145	9.04e-23
H2-Eb1	2.91e-27	-0.501428	0.612	0.777	9.4e-23
Gab2	2.95e-27	0.157073	0.432	0.167	9.53e-23
Mdfic	3.06e-27	0.174741	0.723	0.381	9.89e-23
Uchl5	3.11e-27	0.163219	0.373	0.126	1e-22
Fam241a	3.12e-27	0.118245	0.294	0.08	1.01e-22
Slc9a3r1	3.45e-27	0.188997	0.48	0.205	1.11e-22
Emd	3.46e-27	0.195464	0.505	0.218	1.12e-22
Slfn4	3.68e-27	0.362411	0.17	0.011	1.19e-22
Jtb	3.72e-27	0.129042	0.413	0.154	1.2e-22
Impdh2	3.95e-27	0.197193	0.427	0.169	1.27e-22
Rps27rt	3.96e-27	0.100345	0.444	0.173	1.28e-22
Slc25a39	4.04e-27	0.0693354	0.449	0.176	1.3e-22
Sumo1	4.16e-27	0.10443	0.688	0.338	1.34e-22
Phyh	4.45e-27	0.142763	0.376	0.131	1.44e-22
Rhbdf2	4.64e-27	0.0844255	0.476	0.194	1.5e-22
Met	4.79e-27	0.285674	0.171	0.013	1.55e-22
Ahnak2	5.14e-27	0.187388	0.193	0.024	1.66e-22
Dtx2	5.47e-27	0.21936	0.278	0.074	1.77e-22
Rnf7	5.93e-27	0.12675	0.587	0.277	1.91e-22
Itgb1bp1	6.17e-27	0.1248	0.334	0.104	1.99e-22
Tfg	6.2e-27	0.151961	0.385	0.138	2e-22
Polr2j	6.28e-27	0.171258	0.423	0.166	2.03e-22
Fmn1	6.55e-27	0.190314	0.26	0.062	2.11e-22
Rab1b	6.71e-27	0.132538	0.499	0.206	2.17e-22
Gk	6.82e-27	0.147224	0.22	0.038	2.2e-22
Hdgf	6.89e-27	0.176514	0.663	0.344	2.23e-22
H2-T22	7.21e-27	0.142789	0.418	0.159	2.33e-22
Kcmf1	7.57e-27	0.0746596	0.607	0.281	2.44e-22
Lox	8e-27	0.212509	0.193	0.024	2.58e-22
Atrx	8e-27	-0.945782	0.705	0.664	2.58e-22
Sumo2	8.19e-27	0.230088	0.82	0.482	2.65e-22
Atp8b4	9.11e-27	0.142856	0.263	0.062	2.94e-22
Arrdc4	9.72e-27	0.175347	0.36	0.125	3.14e-22
Pcif1	1.12e-26	0.0782435	0.415	0.156	3.61e-22
Phldb1	1.14e-26	0.15697	0.234	0.046	3.68e-22
Mgst1	1.16e-26	0.318976	0.402	0.159	3.73e-22
Eif3b	1.22e-26	0.106901	0.527	0.24	3.93e-22
Arhgap17	1.36e-26	-0.906295	0.683	0.676	4.39e-22
Arf2	1.38e-26	0.18359	0.435	0.174	4.44e-22
Nr3c1	1.39e-26	-0.95596	0.529	0.565	4.5e-22
Phf5a	1.55e-26	0.10248	0.436	0.17	5e-22
Usp3	1.58e-26	0.0530112	0.401	0.146	5.1e-22
Stx4a	1.62e-26	0.112406	0.659	0.322	5.24e-22
Sec61g	1.7e-26	0.286226	0.918	0.622	5.48e-22
Baiap2	1.74e-26	0.177423	0.423	0.163	5.63e-22
Bud31	1.78e-26	0.136479	0.476	0.201	5.75e-22
Bcl10	1.87e-26	0.160076	0.697	0.35	6.05e-22
Tsta3	1.94e-26	0.152521	0.257	0.06	6.28e-22
Nipsnap3b	1.95e-26	0.107251	0.428	0.164	6.3e-22
Slc35f6	1.99e-26	0.133606	0.506	0.215	6.43e-22
Atg7	2.01e-26	0.124378	0.292	0.083	6.48e-22
Mrpl16	2.06e-26	0.114973	0.247	0.053	6.65e-22
Etfa	2.17e-26	0.152533	0.525	0.237	7.01e-22
Slc49a4	2.26e-26	0.176342	0.449	0.184	7.29e-22
Tns1	2.33e-26	-0.993755	0.292	0.43	7.53e-22
Dnajc8	2.42e-26	0.122579	0.611	0.296	7.8e-22
Gm2000	2.43e-26	0.119405	0.379	0.135	7.84e-22
Ints6l	2.6e-26	-0.743139	0.183	0.331	8.39e-22
Rps28	2.72e-26	0.24811	0.991	0.883	8.8e-22
Sh3pxd2b	2.9e-26	0.154483	0.541	0.244	9.37e-22
Lpin2	3.06e-26	0.217678	0.589	0.294	9.87e-22
Akr1b8	3.16e-26	0.264497	0.17	0.014	1.02e-21
Nab1	3.19e-26	0.12693	0.57	0.27	1.03e-21
Bola3	3.36e-26	0.148116	0.321	0.101	1.08e-21
Arhgef12	3.37e-26	-0.840434	0.235	0.375	1.09e-21
Arl6ip5	3.46e-26	0.0741308	0.523	0.23	1.12e-21
Tmem11	3.85e-26	0.123798	0.331	0.107	1.24e-21
Plbd2	3.97e-26	0.0966466	0.47	0.19	1.28e-21
Twf2	4e-26	0.160126	0.527	0.237	1.29e-21
Gja1	4.07e-26	0.247104	0.176	0.017	1.31e-21
Mtln	4.13e-26	0.200057	0.428	0.171	1.33e-21
Rbm42	4.22e-26	0.0750382	0.506	0.215	1.36e-21
Mrpl4	4.23e-26	0.119626	0.364	0.132	1.37e-21
Apobr	4.35e-26	0.178538	0.264	0.067	1.41e-21
Zmynd15	4.37e-26	0.262859	0.187	0.024	1.41e-21
Med10	4.47e-26	0.122432	0.37	0.131	1.44e-21
Yipf1	4.5e-26	0.0818587	0.39	0.14	1.45e-21
Eif2s3y	4.56e-26	0.107783	0.35	0.118	1.47e-21
Nsa2	4.64e-26	0.172402	0.805	0.431	1.5e-21
Laptm5	5.6e-26	0.359473	0.969	0.823	1.81e-21
Sarnp	5.67e-26	0.0875037	0.643	0.309	1.83e-21
Prxl2b	5.88e-26	0.256258	0.432	0.183	1.9e-21
B430306N03Rik	6.13e-26	0.178292	0.185	0.022	1.98e-21
Ptpn6	6.13e-26	0.113796	0.678	0.35	1.98e-21
Igbp1	6.32e-26	0.150981	0.444	0.18	2.04e-21
Mrpl27	6.59e-26	0.159585	0.355	0.124	2.13e-21
0610010K14Rik	6.65e-26	0.131073	0.423	0.167	2.15e-21
Atp1a1	6.76e-26	0.179491	0.83	0.485	2.18e-21
Maoa	6.86e-26	-0.42645	0.061	0.184	2.22e-21
Fam214b	6.92e-26	0.157661	0.386	0.14	2.23e-21
Cers2	7.37e-26	0.111552	0.655	0.323	2.38e-21
Prkar1a	7.6e-26	0.151702	0.78	0.433	2.45e-21
Clec5a	7.7e-26	0.251336	0.316	0.103	2.49e-21
Fdx2	7.91e-26	0.135006	0.308	0.094	2.55e-21
Snrpg	8.22e-26	0.172683	0.842	0.483	2.65e-21
Cd72	8.59e-26	0.429572	0.389	0.159	2.77e-21
Magohb	8.78e-26	0.177164	0.248	0.058	2.83e-21
Vps26a	8.79e-26	0.112309	0.642	0.305	2.84e-21
Npm1	8.91e-26	0.360138	0.933	0.656	2.88e-21
Ift22	9.23e-26	0.0994944	0.248	0.056	2.98e-21
Casp4	9.35e-26	0.103529	0.528	0.233	3.02e-21
AI413582	9.72e-26	0.130456	0.38	0.138	3.14e-21
Ube2e3	9.86e-26	0.161796	0.449	0.19	3.18e-21
Gspt1	1.02e-25	0.157509	0.564	0.267	3.31e-21
Ifit1	1.03e-25	1.01172	0.331	0.125	3.33e-21
Fcgr2b	1.05e-25	0.512026	0.848	0.559	3.39e-21
Afap1l1	1.16e-25	-0.288577	0.017	0.103	3.74e-21
Atxn10	1.17e-25	0.130219	0.383	0.138	3.79e-21
Uqcrc2	1.36e-25	0.143677	0.519	0.233	4.4e-21
Tmem119	1.51e-25	0.186913	0.176	0.018	4.86e-21
Lpxn	1.62e-25	0.189687	0.493	0.215	5.23e-21
Dhx38	1.65e-25	0.102759	0.36	0.129	5.32e-21
Hat1	1.74e-25	0.196901	0.364	0.135	5.62e-21
Swi5	1.75e-25	0.120187	0.656	0.329	5.66e-21
Erp44	1.75e-25	0.101872	0.54	0.237	5.67e-21
Ssbp4	1.78e-25	0.107435	0.498	0.212	5.73e-21
Txnl4a	1.81e-25	0.0989489	0.34	0.114	5.85e-21
Txndc16	1.87e-25	-0.89723	0.171	0.313	6.03e-21
Tatdn2	1.89e-25	0.141114	0.453	0.19	6.11e-21
Bag6	1.9e-25	0.0781563	0.431	0.17	6.14e-21
Stk17b	1.94e-25	-1.12476	0.677	0.66	6.26e-21
Nudt21	1.94e-25	0.108671	0.434	0.176	6.26e-21
Slc37a2	1.95e-25	0.177599	0.472	0.204	6.31e-21
Zmat5	1.96e-25	0.126446	0.295	0.086	6.32e-21
Gprc5c	2.12e-25	-0.415026	0.056	0.176	6.85e-21
Calr	2.13e-25	0.459749	0.907	0.624	6.86e-21
Fbxo6	2.14e-25	0.122467	0.225	0.045	6.9e-21
Ilk	2.31e-25	0.125025	0.473	0.201	7.45e-21
Itgax	2.44e-25	0.328984	0.189	0.027	7.88e-21
Pnp	2.55e-25	0.194555	0.673	0.358	8.24e-21
Grap	2.56e-25	-0.503489	0.069	0.194	8.25e-21
Hnrnpa1	2.56e-25	0.216905	0.776	0.434	8.28e-21
Ell	2.6e-25	0.154653	0.268	0.073	8.41e-21
Pnkp	2.61e-25	0.123994	0.232	0.049	8.43e-21
Babam1	2.8e-25	0.166703	0.32	0.105	9.03e-21
Rsl1d1	2.86e-25	0.134527	0.462	0.197	9.23e-21
Tmem51	3.02e-25	0.123278	0.222	0.044	9.76e-21
Nkiras2	3.33e-25	0.087379	0.258	0.063	1.07e-20
Eapp	3.38e-25	0.10799	0.412	0.162	1.09e-20
Ero1l	3.39e-25	0.211519	0.331	0.112	1.09e-20
Ndufa5	3.48e-25	0.113824	0.513	0.23	1.12e-20
Parl	3.6e-25	0.0607661	0.399	0.15	1.16e-20
Prmt1	3.69e-25	0.161096	0.387	0.147	1.19e-20
9930111J21Rik2	3.73e-25	-0.822892	0.242	0.388	1.2e-20
2310009B15Rik	3.75e-25	0.104198	0.237	0.053	1.21e-20
Leprotl1	3.9e-25	0.104444	0.505	0.222	1.26e-20
Psmg4	4.04e-25	0.0944608	0.423	0.167	1.3e-20
Hpf1	4.2e-25	0.139047	0.415	0.166	1.36e-20
Rpl37a	4.24e-25	0.228422	0.997	0.935	1.37e-20
Hebp1	4.46e-25	0.210752	0.266	0.073	1.44e-20
Arid5b	5.1e-25	0.0889551	0.533	0.243	1.65e-20
Grb2	5.98e-25	0.236859	0.868	0.549	1.93e-20
Mdh1	6.08e-25	0.157754	0.529	0.242	1.96e-20
Cav2	6.3e-25	0.19992	0.299	0.094	2.03e-20
Tma16	6.32e-25	0.179482	0.231	0.051	2.04e-20
1600014C10Rik	6.46e-25	0.183658	0.196	0.032	2.08e-20
Slc25a37	6.54e-25	-1.05077	0.368	0.479	2.11e-20
Mthfsl	6.86e-25	0.107374	0.281	0.079	2.22e-20
Dab2	7.05e-25	-1.22173	0.78	0.68	2.27e-20
Ptgr1	7.08e-25	0.274728	0.23	0.052	2.28e-20
Rab11a	7.1e-25	0.203136	0.727	0.396	2.29e-20
Med11	7.67e-25	0.123174	0.282	0.08	2.48e-20
Med7	8.28e-25	0.0755161	0.362	0.129	2.67e-20
Arl8b	8.67e-25	0.140747	0.656	0.333	2.8e-20
Copz1	9.24e-25	0.129141	0.502	0.219	2.98e-20
Ttc1	9.36e-25	0.101645	0.341	0.117	3.02e-20
Jak2	9.92e-25	0.193276	0.422	0.174	3.2e-20
Tpgs1	1.01e-24	0.162855	0.256	0.066	3.26e-20
Eef1e1	1.04e-24	0.0781345	0.276	0.076	3.36e-20
Smndc1	1.06e-24	0.109873	0.536	0.246	3.42e-20
Arl6ip4	1.09e-24	0.0874221	0.306	0.094	3.5e-20
Sgpp1	1.11e-24	-0.913787	0.294	0.42	3.57e-20
Bloc1s2	1.13e-24	0.132637	0.345	0.121	3.66e-20
Bvht	1.15e-24	0.163495	0.154	0.01	3.7e-20
Nabp2	1.15e-24	0.105504	0.297	0.091	3.71e-20
Csf3r	1.2e-24	0.185019	0.377	0.145	3.87e-20
Tmem43	1.33e-24	0.120407	0.342	0.118	4.29e-20
Pop5	1.38e-24	0.136954	0.344	0.121	4.46e-20
Dok1	1.45e-24	0.167638	0.343	0.119	4.69e-20
Sh3kbp1	1.52e-24	0.127321	0.614	0.305	4.9e-20
Pnpla2	1.59e-24	0.11257	0.404	0.154	5.14e-20
Necap2	1.62e-24	0.0928309	0.648	0.32	5.23e-20
Ppp1r11	1.73e-24	0.0876024	0.484	0.206	5.58e-20
Stoml2	1.78e-24	0.144998	0.3	0.094	5.76e-20
Katnbl1	1.84e-24	0.103165	0.354	0.126	5.93e-20
Cct7	1.9e-24	0.0854209	0.616	0.299	6.13e-20
Clcf1	1.92e-24	0.169388	0.192	0.029	6.19e-20
Pip5k1a	2e-24	0.0983865	0.438	0.183	6.47e-20
Ddost	2.01e-24	0.11377	0.598	0.291	6.49e-20
Scamp3	2.11e-24	0.0558506	0.406	0.156	6.83e-20
Syf2	2.19e-24	0.0342076	0.615	0.296	7.07e-20
Lrp10	2.22e-24	0.0321711	0.525	0.228	7.16e-20
Macf1	2.22e-24	-1.09333	0.7	0.677	7.16e-20
Gm17056	2.29e-24	0.225025	0.191	0.031	7.41e-20
Bccip	2.35e-24	0.120135	0.362	0.131	7.58e-20
Exosc5	2.41e-24	0.148949	0.266	0.074	7.78e-20
Os9	2.42e-24	0.0644295	0.555	0.258	7.82e-20
Ppp2ca	2.44e-24	0.219307	0.867	0.544	7.89e-20
Gmfg	2.46e-24	0.278234	0.82	0.479	7.93e-20
C9orf72	2.49e-24	0.136977	0.391	0.152	8.04e-20
Lbr	2.54e-24	-0.833581	0.278	0.409	8.19e-20
Ptx3	2.7e-24	0.168068	0.144	0.006	8.71e-20
Mtpn	2.74e-24	0.241001	0.787	0.452	8.85e-20
Pcbd2	3.02e-24	0.0809699	0.383	0.143	9.76e-20
Ntpcr	3.12e-24	0.206846	0.425	0.181	1.01e-19
Cyth1	3.3e-24	0.0324664	0.585	0.279	1.06e-19
Eif3e	3.98e-24	0.0846118	0.764	0.424	1.28e-19
Il18	4.35e-24	0.157737	0.286	0.088	1.4e-19
Szrd1	4.46e-24	0.111775	0.546	0.257	1.44e-19
Ddx41	4.84e-24	0.0807921	0.347	0.122	1.56e-19
Fam118a	4.92e-24	-0.405512	0.041	0.145	1.59e-19
Rap1a	5.18e-24	0.255842	0.866	0.548	1.67e-19
Arhgap24	5.22e-24	0.0502538	0.183	0.025	1.68e-19
Cdc42ep2	5.31e-24	0.163921	0.154	0.011	1.71e-19
Letm1	5.33e-24	0.0677104	0.305	0.096	1.72e-19
Tbc1d22a	5.52e-24	0.150159	0.249	0.065	1.78e-19
Zfas1	5.66e-24	0.135416	0.556	0.267	1.83e-19
Mir155hg	5.67e-24	0.205455	0.234	0.056	1.83e-19
Snd1	5.69e-24	0.138547	0.388	0.149	1.84e-19
C1qb	5.8e-24	0.782019	0.784	0.635	1.87e-19
Igfbp5	6e-24	-0.655753	0.046	0.153	1.94e-19
Naxe	6.01e-24	0.128717	0.282	0.084	1.94e-19
Ets1	6.13e-24	-1.51145	0.083	0.206	1.98e-19
Tubb4b	6.23e-24	0.0862644	0.397	0.156	2.01e-19
Nelfe	6.43e-24	0.106598	0.246	0.062	2.08e-19
Il17ra	6.45e-24	0.0965388	0.48	0.213	2.08e-19
Rad51b	6.71e-24	-0.272667	0.024	0.114	2.17e-19
Commd7	6.81e-24	0.0790886	0.388	0.15	2.2e-19
Gpr34	7.1e-24	-0.768105	0.174	0.319	2.29e-19
Rtcb	7.1e-24	0.113997	0.421	0.174	2.29e-19
2025-09-09	7.66e-24	0.0942334	0.533	0.247	2.47e-19
Dmac1	7.94e-24	0.172251	0.519	0.243	2.56e-19
Klra2	7.96e-24	0.202987	0.19	0.031	2.57e-19
Txndc9	8.25e-24	0.079503	0.475	0.204	2.66e-19
Flna	8.55e-24	0.0506253	0.673	0.357	2.76e-19
Gadd45gip1	8.61e-24	0.109277	0.306	0.098	2.78e-19
Gm49774	9e-24	0.250389	0.269	0.079	2.91e-19
Dcun1d5	9.1e-24	0.0269854	0.491	0.215	2.94e-19
Tgfbr1	9.12e-24	0.102766	0.41	0.17	2.94e-19
Acot13	9.16e-24	0.184321	0.288	0.088	2.96e-19
Stard3	9.3e-24	0.0880469	0.324	0.107	3e-19
Dnaja1	9.51e-24	-1.22741	0.902	0.802	3.07e-19
9130401M01Rik	9.61e-24	0.142149	0.268	0.077	3.1e-19
Samd9l	9.65e-24	-1.01179	0.315	0.44	3.11e-19
Icam1	9.88e-24	0.257276	0.523	0.249	3.19e-19
Lage3	1.04e-23	0.0901523	0.293	0.09	3.36e-19
Pgm2	1.05e-23	0.132008	0.27	0.077	3.38e-19
Ugp2	1.12e-23	0.0931607	0.487	0.216	3.62e-19
Tmem179b	1.14e-23	0.0811611	0.471	0.204	3.7e-19
Pam	1.18e-23	0.0098438	0.336	0.114	3.82e-19
Mrpl55	1.2e-23	0.100895	0.239	0.059	3.88e-19
Echs1	1.24e-23	0.0964255	0.364	0.14	4.02e-19
Xylt2	1.26e-23	0.103435	0.299	0.093	4.07e-19
Crybg1	1.27e-23	0.113489	0.304	0.098	4.09e-19
Ddx17	1.35e-23	-0.860507	0.672	0.638	4.36e-19
Cox16	1.44e-23	0.110138	0.562	0.267	4.66e-19
Abtb2	1.45e-23	0.162478	0.163	0.017	4.68e-19
Rap2b	1.49e-23	0.144723	0.616	0.315	4.83e-19
Tufm	1.53e-23	0.125185	0.254	0.067	4.94e-19
Sgta	1.59e-23	0.0771597	0.417	0.166	5.13e-19
Ciita	1.8e-23	-0.833019	0.122	0.264	5.8e-19
Herc1	1.81e-23	-0.986171	0.463	0.524	5.85e-19
Renbp	1.82e-23	0.103995	0.473	0.206	5.87e-19
Ptpn2	1.88e-23	0.11327	0.4	0.163	6.06e-19
Cdk2ap2	1.92e-23	0.198694	0.58	0.289	6.18e-19
Clec4a3	1.95e-23	0.343874	0.714	0.414	6.29e-19
Adora2a	2.13e-23	0.213382	0.169	0.021	6.87e-19
Sdhc	2.13e-23	0.177046	0.514	0.243	6.88e-19
Ncor2	2.13e-23	0.0870325	0.393	0.153	6.89e-19
Atp6v0b	2.19e-23	0.278293	0.929	0.67	7.06e-19
Utp11	2.28e-23	0.0558323	0.41	0.163	7.36e-19
Ddx24	2.29e-23	0.0948388	0.601	0.299	7.38e-19
Trem1	2.33e-23	0.218125	0.138	0.006	7.52e-19
Cnih1	2.33e-23	0.087734	0.429	0.178	7.53e-19
Sdf2l1	2.42e-23	0.202792	0.444	0.195	7.83e-19
Sdf4	2.49e-23	0.0800278	0.679	0.341	8.05e-19
Cacna1d	2.58e-23	0.0957565	0.244	0.062	8.33e-19
Wbp11	2.58e-23	0.0461993	0.521	0.233	8.33e-19
Zfhx3	2.65e-23	-1.05298	0.443	0.503	8.56e-19
Hmgcl	2.71e-23	0.0523565	0.43	0.177	8.76e-19
Oas1a	2.84e-23	0.15824	0.279	0.086	9.17e-19
Gm17018	2.9e-23	0.116075	0.232	0.056	9.37e-19
Cetn3	3.03e-23	0.0965141	0.463	0.201	9.8e-19
Rasa4	3.06e-23	0.153386	0.623	0.313	9.89e-19
2025-03-05	3.39e-23	0.0794571	0.461	0.199	1.09e-18
Selenos	3.46e-23	0.0551478	0.598	0.291	1.12e-18
Stam2	3.57e-23	0.054471	0.423	0.173	1.15e-18
Clec12a	3.59e-23	0.230575	0.55	0.277	1.16e-18
Hopx	3.65e-23	0.231064	0.222	0.052	1.18e-18
Cyth2	3.66e-23	0.0492326	0.35	0.128	1.18e-18
Rnf130	3.75e-23	0.2343	0.826	0.49	1.21e-18
Zfp263	3.78e-23	0.140301	0.41	0.173	1.22e-18
Olfm1	4.1e-23	0.110835	0.328	0.114	1.32e-18
Pak1ip1	4.32e-23	0.0928642	0.368	0.14	1.4e-18
Dok3	4.71e-23	0.0384202	0.361	0.132	1.52e-18
Actr1b	4.72e-23	0.0638945	0.294	0.093	1.52e-18
Krtcap2	4.75e-23	0.121612	0.685	0.367	1.53e-18
Acsl5	4.84e-23	0.109005	0.419	0.173	1.56e-18
Cd74	4.86e-23	-0.305449	0.788	0.896	1.57e-18
Myo1g	5.05e-23	-0.0179625	0.507	0.225	1.63e-18
Naa50	5.25e-23	0.155685	0.753	0.407	1.7e-18
Rras	5.58e-23	0.100007	0.38	0.149	1.8e-18
Eef1d	5.78e-23	0.175481	0.775	0.437	1.87e-18
Map4k3	5.87e-23	0.0601976	0.262	0.073	1.9e-18
Blvrb	5.88e-23	0.336451	0.743	0.444	1.9e-18
Tasor	6.06e-23	-0.909183	0.309	0.421	1.96e-18
Snrpf	6.19e-23	0.170098	0.753	0.414	2e-18
Mocs2	6.44e-23	0.0618887	0.351	0.128	2.08e-18
Gm8369	6.62e-23	-0.643892	0.02	0.101	2.14e-18
Mdm4	6.63e-23	-1.03224	0.329	0.433	2.14e-18
Dlst	6.73e-23	-0.0191977	0.525	0.24	2.17e-18
Tanc2	6.75e-23	-0.764727	0.219	0.353	2.18e-18
Dgkz	6.77e-23	0.0889473	0.52	0.242	2.18e-18
Gcnt2	6.84e-23	0.173304	0.228	0.056	2.21e-18
Neat1	6.86e-23	-0.740144	0.937	0.903	2.22e-18
Rsad2	6.94e-23	0.886043	0.41	0.202	2.24e-18
Zbtb8os	7.01e-23	0.123572	0.282	0.087	2.26e-18
Ppt1	7.23e-23	0.152522	0.631	0.327	2.34e-18
Arf5	7.39e-23	0.210893	0.884	0.56	2.38e-18
Fcgrt	7.6e-23	-0.94131	0.473	0.552	2.45e-18
Glud1	7.73e-23	0.183393	0.802	0.459	2.5e-18
Eif4h	7.77e-23	0.0974682	0.743	0.397	2.51e-18
Slc40a1	8.02e-23	-0.538596	0.059	0.174	2.59e-18
Psen2	8.34e-23	0.110772	0.32	0.11	2.69e-18
Pde8a	8.38e-23	0.100419	0.236	0.06	2.71e-18
Rffl	8.72e-23	0.130549	0.338	0.124	2.82e-18
Suds3	8.83e-23	0.0791119	0.356	0.133	2.85e-18
Tbrg1	9.22e-23	0.125746	0.365	0.142	2.98e-18
Cln3	9.39e-23	0.066411	0.464	0.202	3.03e-18
Ctsh	9.6e-23	0.344905	0.917	0.626	3.1e-18
Vamp4	9.8e-23	0.113344	0.463	0.205	3.16e-18
Eci2	9.88e-23	0.100091	0.285	0.091	3.19e-18
Clcn7	9.91e-23	0.0417922	0.395	0.157	3.2e-18
Mtfr1l	1.14e-22	0.0609786	0.368	0.138	3.68e-18
Piezo1	1.15e-22	0.0807969	0.398	0.163	3.71e-18
Pmvk	1.2e-22	0.118821	0.249	0.069	3.86e-18
Samd8	1.25e-22	0.0703325	0.571	0.278	4.04e-18
Sirpa	1.26e-22	0.293371	0.868	0.565	4.08e-18
Ppp2r1a	1.33e-22	0.120073	0.536	0.261	4.3e-18
Otulinl	1.34e-22	0.0960925	0.609	0.315	4.32e-18
Cyb5r4	1.36e-22	0.0320669	0.413	0.167	4.39e-18
Selenon	1.38e-22	0.0909554	0.301	0.098	4.44e-18
Sms	1.4e-22	0.104285	0.34	0.125	4.51e-18
Ccr1	1.4e-22	0.374945	0.552	0.284	4.52e-18
Atp1a3	1.44e-22	0.133109	0.185	0.031	4.66e-18
Otub1	1.45e-22	0.0631676	0.417	0.174	4.68e-18
Dpm1	1.49e-22	-0.0607461	0.58	0.277	4.81e-18
Pwwp2b	1.5e-22	0.148804	0.231	0.059	4.84e-18
Srpr	1.63e-22	0.0192881	0.469	0.205	5.25e-18
Ndufaf8	1.63e-22	0.0757712	0.391	0.154	5.26e-18
Pno1	1.64e-22	0.172126	0.246	0.067	5.28e-18
Slc25a33	1.64e-22	0.159	0.296	0.098	5.29e-18
Chst11	1.65e-22	0.226642	0.156	0.017	5.32e-18
Etv6	1.72e-22	0.0769928	0.463	0.204	5.56e-18
Capza1	1.78e-22	0.0510299	0.76	0.409	5.75e-18
Isca2	1.78e-22	0.118927	0.277	0.084	5.75e-18
Csnk1e	1.86e-22	0.116371	0.533	0.251	6.02e-18
Eps15	1.87e-22	-0.973779	0.537	0.551	6.04e-18
Dnttip2	1.9e-22	0.0651116	0.434	0.183	6.14e-18
Snrpa1	1.92e-22	0.120991	0.344	0.129	6.19e-18
F7	1.93e-22	0.259749	0.127	0.003	6.23e-18
Ufsp2	1.97e-22	0.0600737	0.364	0.14	6.37e-18
Gm12940	1.99e-22	-0.635612	0.077	0.197	6.42e-18
Coa5	2.16e-22	0.0859543	0.433	0.185	6.97e-18
Psmb9	2.33e-22	0.228455	0.538	0.265	7.51e-18
Lman2	2.43e-22	0.101604	0.685	0.362	7.85e-18
Tarm1	2.44e-22	0.237377	0.127	0.003	7.86e-18
Wdr89	2.47e-22	0.13021	0.259	0.076	7.97e-18
Hscb	2.48e-22	0.0959365	0.258	0.074	8.01e-18
Sptlc2	2.53e-22	0.070785	0.572	0.278	8.16e-18
Lmo4	2.63e-22	0.146828	0.483	0.221	8.48e-18
Osgin2	2.67e-22	0.137859	0.318	0.117	8.61e-18
Snhg3	2.68e-22	0.110312	0.343	0.128	8.65e-18
Nmi	2.72e-22	0.140096	0.277	0.088	8.79e-18
Coa3	2.73e-22	0.0629018	0.436	0.187	8.81e-18
BC004004	2.82e-22	0.0655365	0.399	0.162	9.09e-18
Rhobtb1	2.83e-22	-0.438892	0.076	0.194	9.13e-18
2025-03-02	2.84e-22	0.0425948	0.522	0.242	9.16e-18
Actr3	2.89e-22	0.25753	0.948	0.702	9.34e-18
CAAA01118383.1	2.97e-22	0.0826243	0.329	0.118	9.57e-18
Ddhd1	2.97e-22	0.17089	0.395	0.166	9.6e-18
Lap3	3e-22	0.140357	0.264	0.079	9.68e-18
Fbl	3.05e-22	0.112629	0.602	0.302	9.86e-18
Ddx3x	3.13e-22	-1.02003	0.757	0.676	1.01e-17
Oaf	3.14e-22	0.16584	0.151	0.015	1.01e-17
Tmed9	3.19e-22	0.121752	0.704	0.371	1.03e-17
Rapgef2	3.21e-22	0.174686	0.479	0.228	1.04e-17
Alox5	3.32e-22	-0.500011	0.12	0.251	1.07e-17
Eif3j1	3.34e-22	0.0570411	0.541	0.258	1.08e-17
Itgb1	3.47e-22	0.225547	0.846	0.532	1.12e-17
Bcap31	3.5e-22	0.0674062	0.618	0.316	1.13e-17
Gatad2a	3.52e-22	0.0186696	0.429	0.181	1.14e-17
Adap1	3.76e-22	0.045785	0.234	0.059	1.21e-17
Creb5	3.97e-22	0.200738	0.43	0.191	1.28e-17
Mrpl39	4.09e-22	0.109271	0.2	0.042	1.32e-17
Uxt	4.22e-22	0.104968	0.198	0.041	1.36e-17
Ift57	4.22e-22	0.137135	0.184	0.032	1.36e-17
Insr	4.47e-22	-0.683476	0.147	0.279	1.44e-17
Glrx5	4.53e-22	0.0301087	0.416	0.174	1.46e-17
Gfer	4.58e-22	0.114775	0.278	0.088	1.48e-17
Klhdc4	5.27e-22	0.0659317	0.234	0.06	1.7e-17
Acads	5.67e-22	0.0980914	0.259	0.076	1.83e-17
Arhgdia	5.73e-22	0.273517	0.923	0.643	1.85e-17
Tmsb10	5.95e-22	-0.0155815	0.909	0.617	1.92e-17
Ly6e	6.15e-22	-0.623936	0.903	0.833	1.98e-17
Ubtd1	6.5e-22	0.121265	0.316	0.111	2.1e-17
Ube2n	6.57e-22	0.112282	0.727	0.402	2.12e-17
Jag1	6.63e-22	0.160836	0.187	0.035	2.14e-17
U2af1l4	6.94e-22	0.123806	0.223	0.055	2.24e-17
Mettl23	7.01e-22	0.0594532	0.382	0.15	2.26e-17
Hspb11	7.06e-22	0.141972	0.268	0.084	2.28e-17
Nol12	7.36e-22	0.113889	0.251	0.073	2.38e-17
Meg3	7.39e-22	-0.254496	0.208	0.046	2.39e-17
Erh	7.66e-22	0.138947	0.412	0.177	2.47e-17
Pcgf5	7.77e-22	0.134009	0.487	0.223	2.51e-17
Gm21188	8.35e-22	0.011964	0.509	0.229	2.7e-17
Snw1	8.37e-22	0.0783349	0.517	0.243	2.7e-17
Nrgn	8.44e-22	-0.673495	0.035	0.129	2.72e-17
Znrd1	8.81e-22	0.0823879	0.394	0.164	2.84e-17
Xylt1	8.83e-22	0.0779219	0.272	0.084	2.85e-17
Dmxl1	9.1e-22	-1.43027	0.518	0.553	2.94e-17
Rnf115	9.21e-22	0.0292992	0.543	0.257	2.97e-17
Dnpep	9.51e-22	0.0962295	0.225	0.056	3.07e-17
Eloa	9.98e-22	0.0891275	0.492	0.23	3.22e-17
Atp6v1b2	1.03e-21	0.0644823	0.771	0.444	3.32e-17
Traf3	1.03e-21	0.085426	0.34	0.126	3.33e-17
Cybb	1.05e-21	0.528493	0.882	0.657	3.39e-17
Dpep2	1.08e-21	0.17502	0.171	0.027	3.49e-17
[truncated: 5,767 more rows]

## Sheet: Data Set S4
Data Set S4. Differential gene expression analysis between Late and CL time points in the overall Mono/Macro cluster.
gene	p_val	avg_log2FC	pct.1	pct.2	p_val_adj
Mmp9	1.25243e-206	-2.5432	0.056	0.675	4.04323e-202
Cd163	6.40371e-197	-3.00553	0.075	0.687	2.06731e-192
Cd209f	2.7621e-183	-2.61477	0.02	0.545	8.9169e-179
Lgals3	3.06177e-168	2.86225	0.937	0.253	9.88432e-164
Vim	6.50586e-165	2.24961	0.992	0.758	2.10029e-160
Pla2g2d	5.34101e-152	-1.61536	0.01	0.441	1.72424e-147
Cd209g	2.0274e-149	-1.87656	0.015	0.453	6.54505e-145
Cxcl1	3.94265e-148	2.39201	0.936	0.193	1.27281e-143
Fth1	4.66029e-148	1.65108	1	0.985	1.50448e-143
Basp1	3.86579e-145	2.35429	0.867	0.201	1.24799e-140
Fn1	9.22977e-141	2.49389	0.867	0.143	2.97965e-136
Cd44	2.50555e-140	2.04729	0.948	0.501	8.08866e-136
Cd209d	8.57322e-140	-2.15421	0.028	0.462	2.76769e-135
Lars2	2.29476e-139	-1.95523	0.952	0.992	7.40818e-135
Txnip	3.16298e-139	-2.37526	0.503	0.868	1.0211e-134
Sqstm1	5.18681e-135	1.89399	0.975	0.522	1.67446e-130
Clec10a	2.29324e-134	-2.39668	0.368	0.816	7.40327e-130
Mgp	5.31277e-132	1.15198	0.955	0.234	1.71512e-127
Tnfaip6	2.57265e-128	1.16166	0.73	0.05	8.30528e-124
Lmna	1.21001e-127	2.22474	0.909	0.393	3.90627e-123
F13a1	1.22427e-126	-2.07791	0.594	0.899	3.9523e-122
Timd4	5.87358e-124	-1.1408	0.008	0.366	1.89617e-119
Cxcl2	1.86779e-123	2.28188	0.984	0.511	6.02977e-119
Maf	2.29337e-122	-2.30358	0.652	0.884	7.40368e-118
Lyve1	1.229e-119	-1.98807	0.113	0.582	3.96758e-115
Cstb	3.81871e-113	1.53964	0.93	0.493	1.23279e-108
Ftl1	1.47979e-112	1.13878	0.999	0.985	4.77721e-108
Btg1	1.75732e-112	1.83666	0.955	0.613	5.67317e-108
Igkc	6.06744e-111	1.01856	0.811	0.155	1.95875e-106
Clec4d	2.78855e-110	1.6744	0.685	0.07	9.00229e-106
Fxyd5	9.2172e-109	1.47406	0.883	0.348	2.97559e-104
Ccl24	3.44842e-108	-1.58153	0.112	0.545	1.11325e-103
Hspb1	6.25148e-108	1.30558	0.965	0.298	2.01816e-103
Gas6	1.34538e-107	-1.85811	0.586	0.865	4.3433e-103
Siglech	1.58431e-106	-1.21384	0.014	0.342	5.11462e-102
Cdkn1a	5.9777e-105	1.6477	0.856	0.292	1.92978e-100
Cfh	1.60252e-103	-2.04001	0.494	0.801	5.17343e-99
Cd209a	2.01229e-103	-1.60866	0.032	0.383	6.49628e-99
Slfn2	3.70355e-103	1.72793	0.888	0.445	1.19562e-98
Il1rn	5.13599e-103	2.34592	0.616	0.037	1.65805e-98
Mbnl1	3.22103e-102	-1.31559	0.897	0.93	1.03985e-97
Tnfaip2	9.25824e-101	1.89706	0.698	0.122	2.98884e-96
Ctsz	2.33294e-99	1.02223	0.972	0.714	7.53144e-95
Serinc3	4.67931e-99	-1.33231	0.947	0.93	1.51062e-94
Ccl4	5.06493e-98	1.6508	0.958	0.364	1.63511e-93
Mgl2	5.12393e-97	-1.647	0.419	0.809	1.65416e-92
Gadd45b	1.08384e-96	1.45003	0.895	0.35	3.49897e-92
Fam129b	2.59423e-95	1.11685	0.652	0.081	8.37494e-91
Anxa2	3.07012e-95	1.7965	0.828	0.304	9.91127e-91
Nfkbib	9.40998e-93	1.03863	0.775	0.215	3.03782e-88
Actg1	1.93574e-92	1.44265	0.986	0.857	6.24915e-88
Srgn	1.24738e-91	1.49953	0.926	0.561	4.02693e-87
Cd209b	8.42606e-91	-1.53611	0.005	0.271	2.72019e-86
Mrc1	1.20133e-90	-1.53937	0.825	0.909	3.87824e-86
Dab2	1.26473e-90	-1.73479	0.813	0.865	4.08291e-86
Gapdh	2.27181e-90	1.47802	0.868	0.429	7.33407e-86
Snca	3.07051e-90	-1.19451	0.001	0.251	9.91253e-86
Il1b	1.00486e-88	3.47026	0.592	0.06	3.24398e-84
Cd52	1.85405e-87	1.20767	0.857	0.327	5.98544e-83
Bcl2a1b	8.56232e-87	1.69574	0.634	0.104	2.76418e-82
Cxcl10	1.55416e-86	1.70108	0.777	0.193	5.0173e-82
Cd300c2	2.79923e-86	1.10692	0.743	0.217	9.03676e-82
Tent5a	4.84453e-86	-1.89424	0.43	0.747	1.56396e-81
Fabp5	1.32655e-85	2.19432	0.6	0.083	4.2825e-81
Gna13	2.0847e-85	1.0927	0.932	0.549	6.73004e-81
Ptx3	2.39357e-85	0.844496	0.504	0.002	7.72715e-81
Metrnl	1.28702e-84	1.1099	0.863	0.379	4.1549e-80
Pim1	1.84318e-84	1.26131	0.931	0.534	5.95034e-80
Bgn	1.07292e-83	0.743289	0.758	0.162	3.46371e-79
Hspa8	1.24995e-83	1.21112	0.999	0.932	4.03522e-79
Odc1	2.03964e-83	1.72412	0.786	0.28	6.58458e-79
Cmah	2.30431e-83	-1.30655	0.138	0.509	7.43901e-79
Clec4e	3.8513e-83	2.31997	0.547	0.037	1.24331e-78
Slamf7	4.26094e-83	1.11789	0.732	0.186	1.37556e-78
Serpine1	5.59129e-83	1.07116	0.564	0.043	1.80504e-78
Tnfaip3	5.68665e-83	1.39148	0.893	0.402	1.83582e-78
Rilpl2	2.6985e-82	1.27451	0.795	0.306	8.71157e-78
Abca9	1.44677e-81	-1.57076	0.366	0.689	4.67059e-77
Dusp5	2.08874e-81	1.44766	0.552	0.05	6.74309e-77
Ccrl2	2.58775e-81	1.52717	0.811	0.292	8.35403e-77
Txn1	3.77757e-81	1.48305	0.867	0.456	1.21951e-76
Dot1l	4.74474e-81	0.994431	0.748	0.199	1.53174e-76
Nfkbia	4.9038e-81	1.39763	0.98	0.76	1.58309e-76
Ptgs2	5.75367e-81	1.93525	0.589	0.074	1.85746e-76
Ezr	7.47136e-81	1.13264	0.675	0.143	2.41198e-76
Csrnp1	1.24869e-80	1.15253	0.854	0.342	4.03115e-76
Lilr4b	1.64036e-80	1.01341	0.958	0.547	5.29559e-76
Mpeg1	7.79185e-80	1.0482	0.897	0.426	2.51544e-75
Malat1	1.14006e-79	-1.03153	0.999	1	3.68046e-75
Cbr2	2.8357e-79	-1.61452	0.363	0.696	9.15448e-75
Txnrd1	3.67321e-79	1.29697	0.796	0.292	1.18582e-74
Lifr	3.45823e-78	-1.53552	0.401	0.704	1.11642e-73
Cxcl16	6.06764e-78	1.17169	0.884	0.429	1.95882e-73
Capg	1.57964e-77	1.33715	0.662	0.176	5.09954e-73
Tgm2	1.88763e-77	0.978962	0.577	0.07	6.09383e-73
Stab1	3.31976e-77	-1.77094	0.643	0.818	1.07172e-72
Ndrg1	1.02624e-76	1.18202	0.564	0.062	3.31302e-72
Mef2c	4.87633e-76	-1.38911	0.613	0.797	1.57423e-71
Tmcc1	5.27296e-76	-1.7115	0.532	0.747	1.70227e-71
Anxa1	7.17565e-76	1.35821	0.705	0.211	2.31652e-71
Itga5	8.16124e-75	0.824105	0.619	0.11	2.63469e-70
Traf1	2.02234e-74	1.20839	0.605	0.106	6.52872e-70
Atox1	4.74786e-74	1.17981	0.849	0.46	1.53275e-69
Emp1	5.92725e-74	1.14731	0.72	0.201	1.91349e-69
Spp1	6.19768e-74	2.31534	0.482	0.021	2.0008e-69
Hilpda	6.52042e-74	1.40224	0.64	0.147	2.10499e-69
Esd	1.51307e-73	1.27067	0.732	0.259	4.88465e-69
Hpgd	2.95635e-73	-1.364	0.196	0.547	9.54398e-69
Prdx1	4.68177e-73	1.74981	0.948	0.629	1.51142e-68
Dusp6	1.04566e-72	-1.53666	0.262	0.611	3.3757e-68
Nlrp3	5.24661e-72	1.29077	0.685	0.201	1.69376e-67
Fnip2	8.89414e-72	0.937566	0.749	0.232	2.8713e-67
Tnf	1.66151e-71	1.96349	0.79	0.331	5.36385e-67
Rps8	3.47605e-71	0.772471	0.982	0.876	1.12217e-66
Eef1a1	6.5904e-71	0.716153	0.993	0.934	2.12758e-66
Pik3r5	8.64009e-71	0.862417	0.634	0.143	2.78928e-66
Alas2	2.67973e-70	-1.24985	0	0.195	8.65096e-66
Gpr132	2.88639e-70	0.797928	0.605	0.11	9.31812e-66
Ctss	4.47315e-70	1.13428	0.967	0.82	1.44407e-65
Igfbp4	7.00641e-70	-1.66364	0.704	0.797	2.26188e-65
Ccl3	1.10612e-69	1.51601	0.805	0.292	3.57087e-65
Mmp19	1.4314e-69	2.31553	0.498	0.052	4.62097e-65
Sod2	1.48655e-69	1.08215	0.713	0.236	4.79904e-65
Eln	1.62279e-69	0.684536	0.619	0.112	5.23885e-65
Cox4i1	2.54713e-69	0.830916	0.932	0.609	8.2229e-65
Rpl24	4.8898e-69	0.818638	0.959	0.716	1.57857e-64
Rab20	1.0748e-68	0.836612	0.711	0.221	3.46978e-64
Aopep	1.87914e-68	0.845658	0.506	0.052	6.06642e-64
Rplp0	2.98745e-68	0.89014	0.968	0.783	9.64438e-64
Id2	5.03409e-68	1.04056	0.757	0.253	1.62515e-63
Aprt	7.0599e-68	0.910773	0.68	0.211	2.27915e-63
Thbs1	1.55684e-67	2.79431	0.496	0.054	5.02594e-63
C3	1.90077e-67	0.606316	0.873	0.354	6.13625e-63
Lrrfip1	2.02484e-67	0.868805	0.686	0.209	6.53679e-63
Srxn1	2.73248e-67	1.2053	0.596	0.122	8.82126e-63
Mmp14	2.78791e-67	1.10075	0.449	0.017	9.00021e-63
Stk40	3.63598e-67	0.784677	0.625	0.137	1.1738e-62
Rgs1	4.20271e-67	1.18939	0.709	0.213	1.35676e-62
Lat2	7.41027e-67	0.738167	0.534	0.07	2.39226e-62
Ubxn4	1.60292e-66	0.757772	0.807	0.338	5.1747e-62
Lrp6	2.71105e-66	-1.37049	0.392	0.675	8.7521e-62
Zc3h12a	2.95893e-66	0.831484	0.664	0.182	9.55232e-62
S100a11	4.535e-66	1.0754	0.782	0.333	1.46404e-61
Card19	5.43041e-66	1.00523	0.782	0.35	1.7531e-61
Tuba1c	8.98267e-66	0.829258	0.75	0.269	2.89987e-61
Folr2	9.65946e-66	-1.58623	0.4	0.687	3.11836e-61
Bhlhe40	9.95798e-66	1.19169	0.557	0.097	3.21474e-61
Fgfr1	1.68764e-65	-1.35832	0.233	0.553	5.4482e-61
Npc2	1.7358e-65	0.758928	0.971	0.785	5.6037e-61
Rps27a	2.71895e-65	0.796965	0.981	0.836	8.77759e-61
Hnrnph1	3.03235e-65	-1.30776	0.753	0.836	9.78932e-61
Btg2	3.15082e-65	-2.14535	0.673	0.783	1.01718e-60
Noct	6.8388e-65	0.800645	0.518	0.072	2.20777e-60
Nfe2l2	8.73249e-65	1.05441	0.921	0.536	2.81911e-60
Kcnn4	9.72983e-65	1.01585	0.451	0.027	3.14108e-60
Itgav	1.66388e-64	0.948644	0.662	0.184	5.37151e-60
Plin2	2.44983e-64	0.913185	0.946	0.613	7.90878e-60
Rpl6	2.97805e-64	0.793329	0.968	0.77	9.61402e-60
Acta2	4.73985e-64	0.532936	0.709	0.195	1.53016e-59
Plaur	2.04497e-63	0.89803	0.552	0.103	6.60177e-59
Mdm2	2.89722e-63	1.01695	0.782	0.309	9.35309e-59
Rnh1	3.58707e-63	0.920006	0.732	0.286	1.15801e-58
Wwp1	4.29479e-63	-1.32349	0.56	0.758	1.38649e-58
Eif4e	4.61836e-63	1.10491	0.837	0.375	1.49095e-58
Adrb2	7.30554e-63	-1.31963	0.227	0.553	2.35845e-58
Cp	9.19056e-63	-1.26592	0.243	0.565	2.96699e-58
Efhd2	1.55494e-62	0.806799	0.949	0.631	5.01983e-58
S100a4	3.41074e-62	1.40405	0.605	0.141	1.10109e-57
Rpl18	4.90022e-62	0.757265	0.963	0.737	1.58194e-57
Rpl29	8.4347e-62	0.843863	0.912	0.584	2.72297e-57
Ednrb	1.2831e-61	-1.65863	0.231	0.557	4.14223e-57
Arl4c	2.18346e-61	0.987883	0.75	0.296	7.04886e-57
Rpl19	7.81099e-61	0.733308	0.975	0.795	2.52162e-56
Psmd8	1.1928e-60	0.693978	0.774	0.311	3.85073e-56
Litaf	1.78981e-60	0.771758	0.915	0.511	5.77806e-56
Ccn2	2.04716e-60	0.545287	0.469	0.043	6.60885e-56
Rpl15	2.21842e-60	0.827485	0.939	0.662	7.16174e-56
Rpl8	2.74646e-60	0.679867	0.967	0.795	8.8664e-56
Nme2	3.52685e-60	0.837004	0.907	0.553	1.13857e-55
Rps2	3.97529e-60	0.820774	0.96	0.756	1.28334e-55
Gngt2	3.98647e-60	0.780822	0.501	0.066	1.28695e-55
Slc38a1	6.28406e-60	0.783733	0.697	0.209	2.02868e-55
Socs3	8.29474e-60	1.3098	0.717	0.279	2.67779e-55
Lsp1	8.54182e-60	0.833991	0.606	0.141	2.75756e-55
Selenop	9.41475e-60	-1.24239	0.927	0.932	3.03936e-55
Bcl2l11	1.32811e-59	1.10698	0.663	0.219	4.28753e-55
Ogt	1.49148e-59	-1.32565	0.497	0.704	4.81495e-55
Rps9	4.11576e-59	0.704021	0.989	0.89	1.32869e-54
Atp6v1a	1.41611e-58	0.838403	0.919	0.544	4.57163e-54
Adam33	1.6697e-58	-0.829286	0.031	0.261	5.39029e-54
Gas2l3	2.0456e-58	0.841725	0.776	0.302	6.60381e-54
Nfxl1	3.67013e-58	-1.21385	0.242	0.536	1.18483e-53
Plekhg5	4.04142e-58	-1.0343	0.126	0.426	1.30469e-53
Cflar	5.16859e-58	0.994877	0.905	0.621	1.66857e-53
Slc15a3	6.01046e-58	0.868401	0.771	0.327	1.94036e-53
Ppp1r15a	9.49897e-58	1.12267	0.892	0.513	3.06655e-53
Arpc3	1.23863e-57	0.756852	0.919	0.598	3.99868e-53
Creb5	1.71623e-57	1.05104	0.68	0.24	5.54051e-53
Igha	1.71734e-57	0.57206	0.374	0.002	5.54409e-53
Sema4a	1.92238e-57	-1.33791	0.421	0.656	6.20602e-53
Gm10800	2.65274e-57	-0.691274	0.004	0.176	8.56385e-53
Cyba	4.64975e-57	1.04612	0.938	0.706	1.50108e-52
Nme1	4.94708e-57	0.677883	0.676	0.24	1.59707e-52
Rpl41	5.14499e-57	0.659646	0.994	0.923	1.66096e-52
Iqgap1	6.38793e-57	0.711492	0.977	0.841	2.06221e-52
Plec	7.2474e-57	0.933516	0.667	0.222	2.33968e-52
Rab11fip1	1.02671e-56	0.856286	0.416	0.031	3.31454e-52
Isg15	1.06371e-56	1.6874	0.626	0.209	3.43397e-52
B4galt5	1.51739e-56	0.712134	0.756	0.298	4.89858e-52
Nfkb1	2.08011e-56	0.946347	0.91	0.605	6.71523e-52
Ifrd1	2.12496e-56	1.09271	0.992	0.764	6.86001e-52
Ctsc	2.20945e-56	-1.10634	0.927	0.897	7.13276e-52
Oasl1	2.34514e-56	1.40314	0.664	0.228	7.57083e-52
Mrpl52	2.52876e-56	0.665326	0.739	0.302	8.1636e-52
Ell2	2.97381e-56	0.668465	0.572	0.132	9.60034e-52
Cfl1	3.6388e-56	0.7798	0.956	0.745	1.17471e-51
Ddx60	4.06196e-56	-1.36052	0.242	0.536	1.31132e-51
Enpep	5.71485e-56	-0.562514	0.01	0.195	1.84493e-51
Cxcl3	6.26602e-56	2.76901	0.37	0.006	2.02286e-51
Plekho2	6.36602e-56	0.773194	0.901	0.511	2.05514e-51
Nceh1	8.60978e-56	0.751718	0.637	0.197	2.77949e-51
Fcho2	9.5453e-56	-1.20699	0.596	0.737	3.08151e-51
Chp2	8.77363e-55	-0.945011	0.115	0.397	2.83239e-50
Psmb6	2.56786e-54	0.712857	0.675	0.242	8.28983e-50
Fau	2.64355e-54	0.673838	0.991	0.884	8.53418e-50
Eif6	4.5547e-54	0.615399	0.611	0.182	1.47039e-49
Alcam	4.92493e-54	0.689403	0.471	0.068	1.58992e-49
Ppp4r2	1.0013e-53	0.742343	0.841	0.408	3.23249e-49
Rpl17	1.27268e-53	0.697161	0.961	0.787	4.1086e-49
Psd3	1.28706e-53	-1.26505	0.389	0.646	4.15502e-49
Pkm	1.487e-53	0.892458	0.814	0.427	4.80049e-49
Adam8	1.55641e-53	0.968417	0.403	0.029	5.02455e-49
Postn	4.73831e-53	0.4299	0.38	0.017	1.52967e-48
Gdf15	5.55618e-53	1.08279	0.775	0.296	1.7937e-48
Plk2	7.34172e-53	1.29205	0.696	0.286	2.37013e-48
Tgif1	8.83858e-53	0.644094	0.798	0.344	2.85336e-48
Por	9.71007e-53	0.67886	0.744	0.294	3.1347e-48
Trem2	1.2764e-52	1.01275	0.589	0.186	4.12059e-48
Atp6v1d	1.44105e-52	0.608318	0.73	0.277	4.65213e-48
Calm1	1.6299e-52	0.858689	0.96	0.723	5.26181e-48
Reps2	2.08639e-52	-1.16417	0.187	0.472	6.73551e-48
Rnf19b	2.49692e-52	0.850193	0.816	0.404	8.06079e-48
Zfp36l1	2.65398e-52	-1.32403	0.803	0.839	8.56784e-48
Map2k3	2.86265e-52	0.730996	0.713	0.265	9.24149e-48
Tnfrsf1b	3.8681e-52	1.07187	0.767	0.387	1.24874e-47
Agpat4	4.43819e-52	0.508768	0.451	0.06	1.43278e-47
Cd274	7.12114e-52	0.917962	0.462	0.079	2.29892e-47
Sh3bgrl3	7.71257e-52	0.843954	0.934	0.658	2.48985e-47
Rps19	1.81808e-51	0.670271	0.971	0.836	5.8693e-47
Tcf4	2.65916e-51	-1.10652	0.763	0.822	8.58456e-47
Rps16	2.77471e-51	0.637725	0.973	0.83	8.9576e-47
Rpl4	4.21446e-51	0.697541	0.912	0.602	1.36055e-46
Arpc1b	4.79192e-51	0.753689	0.927	0.694	1.54698e-46
Sema6d	4.81082e-51	-0.722971	0.048	0.275	1.55308e-46
Stx3	4.93555e-51	0.534815	0.428	0.05	1.59334e-46
Slc7a11	5.63163e-51	1.83514	0.396	0.037	1.81806e-46
Rpsa	6.06139e-51	0.665702	0.984	0.853	1.9568e-46
Frmd4b	8.15225e-51	-1.2745	0.598	0.727	2.63179e-46
Taldo1	9.74456e-51	0.814649	0.769	0.375	3.14584e-46
Got1	1.00657e-50	0.704078	0.596	0.17	3.24951e-46
Bag3	1.16481e-50	1.00026	0.829	0.358	3.76036e-46
Clic4	1.17511e-50	0.716166	0.922	0.567	3.7936e-46
Ubb	1.32358e-50	0.986468	0.992	0.872	4.2729e-46
Il6	1.62979e-50	0.755195	0.372	0.023	5.26147e-46
Prdx5	1.864e-50	0.970632	0.764	0.379	6.01754e-46
Id3	2.56724e-50	0.943059	0.578	0.155	8.28782e-46
Slc3a2	3.19987e-50	0.748645	0.906	0.574	1.03301e-45
Dtnbp1	3.28246e-50	0.544936	0.625	0.199	1.05968e-45
Rps11	3.45215e-50	0.66776	0.964	0.795	1.11446e-45
Cycs	6.01112e-50	0.58021	0.605	0.186	1.94057e-45
Atp5md	6.34837e-50	0.61721	0.76	0.344	2.04945e-45
Rps13	6.8505e-50	0.668819	0.969	0.768	2.21155e-45
Sema4d	1.07386e-49	0.599356	0.457	0.077	3.46675e-45
Ap2a2	1.40555e-49	-1.31037	0.596	0.729	4.53752e-45
Ube2f	1.51543e-49	0.532554	0.683	0.242	4.89226e-45
Bcl2a1d	2.03432e-49	0.830538	0.395	0.037	6.5674e-45
Eef2	2.29558e-49	0.63017	0.95	0.714	7.41082e-45
Rpl32	2.31367e-49	0.661463	0.967	0.797	7.46921e-45
Ago2	2.36277e-49	0.756206	0.76	0.337	7.62773e-45
Rps20	2.39518e-49	0.637823	0.978	0.855	7.73235e-45
S100a10	2.87988e-49	1.08591	0.867	0.528	9.2971e-45
Hspe1	2.94184e-49	1.11201	0.924	0.551	9.49715e-45
Spi1	3.17795e-49	0.733366	0.896	0.547	1.02594e-44
Tomm20	4.31074e-49	0.640376	0.837	0.429	1.39164e-44
Rcan1	4.3861e-49	0.94142	0.449	0.077	1.41597e-44
Ssh2	4.9909e-49	-1.28876	0.456	0.646	1.61121e-44
Anxa5	8.17085e-49	0.802417	0.947	0.747	2.63779e-44
2310022A10Rik	9.5319e-49	0.564319	0.466	0.087	3.07718e-44
Samd4b	9.94227e-49	0.521467	0.627	0.205	3.20966e-44
Ets2	1.01837e-48	0.634693	0.777	0.338	3.2876e-44
Bank1	1.22761e-48	-0.78957	0.101	0.362	3.9631e-44
Cryab	1.41947e-48	0.463015	0.448	0.066	4.58248e-44
Tpt1	1.48542e-48	0.532543	0.999	0.986	4.79537e-44
Gla	2.65923e-48	0.525487	0.707	0.248	8.58478e-44
Tnip1	2.72334e-48	0.678138	0.499	0.12	8.79177e-44
Rpl23	3.39364e-48	0.595526	0.988	0.896	1.09557e-43
Pdpn	4.20157e-48	1.18142	0.353	0.019	1.35639e-43
Zfand2a	5.16157e-48	0.914053	0.619	0.195	1.66631e-43
Cox5b	7.81525e-48	0.639464	0.772	0.385	2.523e-43
Btf3	7.9508e-48	0.629142	0.895	0.573	2.56676e-43
Gsn	7.98609e-48	-1.07791	0.89	0.896	2.57815e-43
Tut7	8.15219e-48	-1.17701	0.775	0.795	2.63177e-43
C4b	9.18398e-48	-1.44115	0.415	0.629	2.96486e-43
Aldoa	1.05716e-47	0.846375	0.783	0.412	3.41283e-43
Lrrfip2	1.09036e-47	0.591842	0.653	0.234	3.52002e-43
Glipr1	1.27124e-47	0.637723	0.379	0.033	4.10393e-43
Igfbp7	1.80756e-47	0.396621	0.57	0.137	5.83534e-43
Furin	1.82337e-47	1.11535	0.744	0.348	5.88638e-43
Sowahc	1.86187e-47	0.345805	0.602	0.17	6.01067e-43
Vdac2	2.08315e-47	0.620281	0.732	0.333	6.72503e-43
Rack1	2.19202e-47	0.601305	0.97	0.814	7.07649e-43
Cd36	2.71163e-47	-1.04453	0.57	0.789	8.75396e-43
Rabgef1	3.01594e-47	0.537909	0.703	0.253	9.73636e-43
Rpl28	5.63409e-47	0.65126	0.973	0.772	1.81885e-42
Rgcc	6.13844e-47	1.33649	0.365	0.033	1.98167e-42
Malt1	6.37107e-47	1.11133	0.556	0.18	2.05677e-42
Akr1a1	6.95847e-47	0.723366	0.902	0.576	2.2464e-42
Myo1e	7.83861e-47	0.562802	0.424	0.064	2.53054e-42
Rps25	9.79759e-47	0.619625	0.956	0.768	3.16296e-42
Rab7b	1.20347e-46	0.819692	0.85	0.48	3.88516e-42
Abracl	1.4894e-46	0.59082	0.758	0.366	4.80822e-42
Abr	1.53138e-46	0.53282	0.532	0.139	4.94374e-42
Nupr1	1.69787e-46	0.681721	0.609	0.199	5.48124e-42
Sgk1	1.71273e-46	1.09149	0.511	0.133	5.52919e-42
Pgk1	1.78319e-46	0.834505	0.622	0.23	5.75667e-42
Fcgrt	1.85415e-46	-1.25735	0.549	0.698	5.98576e-42
Ints6l	1.88556e-46	-0.962929	0.136	0.389	6.08715e-42
Psmb1	1.96372e-46	0.537794	0.723	0.298	6.33948e-42
Il2rg	2.43751e-46	0.510876	0.526	0.135	7.86902e-42
Ldha	3.26013e-46	0.750215	0.711	0.319	1.05247e-41
Tnip3	5.15472e-46	1.27569	0.368	0.035	1.6641e-41
Rpl7a	5.74133e-46	0.619235	0.944	0.692	1.85347e-41
Tmem251	5.92684e-46	0.52614	0.59	0.186	1.91336e-41
Rpl10	7.01963e-46	0.697724	0.947	0.77	2.26615e-41
Tslp	7.41057e-46	-0.646829	0.054	0.271	2.39235e-41
Itsn1	7.74443e-46	-1.18419	0.432	0.642	2.50013e-41
Rai14	7.86465e-46	0.633605	0.338	0.015	2.53894e-41
Axl	1.24623e-45	0.632147	0.542	0.153	4.0232e-41
Rps3	1.45353e-45	0.629832	0.956	0.745	4.69242e-41
Rpl10a	1.5108e-45	0.645972	0.95	0.71	4.8773e-41
Cltc	1.65082e-45	-0.978406	0.933	0.872	5.32934e-41
Phlda1	2.42915e-45	0.468789	0.754	0.298	7.84202e-41
Ccr5	2.54143e-45	0.761464	0.694	0.279	8.2045e-41
Adora2b	3.82033e-45	0.595097	0.312	0.004	1.23332e-40
Clec4n	5.15073e-45	0.995452	0.532	0.172	1.66281e-40
Arpc2	5.91674e-45	0.697874	0.941	0.708	1.9101e-40
Stx11	8.9162e-45	0.558895	0.4	0.054	2.87842e-40
S100a6	1.03455e-44	0.99878	0.843	0.47	3.33982e-40
Hif1a	1.26256e-44	0.908973	0.799	0.412	4.07594e-40
Rsrp1	1.321e-44	-1.1354	0.731	0.795	4.26458e-40
Atp6v0c	1.32466e-44	0.599321	0.972	0.814	4.2764e-40
Tmod1	1.69355e-44	-0.634689	0.049	0.259	5.4673e-40
Slco2b1	2.42478e-44	-0.963112	0.221	0.484	7.82793e-40
Plek	3.52431e-44	0.766558	0.933	0.636	1.13775e-39
Mmp2	5.64491e-44	0.403814	0.414	0.062	1.82235e-39
Adgre5	6.81715e-44	0.515332	0.621	0.205	2.20078e-39
Rps26	7.92975e-44	0.628996	0.961	0.785	2.55996e-39
Eif2s2	9.9705e-44	0.609175	0.821	0.426	3.21878e-39
Lilrb4a	1.06768e-43	0.611384	0.953	0.671	3.44678e-39
Fcgr4	1.06914e-43	0.659138	0.446	0.093	3.45152e-39
Bax	1.10243e-43	0.505703	0.703	0.284	3.55898e-39
Lrrc8d	1.25371e-43	0.595794	0.64	0.24	4.04735e-39
Cd14	1.48697e-43	1.24778	0.863	0.578	4.80037e-39
Vasp	2.49095e-43	0.51379	0.63	0.236	8.04155e-39
Tyrobp	2.93433e-43	0.718895	0.941	0.683	9.4729e-39
Gm4951	6.39438e-43	-0.87928	0.082	0.309	2.0643e-38
Eif1	1.14923e-42	0.52655	0.98	0.886	3.71006e-38
Rpl21	1.22371e-42	0.620746	0.959	0.766	3.9505e-38
Atp6v0e	1.40926e-42	0.641681	0.855	0.503	4.5495e-38
Atp5e	1.63718e-42	0.648172	0.888	0.561	5.28529e-38
Inmt	2.67253e-42	-0.653356	0.01	0.157	8.62773e-38
Gfra2	2.97612e-42	-0.801504	0.054	0.257	9.60782e-38
Elob	3.18535e-42	0.561658	0.77	0.393	1.02833e-37
Irak2	3.3761e-42	0.493463	0.589	0.197	1.08991e-37
Rps5	5.23927e-42	0.582083	0.97	0.76	1.69139e-37
Lpcat2	6.44055e-42	0.446949	0.379	0.05	2.0792e-37
Tnfrsf17	7.77916e-42	-0.316391	0.008	0.149	2.51135e-37
Slc39a14	8.67108e-42	0.495778	0.394	0.062	2.79929e-37
Smox	8.9172e-42	0.683625	0.505	0.141	2.87874e-37
Eif4a1	1.01095e-41	0.561913	0.956	0.741	3.26364e-37
Rpl27a	1.03323e-41	0.553342	0.985	0.865	3.33557e-37
Vat1	1.08308e-41	0.568132	0.727	0.335	3.49651e-37
Rpl35a	1.39022e-41	0.513013	0.983	0.892	4.48806e-37
Baz1a	1.45215e-41	0.557383	0.788	0.373	4.68798e-37
Il7r	2.19316e-41	1.07802	0.293	0.006	7.08017e-37
Ggta1	2.40411e-41	0.419456	0.363	0.043	7.76118e-37
Sde2	2.51235e-41	0.569626	0.815	0.383	8.11063e-37
Eif3f	2.52212e-41	0.545051	0.85	0.468	8.14215e-37
Lrrc59	2.5647e-41	0.435501	0.549	0.166	8.27961e-37
Rpl34	2.6083e-41	0.589575	0.96	0.778	8.42038e-37
Rpl3	2.78928e-41	0.604926	0.951	0.702	9.00462e-37
Gm15655	3.8311e-41	-0.622651	0.029	0.201	1.23679e-36
Slc2a1	4.10566e-41	0.509923	0.326	0.025	1.32543e-36
Grn	4.63236e-41	-0.903111	0.942	0.886	1.49547e-36
Tkt	6.1195e-41	0.583754	0.72	0.342	1.97556e-36
Edf1	8.35602e-41	0.490827	0.667	0.286	2.69757e-36
Mefv	1.00695e-40	0.55867	0.32	0.021	3.25073e-36
Atp5b	1.1251e-40	0.581937	0.818	0.462	3.63216e-36
Gpr137b	1.76406e-40	0.525968	0.597	0.215	5.69492e-36
Vapa	1.98411e-40	0.537322	0.837	0.427	6.40529e-36
Has1	2.18606e-40	0.414108	0.304	0.014	7.05726e-36
Fas	3.21832e-40	0.535279	0.447	0.106	1.03897e-35
Ncf4	4.21833e-40	0.39883	0.575	0.193	1.3618e-35
Nhp2	4.90686e-40	0.379892	0.503	0.137	1.58408e-35
Csf1r	6.16146e-40	-0.874728	0.926	0.865	1.9891e-35
Atp6v1f	6.19979e-40	0.5224	0.865	0.511	2.00148e-35
Eps15	1.1381e-39	-1.1597	0.545	0.65	3.67412e-35
Lhfpl2	1.356e-39	0.763461	0.292	0.012	4.37758e-35
Acod1	1.7275e-39	1.27504	0.289	0.01	5.57689e-35
Hrh1	1.79628e-39	-0.505143	0.026	0.191	5.79895e-35
Ube2l3	1.81649e-39	0.528775	0.799	0.416	5.86419e-35
Ppp1r9a	1.99814e-39	-0.6041	0.033	0.207	6.4506e-35
Samsn1	2.08711e-39	0.599225	0.408	0.081	6.73783e-35
Cct2	2.09751e-39	0.452137	0.697	0.294	6.7714e-35
Tubb6	2.1888e-39	0.61319	0.733	0.342	7.06609e-35
Slc49a4	2.23644e-39	0.470669	0.626	0.228	7.21991e-35
H3f3b	2.68768e-39	0.791953	0.995	0.934	8.67665e-35
Tspo	2.87879e-39	0.760179	0.86	0.592	9.29361e-35
Dse	3.61408e-39	-1.15803	0.523	0.652	1.16673e-34
Ccl5	4.2087e-39	1.80047	0.342	0.044	1.35869e-34
Alas1	4.25194e-39	0.614536	0.483	0.141	1.37265e-34
Pfkp	6.0721e-39	0.524256	0.534	0.172	1.96025e-34
Sgpp1	6.45517e-39	-1.08242	0.306	0.526	2.08392e-34
Cytip	6.81181e-39	0.761663	0.408	0.081	2.19906e-34
Tnfrsf12a	7.07551e-39	0.502746	0.528	0.157	2.28419e-34
Mir22hg	7.08802e-39	0.500718	0.615	0.221	2.28823e-34
Ldlr	7.29618e-39	0.566347	0.42	0.085	2.35543e-34
St3gal6	9.73523e-39	-0.820451	0.146	0.379	3.14282e-34
Cd74	1.06592e-38	0.957685	0.986	0.88	3.44112e-34
Lmnb1	1.12577e-38	0.620879	0.377	0.064	3.63434e-34
Ldlrap1	1.22975e-38	0.506423	0.375	0.062	3.97001e-34
Plbd1	1.32959e-38	0.630079	0.618	0.234	4.29232e-34
Eno1	1.36197e-38	0.609317	0.558	0.207	4.39685e-34
Pold4	1.62793e-38	0.389002	0.444	0.106	5.25545e-34
Actn4	1.64006e-38	0.497614	0.685	0.286	5.29462e-34
Slc40a1	1.70733e-38	-0.792309	0.048	0.236	5.51177e-34
Acp5	1.71029e-38	0.84423	0.324	0.035	5.52132e-34
Mctp1	2.09016e-38	-1.01567	0.22	0.447	6.74768e-34
Txnl1	2.64093e-38	0.433418	0.66	0.277	8.52572e-34
Myl12a	2.92688e-38	0.535466	0.809	0.433	9.44886e-34
Irf2bp2	3.17003e-38	-1.01351	0.881	0.863	1.02338e-33
Rpl11	3.75727e-38	0.546313	0.965	0.781	1.21296e-33
Cd68	4.0894e-38	0.651813	0.891	0.58	1.32018e-33
Nhsl2	4.09173e-38	-0.877437	0.129	0.358	1.32093e-33
Gabarap	4.18419e-38	0.553999	0.945	0.692	1.35078e-33
Gm10076	4.29064e-38	0.486514	0.806	0.449	1.38515e-33
Mif	4.29238e-38	0.60276	0.694	0.313	1.38571e-33
Mapkapk2	4.55802e-38	0.662698	0.874	0.532	1.47146e-33
Msrb1	4.61516e-38	0.568048	0.5	0.151	1.48991e-33
Fcna	4.85326e-38	-0.897498	0.087	0.302	1.56678e-33
Gm26740	4.86867e-38	-0.931961	0.091	0.306	1.57175e-33
Rps3a1	4.99151e-38	0.519111	0.982	0.876	1.61141e-33
Cd9	5.19573e-38	0.919415	0.566	0.211	1.67734e-33
Dnajb1	5.56352e-38	0.886048	0.964	0.565	1.79607e-33
Ly6e	5.72005e-38	-0.863326	0.903	0.89	1.8466e-33
Vegfa	5.88214e-38	0.936923	0.379	0.068	1.89893e-33
Cox5a	7.71634e-38	0.616808	0.783	0.435	2.49107e-33
Atp5c1	7.90098e-38	0.485564	0.721	0.337	2.55067e-33
Rps15a	8.99093e-38	0.501004	0.967	0.809	2.90254e-33
Fcer1g	9.67947e-38	0.624786	0.966	0.822	3.12482e-33
Pgam1	9.93047e-38	0.689313	0.628	0.275	3.20585e-33
Ifngr2	1.01007e-37	0.472532	0.615	0.232	3.26082e-33
Etv1	1.06177e-37	-0.94918	0.189	0.427	3.42773e-33
Colec12	1.18829e-37	-0.947669	0.074	0.277	3.83615e-33
Csf2rb	1.73954e-37	0.880526	0.539	0.199	5.61576e-33
Galnt6	1.76374e-37	0.32944	0.294	0.017	5.69389e-33
Mir99ahg	1.79318e-37	-1.10083	0.191	0.429	5.78893e-33
Ranbp1	2.1362e-37	0.464094	0.617	0.244	6.89629e-33
Ehd1	2.20368e-37	0.637388	0.865	0.54	7.11415e-33
Cacybp	2.42768e-37	0.439426	0.653	0.263	7.83729e-33
Bcl3	2.60878e-37	0.446938	0.57	0.197	8.42192e-33
Rars	2.75669e-37	0.461581	0.553	0.186	8.89942e-33
Pmepa1	2.90524e-37	0.741298	0.443	0.118	9.37899e-33
Atp5d	4.29587e-37	0.475224	0.741	0.368	1.38683e-32
Gde1	4.96887e-37	0.494702	0.474	0.133	1.6041e-32
Atp6v1c1	5.81828e-37	0.500352	0.739	0.346	1.87831e-32
Tln2	6.28295e-37	-0.363726	0.018	0.164	2.02833e-32
Rps10	1.19355e-36	0.533995	0.969	0.824	3.85315e-32
Rps4x	1.27227e-36	0.535118	0.976	0.828	4.10727e-32
Sesn1	1.39659e-36	-0.887499	0.145	0.366	4.50861e-32
Marcks	1.40964e-36	-0.730979	0.921	0.886	4.55073e-32
Prdx2	1.49882e-36	0.47122	0.665	0.29	4.83865e-32
Abl2	1.68702e-36	0.496208	0.733	0.335	5.4462e-32
Rpl36	1.87784e-36	0.469914	0.963	0.747	6.06224e-32
Rab9	2.03489e-36	0.371982	0.523	0.162	6.56924e-32
Ccdc152	2.13866e-36	-0.715898	0.093	0.298	6.90424e-32
Clic1	2.80962e-36	0.624332	0.867	0.53	9.07028e-32
Pde4b	3.07217e-36	0.617066	0.581	0.23	9.9179e-32
Smim3	3.14477e-36	0.484501	0.374	0.07	1.01523e-31
Timm23	3.28573e-36	0.369546	0.529	0.182	1.06073e-31
Rpl18a	3.63113e-36	0.520405	0.973	0.803	1.17224e-31
Stip1	4.10597e-36	0.439664	0.621	0.24	1.32553e-31
Anxa4	4.49445e-36	0.504952	0.645	0.269	1.45094e-31
Sgms2	5.1131e-36	0.566793	0.302	0.027	1.65066e-31
Naa50	5.50446e-36	0.524568	0.863	0.466	1.77701e-31
Cd81	5.82292e-36	-0.827892	0.75	0.787	1.87981e-31
Mir155hg	6.4047e-36	0.561015	0.32	0.039	2.06763e-31
2610203C22Rik	7.38736e-36	-0.485107	0.033	0.195	2.38486e-31
Atp6v0d1	7.86576e-36	0.420542	0.735	0.35	2.5393e-31
Fstl1	7.95288e-36	0.319299	0.456	0.114	2.56743e-31
Mtss1	8.61778e-36	-1.18251	0.663	0.733	2.78208e-31
Phldb1	8.76711e-36	0.414373	0.348	0.052	2.83029e-31
Igf1	1.12607e-35	-0.988138	0.57	0.712	3.63529e-31
Zswim4	1.31996e-35	0.37863	0.4	0.087	4.26122e-31
Cct7	1.55828e-35	0.42734	0.662	0.286	5.03061e-31
Anxa7	1.62513e-35	0.43149	0.656	0.286	5.2464e-31
Stard8	1.74929e-35	-1.10768	0.368	0.559	5.64724e-31
AC149090.1	2.11227e-35	-1.15753	0.309	0.513	6.81903e-31
Runx3	2.16497e-35	0.570911	0.335	0.05	6.98919e-31
Gclm	2.3654e-35	0.696171	0.479	0.153	7.63622e-31
P3h2	2.37583e-35	-0.443532	0.039	0.209	7.6699e-31
Rps7	2.50334e-35	0.535331	0.964	0.778	8.08154e-31
Zfp36l2	2.63445e-35	-0.747205	0.867	0.901	8.50479e-31
Tmbim1	3.18953e-35	0.479036	0.652	0.296	1.02968e-30
Vav1	3.54717e-35	0.355879	0.532	0.178	1.14513e-30
Mtmr10	3.98505e-35	0.535063	0.575	0.219	1.28649e-30
Atp2b4	5.67016e-35	0.57783	0.321	0.041	1.8305e-30
Fam20c	5.79003e-35	0.583634	0.385	0.083	1.86919e-30
Fam43a	6.74408e-35	-1.15036	0.201	0.424	2.17719e-30
Pdgfa	6.79423e-35	0.824094	0.403	0.101	2.19338e-30
Itpkb	7.43816e-35	0.536769	0.654	0.286	2.40126e-30
Sema6a	7.44063e-35	-0.403241	0.005	0.118	2.40206e-30
Cd72	7.55291e-35	0.863085	0.44	0.13	2.43831e-30
Pros1	7.87695e-35	-1.1547	0.281	0.487	2.54291e-30
Mdh2	1.02798e-34	0.382	0.565	0.209	3.31862e-30
Naca	1.28246e-34	0.496237	0.944	0.662	4.14016e-30
Tax1bp1	1.30394e-34	0.603343	0.826	0.491	4.20951e-30
Pid1	1.37506e-34	-0.912047	0.805	0.816	4.43912e-30
Icam1	1.3811e-34	0.54116	0.657	0.277	4.45861e-30
AA467197	1.40237e-34	1.20822	0.242	0	4.52727e-30
Plekhm2	1.40659e-34	0.413369	0.688	0.294	4.5409e-30
Adrm1	1.72477e-34	0.323939	0.416	0.103	5.56807e-30
Ankrd28	1.75259e-34	0.412663	0.286	0.023	5.65787e-30
Psmd1	1.79726e-34	0.464779	0.587	0.23	5.80209e-30
Casp4	1.79756e-34	0.432198	0.627	0.255	5.80307e-30
Peli1	1.87346e-34	0.872744	0.843	0.526	6.0481e-30
Ckap4	1.96409e-34	0.491422	0.421	0.11	6.34068e-30
Atp5g1	2.26416e-34	0.46323	0.645	0.286	7.3094e-30
Uqcrfs1	2.36838e-34	0.388493	0.526	0.184	7.64584e-30
Rps14	2.62128e-34	0.464633	0.985	0.872	8.46228e-30
Hspa9	2.62605e-34	0.454289	0.774	0.379	8.47769e-30
Rps18	2.62904e-34	0.528177	0.946	0.735	8.48733e-30
Jund	2.71964e-34	-0.704034	0.982	0.977	8.77982e-30
Sdc4	4.54231e-34	0.896259	0.854	0.578	1.4664e-29
Rhoc	4.95235e-34	0.638063	0.471	0.157	1.59877e-29
Eif3j1	5.02532e-34	0.384959	0.649	0.273	1.62232e-29
Kmt5a	8.46413e-34	0.435298	0.46	0.135	2.73248e-29
Capn2	9.43193e-34	0.380697	0.604	0.236	3.04491e-29
Luc7l2	9.92965e-34	-0.869282	0.826	0.81	3.20559e-29
Tuba4a	1.05417e-33	0.434783	0.345	0.062	3.40317e-29
Bcl2a1a	1.15379e-33	0.560655	0.262	0.014	3.72478e-29
Osm	1.22851e-33	0.553418	0.519	0.172	3.966e-29
Slc12a6	1.52292e-33	-0.945844	0.244	0.453	4.91644e-29
Ticam1	1.73155e-33	0.294958	0.346	0.06	5.58997e-29
Qk	1.7738e-33	-0.818156	0.852	0.793	5.72637e-29
Pira2	2.39863e-33	0.347193	0.355	0.066	7.7435e-29
Vps29	2.59186e-33	0.352288	0.66	0.286	8.36729e-29
Sdcbp	2.7312e-33	0.567747	0.987	0.843	8.81713e-29
Cmip	2.92535e-33	0.408113	0.552	0.199	9.44389e-29
Zc3h12c	3.14377e-33	0.542507	0.439	0.126	1.0149e-28
Mfap5	3.28492e-33	0.276556	0.32	0.043	1.06047e-28
Psmd7	3.67406e-33	0.369046	0.592	0.236	1.1861e-28
Ighm	3.68148e-33	-0.987038	0.534	0.652	1.18849e-28
Myo5a	4.69244e-33	-0.97322	0.702	0.725	1.51486e-28
Hdac9	4.94165e-33	-0.704793	0.076	0.263	1.59531e-28
Cxcr4	5.13451e-33	0.660279	0.768	0.402	1.65757e-28
Med29	5.46315e-33	0.302548	0.349	0.064	1.76367e-28
Flrt3	5.48381e-33	0.955419	0.242	0.006	1.77034e-28
Mmp12	5.52376e-33	2.16948	0.244	0.006	1.78323e-28
Ifi30	5.64657e-33	0.69993	0.827	0.528	1.82288e-28
Ankrd33b	6.29236e-33	0.656361	0.391	0.095	2.03136e-28
Tgfbr2	6.63818e-33	-0.908176	0.621	0.698	2.143e-28
Ube2j2	7.33379e-33	0.279436	0.543	0.191	2.36757e-28
Chchd2	8.26788e-33	0.49113	0.954	0.712	2.66912e-28
Cox7b	8.71701e-33	0.495149	0.7	0.356	2.81411e-28
Cmpk1	8.95501e-33	0.408654	0.719	0.337	2.89095e-28
Fgr	9.30431e-33	0.268453	0.357	0.066	3.00371e-28
Rasgef1b	9.67073e-33	0.819321	0.699	0.344	3.122e-28
Cdc42ep4	1.04193e-32	0.406162	0.341	0.062	3.36367e-28
Tcirg1	1.0993e-32	0.326791	0.709	0.337	3.54887e-28
Arl5c	1.10544e-32	0.539004	0.364	0.075	3.56869e-28
F830016B08Rik	1.12533e-32	-0.552059	0.044	0.209	3.63289e-28
Col3a1	1.41521e-32	0.437703	0.975	0.675	4.56872e-28
Psmd14	1.47546e-32	0.332831	0.502	0.17	4.76321e-28
Gadd45g	1.58831e-32	0.359689	0.572	0.201	5.12755e-28
Fam104a	1.59124e-32	0.349391	0.54	0.193	5.13701e-28
Epb41l2	1.60785e-32	0.444111	0.741	0.366	5.19063e-28
Timp1	2.03852e-32	0.431965	0.256	0.014	6.58094e-28
Pvr	2.21941e-32	0.350701	0.396	0.099	7.16493e-28
Tcp1	2.49054e-32	0.329279	0.702	0.327	8.04021e-28
Eif3k	2.53661e-32	0.380707	0.79	0.427	8.18894e-28
Maff	2.78102e-32	0.324685	0.705	0.313	8.97796e-28
Sar1a	2.85512e-32	0.32252	0.67	0.286	9.21717e-28
Atp5f1	2.96376e-32	0.42869	0.775	0.414	9.56789e-28
Blnk	3.49741e-32	0.501757	0.662	0.302	1.12907e-27
Sult1a1	3.72182e-32	-0.782508	0.191	0.404	1.20152e-27
Rpl39	4.24481e-32	0.465867	0.966	0.843	1.37035e-27
Pgls	6.44537e-32	0.332001	0.61	0.25	2.08076e-27
Psmb5	9.81839e-32	0.392027	0.553	0.215	3.16967e-27
Slc25a5	1.03668e-31	0.4701	0.826	0.485	3.34672e-27
Fam214b	1.09549e-31	0.380703	0.51	0.174	3.53656e-27
Psma2	1.14226e-31	0.359376	0.706	0.337	3.68754e-27
Rpl12	1.16386e-31	0.520715	0.939	0.741	3.75729e-27
Gm49774	1.22361e-31	0.483347	0.379	0.091	3.95017e-27
Cct8	1.26619e-31	0.439924	0.729	0.36	4.08763e-27
Tm6sf1	1.29371e-31	-0.952866	0.672	0.704	4.17647e-27
Eif3c	1.34641e-31	0.433458	0.75	0.387	4.34661e-27
Cipc	1.44311e-31	0.383454	0.347	0.07	4.6588e-27
Cox17	1.56082e-31	0.424648	0.68	0.333	5.0388e-27
Rps27l	1.62555e-31	0.635896	0.762	0.435	5.24777e-27
Ifitm2	1.74427e-31	0.655274	0.94	0.691	5.63102e-27
Mrpl54	2.21451e-31	0.313967	0.46	0.141	7.14911e-27
Cox6b1	2.51382e-31	0.521873	0.839	0.515	8.11535e-27
Tlr2	2.7175e-31	0.680521	0.758	0.416	8.77289e-27
Ifit1	2.84582e-31	1.88231	0.449	0.166	9.18716e-27
Pstpip1	3.34271e-31	0.318512	0.445	0.132	1.07913e-26
Xylt1	3.74492e-31	0.398355	0.308	0.046	1.20897e-26
Pilra	3.79594e-31	0.359176	0.339	0.066	1.22544e-26
Fus	4.56747e-31	-0.903714	0.859	0.801	1.47452e-26
Hspd1	4.89168e-31	0.932911	0.89	0.567	1.57918e-26
Ppp1r2	4.98754e-31	0.322287	0.659	0.284	1.61013e-26
Afap1l1	6.34106e-31	-0.36127	0.014	0.135	2.04709e-26
Hp	6.47584e-31	0.425193	0.251	0.015	2.0906e-26
Bach1	7.19562e-31	0.604416	0.866	0.545	2.32296e-26
Dctn3	7.36799e-31	0.3183	0.517	0.184	2.37861e-26
Ube2i	7.77602e-31	0.319086	0.731	0.35	2.51033e-26
Rplp2	8.26833e-31	0.410287	0.974	0.863	2.66926e-26
Fyn	9.31987e-31	0.333924	0.351	0.072	3.00873e-26
Eif5a	9.86218e-31	0.487022	0.811	0.478	3.18381e-26
Mvp	1.33357e-30	0.302365	0.602	0.238	4.30517e-26
Csnk2b	1.38529e-30	0.28835	0.57	0.23	4.47212e-26
Emp3	1.5554e-30	0.558827	0.904	0.663	5.0213e-26
Ptpn2	1.56421e-30	0.310249	0.494	0.168	5.04973e-26
Psme1	1.59613e-30	0.434682	0.784	0.429	5.15279e-26
Fbxw11	2.21736e-30	0.402071	0.575	0.234	7.1583e-26
Saa3	2.6516e-30	0.754156	0.223	0.004	8.56016e-26
Procr	2.66352e-30	0.62751	0.307	0.052	8.59864e-26
Trf	2.74918e-30	-0.932617	0.77	0.739	8.87519e-26
Ppp2ca	2.84667e-30	0.414476	0.872	0.553	9.1899e-26
Cd63	3.03494e-30	0.749174	0.908	0.673	9.7977e-26
Barx2	3.59476e-30	-0.300279	0.005	0.104	1.16049e-25
2510009E07Rik	3.80507e-30	0.326793	0.288	0.039	1.22839e-25
Nrp1	4.51897e-30	-1.03308	0.533	0.65	1.45886e-25
Wsb1	5.08044e-30	-1.08634	0.819	0.776	1.64012e-25
Cd300lb	5.11755e-30	0.355569	0.383	0.097	1.6521e-25
Sik3	5.12568e-30	0.261244	0.46	0.141	1.65472e-25
Trim25	5.22323e-30	0.631353	0.796	0.456	1.68621e-25
Nr4a3	5.32073e-30	0.373107	0.49	0.168	1.71769e-25
Chd7	5.46259e-30	0.45092	0.504	0.182	1.76349e-25
Rasal2	5.62666e-30	-0.531213	0.054	0.217	1.81645e-25
Nfil3	5.71127e-30	0.36607	0.385	0.103	1.84377e-25
Zcrb1	6.22352e-30	0.291465	0.545	0.215	2.00914e-25
Lcp2	6.67014e-30	0.429232	0.723	0.36	2.15332e-25
Uqcrq	7.26044e-30	0.416956	0.766	0.414	2.34389e-25
Pi4k2a	8.23364e-30	0.402322	0.596	0.253	2.65807e-25
Prelid1	8.49289e-30	0.297239	0.564	0.222	2.74176e-25
Tank	9.00856e-30	0.447258	0.826	0.431	2.90823e-25
Sp140	9.05387e-30	0.419724	0.482	0.174	2.92286e-25
Gabbr1	9.94776e-30	-0.516182	0.037	0.184	3.21144e-25
Il6ra	1.04277e-29	-0.897747	0.564	0.662	3.36638e-25
Gpnmb	1.04883e-29	1.35056	0.277	0.039	3.38595e-25
Retnla	1.26895e-29	-2.03841	0.131	0.333	4.09656e-25
Cd164	1.49907e-29	-0.959607	0.58	0.64	4.83943e-25
Rpl14	1.50268e-29	0.492883	0.943	0.72	4.8511e-25
Srsf5	1.76385e-29	-0.875871	0.815	0.766	5.69425e-25
Polr1d	1.80412e-29	0.315611	0.738	0.364	5.82422e-25
Frrs1	1.93429e-29	0.255029	0.444	0.133	6.24446e-25
Uba52	2.53605e-29	0.315452	0.683	0.335	8.18714e-25
Hck	2.63981e-29	0.245971	0.515	0.186	8.52209e-25
Psmb7	2.74172e-29	0.318632	0.599	0.255	8.85111e-25
Slc9a9	2.95556e-29	-0.888708	0.36	0.532	9.54144e-25
Psmb4	2.9656e-29	0.338412	0.758	0.393	9.57386e-25
Eif3e	3.01142e-29	0.374467	0.758	0.398	9.72177e-25
Cyth1	3.03738e-29	0.388344	0.586	0.248	9.80557e-25
Emb	3.09202e-29	0.352433	0.502	0.18	9.98196e-25
Atp6v1e1	3.16682e-29	0.50347	0.802	0.447	1.02234e-24
Gm14636	3.29122e-29	0.689615	0.428	0.135	1.0625e-24
Traf3	3.34864e-29	0.285885	0.439	0.133	1.08104e-24
Foxred2	3.70024e-29	-0.526974	0.052	0.211	1.19455e-24
H2-Ab1	3.87033e-29	0.807463	0.961	0.768	1.24946e-24
Psmc4	4.04964e-29	0.28086	0.405	0.114	1.30735e-24
Dennd4a	4.09977e-29	0.400074	0.715	0.352	1.32353e-24
Smpdl3a	4.30454e-29	0.392543	0.578	0.244	1.38964e-24
Rhbdf2	4.72003e-29	0.257227	0.577	0.226	1.52377e-24
Eif3i	4.76979e-29	0.286344	0.607	0.259	1.53983e-24
Tbcb	4.81418e-29	0.289904	0.562	0.222	1.55416e-24
Sfr1	4.96832e-29	0.365959	0.688	0.325	1.60392e-24
Atp5o	5.64319e-29	0.378255	0.627	0.294	1.82179e-24
Plp2	5.94786e-29	0.312765	0.303	0.052	1.92015e-24
Psme2	6.48059e-29	0.396566	0.582	0.255	2.09213e-24
Rpl13	6.6238e-29	0.439717	0.986	0.919	2.13836e-24
Smdt1	6.74076e-29	0.441275	0.711	0.375	2.17612e-24
Tpi1	6.9605e-29	0.499143	0.65	0.296	2.24706e-24
Slc16a3	7.2184e-29	0.521481	0.274	0.037	2.33032e-24
Fblim1	7.52982e-29	0.381562	0.381	0.104	2.43085e-24
Ptpn1	7.79182e-29	0.522337	0.737	0.406	2.51543e-24
Eif2s1	8.19838e-29	0.26009	0.496	0.184	2.64668e-24
Riok3	8.39401e-29	0.440373	0.759	0.42	2.70984e-24
Olfm1	9.52392e-29	0.290169	0.377	0.095	3.07461e-24
Mxd1	9.66644e-29	0.707648	0.561	0.242	3.12062e-24
Ufm1	9.88399e-29	0.245535	0.468	0.157	3.19085e-24
Gm34084	9.94677e-29	0.455452	0.393	0.112	3.21112e-24
mt-Nd5	1.16339e-28	-1.00567	0.85	0.849	3.75578e-24
Atp5h	1.23171e-28	0.411862	0.859	0.534	3.97633e-24
U2af1	1.23331e-28	0.268275	0.604	0.251	3.98148e-24
Ak2	1.27533e-28	0.28622	0.447	0.143	4.11715e-24
Mpc1	1.44644e-28	0.378519	0.521	0.211	4.66953e-24
Dnttip2	1.52884e-28	0.258055	0.508	0.18	4.93554e-24
Sra1	1.56482e-28	0.294392	0.455	0.151	5.0517e-24
Rpl30	1.70588e-28	0.446558	0.971	0.832	5.5071e-24
Atp5l	1.78106e-28	0.477644	0.896	0.607	5.7498e-24
F10	1.81434e-28	0.953364	0.248	0.023	5.85723e-24
Pbdc1	1.95862e-28	0.266099	0.459	0.155	6.32302e-24
Fem1b	1.99927e-28	0.474014	0.482	0.178	6.45426e-24
Gem	2.06383e-28	0.409786	0.387	0.101	6.66267e-24
Tes	2.14188e-28	0.399953	0.379	0.104	6.91464e-24
Slc25a37	2.18782e-28	-1.08242	0.357	0.526	7.06293e-24
Ifih1	2.19179e-28	0.829457	0.611	0.302	7.07576e-24
Ccn1	2.25451e-28	-0.233555	0.656	0.25	7.27824e-24
Nrgn	2.38989e-28	-0.62583	0.014	0.128	7.71527e-24
Cox6c	2.43835e-28	0.479204	0.858	0.549	7.87171e-24
Cct4	2.86363e-28	0.252509	0.692	0.331	9.24465e-24
Ndufb5	3.0455e-28	0.31458	0.62	0.269	9.83179e-24
Uqcrh	3.14697e-28	0.421682	0.886	0.571	1.01594e-23
Rpl37	3.29285e-28	0.448191	0.973	0.836	1.06303e-23
Cct5	3.4804e-28	0.315336	0.676	0.325	1.12358e-23
Coro1a	3.58456e-28	0.458047	0.843	0.509	1.1572e-23
Piezo1	3.59635e-28	0.291184	0.474	0.166	1.16101e-23
Pdlim4	4.03273e-28	0.323157	0.462	0.157	1.30188e-23
Acbd3	4.16039e-28	0.320041	0.607	0.265	1.3431e-23
Cux1	4.34581e-28	0.329084	0.666	0.308	1.40296e-23
Inf2	4.41404e-28	0.269671	0.245	0.021	1.42498e-23
Zbtb21	4.64489e-28	0.296729	0.45	0.147	1.49951e-23
Etv3	4.70218e-28	0.562046	0.754	0.445	1.518e-23
Gpi1	4.93555e-28	0.347794	0.781	0.418	1.59334e-23
Arid5b	5.49216e-28	0.414761	0.572	0.242	1.77303e-23
Syngr2	6.01027e-28	0.530249	0.628	0.315	1.94029e-23
Lactb	6.36099e-28	0.315766	0.376	0.103	2.05352e-23
Irf2bpl	7.00313e-28	0.390083	0.405	0.122	2.26082e-23
Uqcrb	7.11326e-28	0.380434	0.794	0.443	2.29637e-23
Havcr2	7.30622e-28	0.336839	0.24	0.019	2.35867e-23
Prelid3b	7.3811e-28	0.288926	0.356	0.087	2.38284e-23
Pgs1	7.60128e-28	0.30908	0.385	0.104	2.45392e-23
Capns1	7.94644e-28	0.404018	0.794	0.456	2.56535e-23
Cmtm6	8.17691e-28	-0.942847	0.541	0.617	2.63975e-23
Sh2b2	8.37197e-28	0.303473	0.281	0.043	2.70272e-23
Relb	8.58585e-28	0.350465	0.54	0.215	2.77177e-23
Ciao2a	1.0044e-27	0.309886	0.432	0.141	3.2425e-23
Rpl37a	1.0184e-27	0.393137	0.992	0.932	3.28769e-23
Fbn1	1.04069e-27	0.173842	0.315	0.058	3.35967e-23
Pf4	1.06542e-27	-0.751586	0.756	0.812	3.4395e-23
Bag1	1.16362e-27	0.315701	0.631	0.284	3.75651e-23
Hivep1	1.21221e-27	0.425338	0.566	0.244	3.91338e-23
Ell	1.24692e-27	0.256869	0.338	0.079	4.02544e-23
Nfkb2	1.28311e-27	0.294754	0.597	0.248	4.14227e-23
Atp5j	1.3273e-27	0.370113	0.741	0.395	4.28491e-23
Cox6a1	1.41545e-27	0.407951	0.767	0.447	4.56949e-23
Eif3h	1.50798e-27	0.382703	0.785	0.437	4.8682e-23
Rtraf	1.56585e-27	0.330282	0.635	0.306	5.05503e-23
Rbm7	1.77085e-27	0.291163	0.603	0.257	5.71685e-23
Etv5	1.78337e-27	-0.812468	0.141	0.327	5.75725e-23
Itgax	1.81704e-27	0.5201	0.224	0.014	5.86596e-23
Ftl1-ps1	1.88351e-27	0.292053	0.647	0.28	6.08054e-23
Unc93b1	1.88354e-27	-0.671792	0.902	0.863	6.08063e-23
Nufip2	1.91832e-27	-1.03203	0.663	0.692	6.19291e-23
Osgin2	1.95785e-27	0.358141	0.378	0.11	6.32054e-23
Ssr4	2.22012e-27	0.402531	0.688	0.362	7.16722e-23
Tfrc	2.46241e-27	-0.94775	0.207	0.398	7.9494e-23
St8sia4	2.75627e-27	-1.03236	0.421	0.569	8.89806e-23
Sugt1	3.25927e-27	0.249885	0.522	0.199	1.05219e-22
Vdac3	3.48044e-27	0.314255	0.547	0.226	1.12359e-22
Pld3	3.72725e-27	0.460353	0.604	0.292	1.20327e-22
Ubxn1	4.09551e-27	0.344018	0.653	0.317	1.32215e-22
Psmd12	4.41711e-27	0.283608	0.529	0.207	1.42598e-22
Kdm6b	4.68925e-27	0.417352	0.94	0.609	1.51383e-22
Gch1	4.90656e-27	0.318825	0.549	0.221	1.58399e-22
Zdhhc18	5.25702e-27	0.327852	0.418	0.132	1.69712e-22
Uck2	5.36906e-27	0.330118	0.205	0.006	1.73329e-22
Ndufv2	5.74245e-27	0.276988	0.477	0.176	1.85384e-22
Cox7a2	6.14188e-27	0.417463	0.749	0.426	1.98278e-22
Nufip1	6.96817e-27	0.327126	0.348	0.091	2.24953e-22
Eef1b2	7.02443e-27	0.426758	0.905	0.615	2.2677e-22
Sbno2	7.22347e-27	0.369217	0.61	0.271	2.33195e-22
Rasgrp3	7.57323e-27	-0.423055	0.043	0.186	2.44487e-22
Slc11a2	8.82611e-27	0.221678	0.651	0.282	2.84933e-22
Psmd4	9.05631e-27	0.25126	0.636	0.29	2.92365e-22
Rpl10-ps3	1.09724e-26	0.213357	0.273	0.041	3.54222e-22
Emilin2	1.18072e-26	0.394837	0.659	0.321	3.81171e-22
Phb2	1.26161e-26	0.240746	0.485	0.18	4.07287e-22
Rpl26	1.27581e-26	0.378299	0.975	0.826	4.11871e-22
B4galnt1	1.32948e-26	0.181988	0.263	0.037	4.29195e-22
Phip	1.4441e-26	-1.07905	0.514	0.611	4.66199e-22
Tmem120a	1.48971e-26	0.316515	0.317	0.07	4.80923e-22
Hsp90ab1	1.50884e-26	0.605541	0.997	0.932	4.87098e-22
Ube2m	1.57763e-26	0.253723	0.511	0.199	5.09307e-22
Tns1	1.62222e-26	-1.0044	0.428	0.573	5.23702e-22
Sparc	1.65665e-26	0.178747	0.88	0.464	5.34816e-22
Zfp516	1.72237e-26	0.294742	0.632	0.292	5.56033e-22
Psmb3	1.8443e-26	0.287931	0.652	0.309	5.95397e-22
Apbb1ip	1.8556e-26	0.329958	0.672	0.331	5.99042e-22
Timp2	1.9176e-26	-0.680529	0.859	0.822	6.19058e-22
Plcg2	1.95795e-26	0.213059	0.363	0.093	6.32083e-22
Ndufb6	1.97157e-26	0.28494	0.477	0.178	6.36481e-22
Hvcn1	1.9929e-26	0.390382	0.343	0.089	6.43367e-22
Npc1	2.11988e-26	0.345694	0.683	0.331	6.84362e-22
Tlr5	2.13183e-26	-0.558461	0.048	0.191	6.88218e-22
Anxa11	2.29056e-26	0.245375	0.487	0.178	7.39461e-22
Rnase4	2.29747e-26	-1.04879	0.539	0.611	7.41693e-22
Rps6	2.67855e-26	0.439579	0.95	0.756	8.64715e-22
Ptk2b	2.74438e-26	0.159573	0.376	0.101	8.85969e-22
Slpi	2.83672e-26	1.33552	0.251	0.033	9.15777e-22
Sdhb	2.89691e-26	0.273078	0.458	0.162	9.3521e-22
Atp5mpl	2.92935e-26	0.340383	0.763	0.414	9.45683e-22
Sap30	3.00556e-26	0.327244	0.551	0.224	9.70286e-22
Fgd4	3.02335e-26	-0.900662	0.327	0.493	9.76027e-22
Txndc17	3.19305e-26	0.352064	0.707	0.371	1.03081e-21
Sec61b	3.22986e-26	0.397348	0.787	0.435	1.0427e-21
Ly6a	3.23711e-26	0.719448	0.484	0.19	1.04503e-21
Ripor2	3.26009e-26	-0.590405	0.07	0.228	1.05245e-21
Gpr34	3.7673e-26	-0.895261	0.238	0.426	1.2162e-21
Tmem171	3.90053e-26	0.350138	0.195	0.004	1.25921e-21
Ndufb8	4.05583e-26	0.331489	0.622	0.296	1.30934e-21
Gm11808	4.12027e-26	0.219241	0.451	0.155	1.33015e-21
Dnajb4	4.27111e-26	0.259621	0.652	0.296	1.37884e-21
Nmt1	4.58131e-26	0.280579	0.523	0.205	1.47898e-21
Rnf149	4.76044e-26	0.397672	0.57	0.255	1.53681e-21
Ccdc50	5.31687e-26	-0.956888	0.618	0.652	1.71645e-21
Psmc6	5.65321e-26	0.230971	0.599	0.25	1.82503e-21
Actb	5.72109e-26	0.522137	0.995	0.985	1.84694e-21
Bola2	5.7606e-26	0.304502	0.594	0.267	1.8597e-21
Rin2	6.39366e-26	-1.02103	0.451	0.565	2.06407e-21
Slc35e4	6.66695e-26	0.331742	0.307	0.068	2.15229e-21
Gabarapl1	8.23985e-26	0.305261	0.621	0.282	2.66007e-21
Rsad2	8.41357e-26	1.49075	0.521	0.251	2.71615e-21
Rpl27	8.51883e-26	0.396816	0.96	0.781	2.75013e-21
Tbc1d4	9.16448e-26	-0.757089	0.173	0.364	2.95857e-21
Spryd7	9.64312e-26	0.34852	0.351	0.097	3.11309e-21
Cd38	9.89945e-26	-0.892955	0.321	0.495	3.19584e-21
Rhog	1.00042e-25	0.348052	0.687	0.348	3.22965e-21
Cd300ld	1.06744e-25	0.426718	0.697	0.369	3.44602e-21
Tmem189	1.09922e-25	0.415168	0.715	0.381	3.54862e-21
Ndufc1	1.11922e-25	0.365057	0.539	0.234	3.61318e-21
Cotl1	1.16535e-25	0.520534	0.879	0.578	3.7621e-21
Fem1c	1.23544e-25	0.401158	0.773	0.437	3.98838e-21
Ccr2	1.25614e-25	0.226611	0.436	0.139	4.05521e-21
Mrps18a	1.28379e-25	0.188695	0.373	0.104	4.14445e-21
Kitl	1.33229e-25	-0.704309	0.164	0.36	4.30104e-21
Rala	1.33747e-25	0.279913	0.526	0.217	4.31775e-21
C2	1.34164e-25	-0.658825	0.059	0.207	4.33122e-21
Slc15a2	1.39089e-25	-0.796473	0.116	0.294	4.49021e-21
Oas2	1.4496e-25	-0.939004	0.199	0.381	4.67973e-21
Cndp2	1.46043e-25	0.41388	0.752	0.427	4.71471e-21
Tubgcp5	1.4679e-25	-0.671188	0.071	0.226	4.73881e-21
Mrpl32	1.47702e-25	0.249372	0.375	0.106	4.76825e-21
Ppig	1.58206e-25	0.399781	0.662	0.335	5.10738e-21
Taf10	1.61685e-25	0.314974	0.629	0.311	5.21968e-21
Ptpn23	1.80718e-25	0.230958	0.411	0.13	5.83412e-21
Rpl22	2.04799e-25	0.404014	0.95	0.737	6.61151e-21
Ighg2b	2.37631e-25	0.238719	0.182	0	7.67146e-21
Arg2	2.39324e-25	0.376813	0.206	0.012	7.72609e-21
Avpi1	2.41412e-25	0.354772	0.261	0.043	7.79349e-21
Rpl31	2.42777e-25	0.403869	0.922	0.631	7.83757e-21
Ndufs8	2.46745e-25	0.278757	0.466	0.17	7.96566e-21
Rapgef2	2.50643e-25	0.423444	0.564	0.255	8.09151e-21
Dynll1	2.67673e-25	0.37273	0.831	0.482	8.64129e-21
St3gal1	2.72299e-25	0.431534	0.605	0.308	8.79064e-21
Lmo2	2.79875e-25	-0.858628	0.425	0.542	9.03521e-21
Psmc3	2.88096e-25	0.293331	0.577	0.259	9.30059e-21
Ciao2b	2.93571e-25	0.259528	0.425	0.145	9.47735e-21
Gpr183	3.30527e-25	-1.03628	0.221	0.416	1.06704e-20
Itgb2	3.35421e-25	0.536294	0.705	0.408	1.08284e-20
Psmb8	3.52965e-25	0.407252	0.69	0.354	1.13948e-20
Psmb2	3.61543e-25	0.242049	0.58	0.248	1.16717e-20
Ndufv3	3.62948e-25	0.266747	0.53	0.219	1.17171e-20
Slc25a33	4.09461e-25	0.308309	0.372	0.11	1.32186e-20
Sbf2	4.23628e-25	-0.912342	0.415	0.544	1.3676e-20
Ran	4.84486e-25	0.35953	0.76	0.431	1.56407e-20
Vps28	4.89983e-25	0.205871	0.474	0.17	1.58181e-20
Arl13b	4.96925e-25	0.320463	0.391	0.126	1.60422e-20
Coro2b	5.16484e-25	-0.370383	0.02	0.13	1.66737e-20
Psmd2	5.92502e-25	0.285191	0.609	0.292	1.91277e-20
Adss	6.72271e-25	0.212931	0.476	0.184	2.17029e-20
Phlpp1	6.75284e-25	0.298921	0.255	0.041	2.18002e-20
Psma3	7.35648e-25	0.304523	0.777	0.439	2.37489e-20
Batf	7.35953e-25	0.31511	0.341	0.097	2.37588e-20
Osbpl8	7.42691e-25	0.490617	0.793	0.468	2.39763e-20
Hint1	8.52461e-25	0.385365	0.837	0.515	2.752e-20
Ndufb10	9.49765e-25	0.280872	0.613	0.286	3.06613e-20
Cyb5r3	9.77052e-25	0.290482	0.509	0.211	3.15422e-20
Ube2j1	1.1124e-24	0.198967	0.451	0.161	3.59116e-20
Pgd	1.12435e-24	0.39793	0.643	0.323	3.62975e-20
Cox8a	1.16075e-24	0.428083	0.88	0.609	3.74727e-20
Psma1	1.18109e-24	0.205541	0.569	0.246	3.81292e-20
Ybx3	1.24397e-24	0.237967	0.52	0.222	4.0159e-20
Nr4a2	1.46911e-24	0.348268	0.3	0.068	4.74273e-20
Stam2	1.50258e-24	0.272747	0.488	0.188	4.85077e-20
Gprc5c	1.59614e-24	-0.520142	0.082	0.24	5.15281e-20
Pip5k1a	1.74459e-24	0.241535	0.468	0.176	5.63205e-20
Eif1ax	1.90149e-24	0.267067	0.479	0.186	6.13856e-20
[truncated: 6,600 more rows]

## Sheet: Data Set S5
Data Set S5. Differential gene expression analysis comparing Early and CL time points in the Mono/Macro cluster for both mouse and human datasets, including the intersection of commonly regulated genes.
[truncated: 840 more rows]

[truncated: 8 more sheets: Data Set S6, Data Set S7, Data Set S8, Data Set S9, Data Set S10, Data Set S11, Data Set S12, Data Set S13]
